# Supplementary material for: Transcriptome Analysis Reveals Novel Genes Potentially Involved in Tuberization in Potato
Source: Plants (Basel). 2024 Mar 11;13(6):795. doi: 10.3390/plants13060795 (PMC10975680; doi:10.3390/plants13060795)
Supplement: Supplementary file 1 [file plants-13-00795-s001.zip › Supplementary Table S1.xlsx]

## Sheet: Sheet1
Gene name	Gene ID	F (3'-5')	R (3'-5')
StERF043	PGSC0003DMG400000365	TGCAAACCCAAATCCGAAGA	CCCATTTACCCCATGCTCTC
StNLP	PGSC0003DMG400022031	CCTTCTTGTTCATCAGACAAGC	GCTACATCCATGTTAACGGTTC
StMYB61	PGSC0003DMG400018279	CAATTAAGCCGGCCGTATCT	AGGAGACTTGCAATTGGTGG
StHY5	PGSC0003DMG401020784	TGCCGCTAGTTCACTACCTT	CATCTCTGCCAGAAGCTGAC
StDAP4	PGSC0003DMG400008936	GGTGGGCATCCTTATCCAAG	AATCATCGGCCTCACATTCC
StBHLH120	PGSC0003DMG400007559	TACTTGAGGCGGCGAATTAC	GGGATTGCCATCAACATTGC
StERF13	PGSC0003DMG400026049	AATCCTTTCAATGTTCGATCCG	CCCAACTAATCTCTGCTGCTG
StLBD41	PGSC0003DMG400012653	CGTTGAGTCACCAGTCTGAG	AATTCTACTTCACCGTCCGC
StBHLH93	PGSC0003DMG400006394	TTGGATGATGAAATGGGGAACT	CCTGCACCTTCACACACTT
StMYC4	PGSC0003DMG400005860	AACTGAACATGGGGCAAACA	TGAACCCGAATCACACCTTC
StMPK9	PGSC0003DMG400005955	TGAAAGTGATTCAAACGGTGTC	ACGACCTCTTGGATTTCGTATT
StfaeA	PGSC0003DMG400004017	TTAGTTTTTCCCTGCACCAATG	ATTAAGTCTTCCACGCTACCAA
StAOS	PGSC0003DMG400010557	ATTGGTGGTGGAGTTTTTCATG	AAAAGTCACCTTTGAACCAAGC
StLOS2	PGSC0003DMG402002721	ATTGTTGAGTTCTTGTTCTGCC	GCTTGTTATTTCACGAAGGTCA
StSBE2.2	PGSC0003DMG400009981	AATGAACGCCTCAATATTGCTC	TATATGCAGTGCCTAGACCAAG
StPHS1	PGSC0003DMG400003495	GTTGCGTATGATGTTCCCATAC	TCTCCAGCATTGAAAGCAGATA
StPatatin	PGSC0003DMG400029247	CTGCTGCCAAAGATATTGTACC	GGCCAAAAATTTGAGGATCACT
StAGPase	PGSC0003DMG400031084	GCAAAGACGTGATGTTAAACCT	TAAAAGCTAAAATCTGGCACCG
StPYL4	PGSC0003DMG400015897	GATTCCGTCGTCAAATATCACG	ATAACTCGGACTTCACGAAGAG
StCESA9	PGSC0003DMG400010794	ATATGAGGAAGAGCTCGTGATG	CACAGGATACAAGCCACAAATC
StSUT1	PGSC0003DMG400009213	TGGCTAAGGAGGTTTTCGGT	GCACCACCAATCTTCTTCCC
StBK	PGSC0003DMG400023508	TGGCGATCTTGGGAATCTGA	GATCATCCACTTGCAGCCTC
StDAT1	PGSC0003DMG400012440	GAAGCAGCAACCTTATCCGG	GCGATCCTGGCTTTAGATGC
StCDC20.1	PGSC0003DMG400018492	GGGTTGGCTCACTTGATTGG	TTGTCGTTCCCTCCACTAGC
StSCL28	PGSC0003DMG400003047	AATTGGGTGGTGGCGATTTC	TGACATAGGCAGAGGTGGTG
StLOB	PGSC0003DMG400012629	GCTGAAGCGCGTATGAAAGA	CTGCTTCAGGGTTATTGTTCCA
StHAT14	PGSC0003DMG400023707	AGTTAGTGGTGGCGGAGGA	AGGATTGAGAGTGTTGTGTTCT
Stef1α	PGSC0003DMG400023270	CGAGTGTGCTATCTAGACTCTG	TTGACATACAAGGCAGAGAACT
