# Supplementary material for: Transcriptome Analysis Reveals Novel Genes Potentially Involved in Tuberization in Potato
Source: Plants (Basel). 2024 Mar 11;13(6):795. doi: 10.3390/plants13060795 (PMC10975680; doi:10.3390/plants13060795)
Supplement: Supplementary file 1 [file plants-13-00795-s001.zip › Supplementary Table S2.xlsx]

## Sheet: Sheet1
Sample	Row reads	Total clean_reads	rRNA Mapped_Reads(%)	mRNA clean_reads	Unmapped(%)	Unique_Mapped(%)	Multiple_Mapped(%)	Total_Mapped(%)	Q30(%)
Le-1	40327456	40279858	991440 ( 2.46% )	39288418	3596171 (9.15%)	34361470 (87.46%)	1330777 (3.39%)	35692247 (90.85%)	5678782489 (94.50%)
Le-2	48390338	48333656	1007414 ( 2.08% )	47326242	4265999 (9.01%)	41492647 (87.67%)	1567596 (3.31%)	43060243 (90.99%)	6831870226 (94.69%)
Rt-1	44125574	44086532	1040770 ( 2.36% )	43045762	4267451 (9.91%)	37523773 (87.17%)	1254538 (2.91%)	38778311 (90.09%)	6243085839 (95.04%)
Rt-2	39510270	39462018	1412862 ( 3.58% )	38049156	4288083 (11.27%)	32730252 (86.02%)	1030821 (2.71%)	33761073 (88.73%)	5563121233 (94.39%)
St-1	42953494	42900232	994712 ( 2.32% )	41905520	4042894 (9.65%)	36747292 (87.69%)	1115334 (2.66%)	37862626 (90.35%)	6057492953 (94.58%)
St-2	45114394	45064680	558510 ( 1.24% )	44506170	4138848 (9.30%)	39166312 (88.00%)	1201010 (2.70%)	40367322 (90.70%)	6367260939 (94.72%)
Bud-1	47230388	47179378	858852 ( 1.82% )	46320526	4739294 (10.23%)	40412998 (87.25%)	1168234 (2.52%)	41581232 (89.77%)	6665628062 (94.74%)
Bud-2	49752318	49696058	859464 ( 1.73% )	48836594	5069093 (10.38%)	42549876 (87.13%)	1217625 (2.49%)	43767501 (89.62%)	7017650758 (94.73%)
SA-1	44880956	44839830	1183040 ( 2.64% )	43656790	4016985 (9.20%)	38404678 (87.97%)	1235127 (2.83%)	39639805 (90.80%)	6375067735 (95.36%)
SA-2	43879514	43827800	1633450 ( 3.73% )	42194350	4324007 (10.25%)	36720250 (87.03%)	1150093 (2.73%)	37870343 (89.75%)	6196171734 (94.62%)
Sto-1	47508000	47452092	531080 ( 1.12% )	46921012	4776012 (10.18%)	40756790 (86.86%)	1388210 (2.96%)	42145000 (89.82%)	6711082072 (94.78%)
Sto-2	51505680	51427300	1135572 ( 2.21% )	50291728	5346176 (10.63%)	43465637 (86.43%)	1479915 (2.94%)	44945552 (89.37%)	7225888344 (94.15%)
Sto1-1	42650858	42583984	1218234 ( 2.86% )	41365750	4069708 (9.84%)	36145347 (87.38%)	1150695 (2.78%)	37296042 (90.16%)	5969952100 (93.91%)
Sto1-2	52245292	52174204	1155698 ( 2.22% )	51018506	5128003 (10.05%)	44477997 (87.18%)	1412506 (2.77%)	45890503 (89.95%)	7385881639 (94.84%)
Sto2	42185656	42133702	1631004 ( 3.87% )	40502698	4053039 (10.01%)	35143161 (86.77%)	1306498 (3.23%)	36449659 (89.99%)	5950207952 (94.75%)
Sto2-2	51999510	51920770	831910 ( 1.60% )	51088860	5277505 (10.33%)	44165600 (86.45%)	1645755 (3.22%)	45811355 (89.67%)	7313934750 (94.55%)
Tu1-1	43946058	43882172	889320 ( 2.03% )	42992852	5063704 (11.78%)	35989554 (83.71%)	1939594 (4.51%)	37929148 (88.22%)	6199340608 (94.77%)
Tu1-2	43579812	43521428	869008 ( 2.00% )	42652420	5214718 (12.23%)	35443974 (83.10%)	1993728 (4.67%)	37437702 (87.77%)	6145228336 (94.63%)
Tu2-1	49942276	49887238	14413866 ( 28.89% )	35473372	4595168 (12.95%)	28903682 (81.48%)	1974522 (5.57%)	30878204 (87.05%)	7058162466 (95.00%)
Tu2-2	42859222	42801348	1108864 ( 2.59% )	41692484	5594900 (13.42%)	33825310 (81.13%)	2272274 (5.45%)	36097584 (86.58%)	6030035200 (94.43%)
Tu3-1	42917762	42860942	786868 ( 1.84% )	42074074	5939525 (14.12%)	33216687 (78.95%)	2917862 (6.94%)	36134549 (85.88%)	6051321574 (94.59%)
Tu3-2	45598802	45554978	1223514 ( 2.69% )	44331464	5731321 (12.93%)	35808821 (80.78%)	2791322 (6.30%)	38600143 (87.07%)	6455218869 (95.04%)
Tu4-1	44287072	44234866	817968 ( 1.85% )	43416898	5734608 (13.21%)	35249621 (81.19%)	2432669 (5.60%)	37682290 (86.79%)	6234382642 (94.52%)
Tu4-2	48200604	48146024	1374644 ( 2.86% )	46771380	6415854 (13.72%)	37790426 (80.80%)	2565100 (5.48%)	40355526 (86.28%)	6800665343 (94.63%)
Tu5-1	46220934	46168320	1094648 ( 2.37% )	45073672	6150738 (13.65%)	35926300 (79.71%)	2996634 (6.65%)	38922934 (86.35%)	6526745145 (94.77%)
Tu5-2	56133144	56069472	943352 ( 1.68% )	55126120	7455909 (13.53%)	44090094 (79.98%)	3580117 (6.49%)	47670211 (86.47%)	7907078683 (94.75%)
