# Supplementary material for: Transcriptome Analysis Reveals Novel Genes Potentially Involved in Tuberization in Potato
Source: Plants (Basel). 2024 Mar 11;13(6):795. doi: 10.3390/plants13060795 (PMC10975680; doi:10.3390/plants13060795)
Supplement: Supplementary file 1 [file plants-13-00795-s001.zip › Supplementary Table S3.xlsx]

## Sheet: Sheet1
Module	Gene ID	KME	TFs	tuberization genes
MEdarkgrey	PGSC0003DMG400005415	0.985423	-	-
MEdarkgrey	PGSC0003DMG400022348	0.982608	-	-
MEdarkgrey	PGSC0003DMG400027534	0.980839	-	-
MEdarkgrey	PGSC0003DMG400033031	0.978657	-	-
MEdarkgrey	PGSC0003DMG400015897	0.974302	-	-
MEdarkgrey	PGSC0003DMG400010794	0.973909	-	-
MEdarkgrey	PGSC0003DMG400014137	0.973805	-	-
MEdarkgrey	PGSC0003DMG400025171	0.973052	-	-
MEdarkgrey	PGSC0003DMG400024213	0.972545	-	-
MEdarkgrey	PGSC0003DMG400005955	0.971799	-	-
MEdarkgrey	PGSC0003DMG400001460	0.970551	-	-
MEdarkgrey	PGSC0003DMG400020209	0.97032	-	-
MEdarkgrey	PGSC0003DMG402017902	0.969034	-	-
MEdarkgrey	PGSC0003DMG400005961	0.968829	-	-
MEdarkgrey	PGSC0003DMG400030810	0.967921	-	-
MEdarkgrey	PGSC0003DMG400002622	0.965931	-	-
MEdarkgrey	PGSC0003DMG400022013	0.965311	-	-
MEdarkgrey	PGSC0003DMG400027118	0.964244	-	-
MEdarkgrey	PGSC0003DMG400012624	0.962746	-	-
MEdarkgrey	MSTRG.25133	0.962219	-	-
MEdarkgrey	PGSC0003DMG400018043	0.961768	-	-
MEdarkgrey	PGSC0003DMG400017301	0.960467	-	-
MEdarkgrey	PGSC0003DMG400020599	0.960244	-	-
MEdarkgrey	PGSC0003DMG400020606	0.960244	-	-
MEdarkgrey	PGSC0003DMG400020607	0.960244	-	-
MEdarkgrey	PGSC0003DMG400030220	0.95976	-	-
MEdarkgrey	PGSC0003DMG400004005	0.959311	ERF	-
MEdarkgrey	PGSC0003DMG400003189	0.957933	-	-
MEdarkgrey	PGSC0003DMG400005839	0.957871	-	-
MEdarkgrey	PGSC0003DMG400020828	0.957356	-	-
MEdarkgrey	PGSC0003DMG400004384	0.957061	-	-
MEdarkgrey	PGSC0003DMG402027395	0.956872	-	-
MEdarkgrey	PGSC0003DMG400000365	0.956815	ERF	-
MEdarkgrey	PGSC0003DMG400007794	0.956165	-	-
MEdarkgrey	PGSC0003DMG400007152	0.955067	-	-
MEdarkgrey	PGSC0003DMG400020343	0.954806	-	-
MEdarkgrey	PGSC0003DMG400022762	0.953925	-	-
MEdarkgrey	PGSC0003DMG400018800	0.953359	-	-
MEdarkgrey	PGSC0003DMG401020232	0.952843	-	-
MEdarkgrey	PGSC0003DMG400024537	0.950926	-	-
MEdarkgrey	PGSC0003DMG400000433	0.950721	-	-
MEdarkgrey	PGSC0003DMG400038332	0.950496	-	-
MEdarkgrey	PGSC0003DMG400007854	0.950442	-	-
MEdarkgrey	PGSC0003DMG400010025	0.949843	-	-
MEdarkgrey	PGSC0003DMG401012456	0.949386	-	-
MEdarkgrey	PGSC0003DMG400009965	0.949345	-	-
MEdarkgrey	PGSC0003DMG400031262	0.949211	-	-
MEdarkgrey	PGSC0003DMG400008510	0.949139	-	-
MEdarkgrey	PGSC0003DMG400014156	0.949063	-	-
MEdarkgrey	PGSC0003DMG401014138	0.949061	-	-
MEdarkgrey	PGSC0003DMG400010471	0.948977	-	-
MEdarkgrey	PGSC0003DMG400008180	0.948548	-	-
MEdarkgrey	PGSC0003DMG400025137	0.948331	-	-
MEdarkgrey	PGSC0003DMG400017840	0.948318	-	-
MEdarkgrey	PGSC0003DMG400027233	0.945899	-	-
MEdarkgrey	PGSC0003DMG400026114	0.945793	-	-
MEdarkgrey	PGSC0003DMG400028806	0.945439	-	-
MEdarkgrey	PGSC0003DMG400005038	0.944455	-	-
MEdarkgrey	PGSC0003DMG400006169	0.944227	-	-
MEdarkgrey	PGSC0003DMG400015888	0.943633	-	-
MEdarkgrey	PGSC0003DMG400010228	0.943603	-	-
MEdarkgrey	PGSC0003DMG400022383	0.943572	-	-
MEdarkgrey	MSTRG.9778	0.942818	-	-
MEdarkgrey	PGSC0003DMG400021614	0.942681	-	-
MEdarkgrey	PGSC0003DMG400025480	0.942403	-	-
MEdarkgrey	PGSC0003DMG400030029	0.941737	-	-
MEdarkgrey	PGSC0003DMG400024513	0.940816	-	-
MEdarkgrey	PGSC0003DMG400006694	0.940043	-	-
MEdarkgrey	PGSC0003DMG400006857	0.939029	-	-
MEdarkgrey	PGSC0003DMG400007960	0.938382	-	-
MEdarkgrey	PGSC0003DMG400005990	0.937803	-	-
MEdarkgrey	PGSC0003DMG400028972	0.93772	-	-
MEdarkgrey	PGSC0003DMG400002172	0.937288	-	-
MEdarkgrey	PGSC0003DMG400010947	0.937205	-	-
MEdarkgrey	MSTRG.15267	0.937106	-	-
MEdarkgrey	PGSC0003DMG400011730	0.936668	-	-
MEdarkgrey	PGSC0003DMG400002865	0.936038	-	-
MEdarkgrey	PGSC0003DMG400015745	0.935989	-	-
MEdarkgrey	MSTRG.23625	0.935608	-	-
MEdarkgrey	PGSC0003DMG401030861	0.935596	-	-
MEdarkgrey	PGSC0003DMG400025091	0.93532	-	-
MEdarkgrey	PGSC0003DMG400038230	0.933957	-	-
MEdarkgrey	PGSC0003DMG400011033	0.933497	-	-
MEdarkgrey	PGSC0003DMG400005666	0.933196	-	-
MEdarkgrey	PGSC0003DMG400006799	0.933182	-	-
MEdarkgrey	PGSC0003DMG400015530	0.933132	-	-
MEdarkgrey	PGSC0003DMG400036772	0.931973	Nin-like	-
MEdarkgrey	PGSC0003DMG400022764	0.931799	-	-
MEdarkgrey	PGSC0003DMG400016813	0.931523	-	-
MEdarkgrey	PGSC0003DMG402029307	0.931058	-	-
MEdarkgrey	PGSC0003DMG400022031	0.930713	Nin-like	-
MEdarkgrey	PGSC0003DMG400005914	0.930674	EIL	-
MEdarkgrey	PGSC0003DMG400004396	0.930433	-	-
MEdarkgrey	PGSC0003DMG400006285	0.929966	-	-
MEdarkgrey	PGSC0003DMG400018246	0.929966	-	-
MEdarkgrey	PGSC0003DMG400001543	0.929659	-	-
MEdarkgrey	PGSC0003DMG400005388	0.929469	bHLH	-
MEdarkgrey	PGSC0003DMG400005629	0.928612	-	-
MEdarkgrey	PGSC0003DMG401026985	0.928276	-	-
MEdarkgrey	PGSC0003DMG400007729	0.928074	-	-
MEdarkgrey	PGSC0003DMG400004041	0.927775	-	-
MEdarkgrey	PGSC0003DMG400029948	0.927349	-	-
MEdarkgrey	PGSC0003DMG400018314	0.926763	-	-
MEdarkgrey	PGSC0003DMG400002414	0.926386	-	-
MEdarkgrey	PGSC0003DMG400019191	0.926138	-	-
MEdarkgrey	PGSC0003DMG400010815	0.926045	-	-
MEdarkgrey	PGSC0003DMG400010097	0.925697	-	-
MEdarkgrey	PGSC0003DMG400017753	0.924401	-	-
MEdarkgrey	PGSC0003DMG400030826	0.924395	-	-
MEdarkgrey	PGSC0003DMG400008296	0.92423	-	-
MEdarkgrey	PGSC0003DMG400018279	0.922933	MYB	-
MEdarkgrey	PGSC0003DMG400012813	0.922718	-	-
MEdarkgrey	PGSC0003DMG400006303	0.922156	-	-
MEdarkgrey	MSTRG.19827	0.92198	-	-
MEdarkgrey	PGSC0003DMG401020784	0.921932	bZIP	-
MEdarkgrey	PGSC0003DMG400000690	0.921751	-	-
MEdarkgrey	PGSC0003DMG400007874	0.921454	-	-
MEdarkgrey	PGSC0003DMG400020028	0.921297	-	-
MEdarkgrey	MSTRG.25436	0.921222	-	-
MEdarkgrey	PGSC0003DMG400013235	0.921036	-	-
MEdarkgrey	PGSC0003DMG400028120	0.920556	-	-
MEdarkgrey	PGSC0003DMG400020294	0.919729	-	-
MEdarkgrey	PGSC0003DMG400022402	0.919329	-	-
MEdarkgrey	PGSC0003DMG400031845	0.919285	-	-
MEdarkgrey	PGSC0003DMG400026363	0.919069	-	-
MEdarkgrey	PGSC0003DMG400032129	0.918657	-	-
MEdarkgrey	PGSC0003DMG402031741	0.918005	-	-
MEdarkgrey	PGSC0003DMG400015468	0.917956	-	-
MEdarkgrey	PGSC0003DMG400000185	0.917489	-	-
MEdarkgrey	PGSC0003DMG400001072	0.917462	-	-
MEdarkgrey	PGSC0003DMG402031322	0.917272	-	-
MEdarkgrey	PGSC0003DMG400027224	0.917045	-	-
MEdarkgrey	PGSC0003DMG400018791	0.916893	-	-
MEdarkgrey	PGSC0003DMG400016709	0.91663	-	-
MEdarkgrey	PGSC0003DMG400029592	0.91631	-	-
MEdarkgrey	PGSC0003DMG400016699	0.916199	-	-
MEdarkgrey	PGSC0003DMG400008182	0.916152	-	-
MEdarkgrey	PGSC0003DMG400031559	0.915794	-	-
MEdarkgrey	PGSC0003DMG400006283	0.915742	-	-
MEdarkgrey	PGSC0003DMG400019104	0.915649	-	-
MEdarkgrey	PGSC0003DMG400024575	0.915518	-	-
MEdarkgrey	PGSC0003DMG400007061	0.915095	DBB	-
MEdarkgrey	PGSC0003DMG400016247	0.914995	-	-
MEdarkgrey	PGSC0003DMG402028848	0.914253	-	-
MEdarkgrey	PGSC0003DMG400003507	0.913565	-	-
MEdarkgrey	PGSC0003DMG401002542	0.913496	-	-
MEdarkgrey	PGSC0003DMG400030701	0.912603	-	-
MEdarkgrey	PGSC0003DMG400009877	0.912032	-	-
MEdarkgrey	PGSC0003DMG400020050	0.911942	-	-
MEdarkgrey	PGSC0003DMG400041016	0.911526	-	-
MEdarkgrey	PGSC0003DMG400008357	0.911048	-	-
MEdarkgrey	MSTRG.33008	0.910783	-	-
MEdarkgrey	PGSC0003DMG400028581	0.910694	-	-
MEdarkgrey	PGSC0003DMG400016516	0.909762	-	-
MEdarkgrey	PGSC0003DMG400002699	0.909622	-	-
MEdarkgrey	PGSC0003DMG400028958	0.909559	-	-
MEdarkgrey	PGSC0003DMG400026303	0.909508	-	-
MEdarkgrey	PGSC0003DMG400013331	0.909039	-	-
MEdarkgrey	PGSC0003DMG400027669	0.90897	-	-
MEdarkgrey	PGSC0003DMG400014823	0.908623	-	-
MEdarkgrey	PGSC0003DMG400006837	0.908501	-	-
MEdarkgrey	PGSC0003DMG400029885	0.908332	-	-
MEdarkgrey	MSTRG.24240	0.907456	-	-
MEdarkgrey	PGSC0003DMG400024268	0.906977	-	-
MEdarkgrey	PGSC0003DMG400007244	0.906566	-	-
MEdarkgrey	PGSC0003DMG400024594	0.90642	-	-
MEdarkgrey	PGSC0003DMG400024754	0.906303	-	-
MEdarkgrey	PGSC0003DMG400010240	0.906078	-	-
MEdarkgrey	PGSC0003DMG400019913	0.905867	-	-
MEdarkgrey	PGSC0003DMG403024620	0.905668	-	-
MEdarkgrey	PGSC0003DMG400020589	0.905317	-	-
MEdarkgrey	PGSC0003DMG400025120	0.904436	-	-
MEdarkgrey	PGSC0003DMG400001854	0.904392	-	-
MEdarkgrey	PGSC0003DMG402008483	0.904	-	-
MEdarkgrey	PGSC0003DMG400000386	0.903983	-	-
MEdarkgrey	PGSC0003DMG400009069	0.903733	-	-
MEdarkgrey	PGSC0003DMG400029552	0.903145	-	-
MEdarkgrey	PGSC0003DMG400011336	0.903081	-	-
MEdarkgrey	PGSC0003DMG400024120	0.90308	-	-
MEdarkgrey	MSTRG.32393	0.903052	-	-
MEdarkgrey	PGSC0003DMG400010759	0.903017	-	-
MEdarkgrey	PGSC0003DMG400016168	0.902967	-	-
MEdarkgrey	PGSC0003DMG400031791	0.902922	-	-
MEdarkgrey	PGSC0003DMG400031826	0.902644	-	-
MEdarkgrey	PGSC0003DMG400011103	0.902355	-	-
MEdarkgrey	PGSC0003DMG400002388	0.902195	-	-
MEdarkgrey	PGSC0003DMG400001084	0.901942	-	-
MEdarkgrey	PGSC0003DMG400030829	0.90182	-	-
MEdarkgrey	PGSC0003DMG400022252	0.901578	-	-
MEdarkgrey	PGSC0003DMG400001937	0.901552	-	-
MEdarkgrey	PGSC0003DMG400001628	0.901401	-	-
MEdarkgrey	PGSC0003DMG400020440	0.900632	-	-
MEdarkgrey	PGSC0003DMG400030633	0.900539	-	-
MEdarkgrey	MSTRG.25211	0.898853	-	-
MEdarkgrey	PGSC0003DMG400000492	0.898654	-	-
MEdarkgrey	PGSC0003DMG400001604	0.897925	-	-
MEdarkgrey	PGSC0003DMG400032216	0.897543	-	-
MEdarkgrey	MSTRG.871	0.897008	-	-
MEdarkgrey	MSTRG.9777	0.896792	-	-
MEdarkgrey	PGSC0003DMG400002914	0.896662	-	-
MEdarkgrey	PGSC0003DMG400009213	0.896501	-	SUCROSE TRANSPORTER 1 (StSUT1)
MEdarkgrey	PGSC0003DMG400009180	0.89624	-	-
MEdarkgrey	PGSC0003DMG402018475	0.896013	-	-
MEdarkgrey	PGSC0003DMG402028957	0.894896	-	-
MEdarkgrey	PGSC0003DMG402020784	0.894376	-	-
MEdarkgrey	PGSC0003DMG400017863	0.894289	-	-
MEdarkgrey	PGSC0003DMG402018151	0.893929	-	-
MEdarkgrey	PGSC0003DMG400009146	0.893424	-	-
MEdarkgrey	PGSC0003DMG400001448	0.893315	-	-
MEdarkgrey	PGSC0003DMG400004644	0.893109	-	-
MEdarkgrey	PGSC0003DMG400004064	0.893038	-	-
MEdarkgrey	PGSC0003DMG402027394	0.892759	-	-
MEdarkgrey	PGSC0003DMG400029803	0.892528	-	-
MEdarkgrey	PGSC0003DMG401028957	0.891158	-	-
MEdarkgrey	PGSC0003DMG400026736	0.890426	-	-
MEdarkgrey	PGSC0003DMG400006569	0.890259	bHLH	-
MEdarkgrey	PGSC0003DMG400015933	0.890198	-	-
MEdarkgrey	PGSC0003DMG401011362	0.889556	-	-
MEdarkgrey	PGSC0003DMG400008936	0.889552	B3	-
MEdarkgrey	PGSC0003DMG400004659	0.889528	-	-
MEdarkgrey	PGSC0003DMG400032820	0.889222	-	-
MEdarkgrey	PGSC0003DMG400014835	0.889165	-	-
MEdarkgrey	PGSC0003DMG400012577	0.888591	-	-
MEdarkgrey	PGSC0003DMG400031019	0.888441	-	-
MEdarkgrey	PGSC0003DMG400011777	0.888245	-	-
MEdarkgrey	PGSC0003DMG400010934	0.88795	-	-
MEdarkgrey	PGSC0003DMG400010821	0.887613	-	-
MEdarkgrey	PGSC0003DMG400024993	0.886466	-	-
MEdarkgrey	PGSC0003DMG400011721	0.886427	-	-
MEdarkgrey	PGSC0003DMG400025175	0.886132	-	-
MEdarkgrey	PGSC0003DMG400026093	0.88606	-	-
MEdarkgrey	PGSC0003DMG400028381	0.885872	WRKY	-
MEdarkgrey	PGSC0003DMG400019632	0.885589	-	-
MEdarkgrey	PGSC0003DMG400020314	0.885478	-	-
MEdarkgrey	PGSC0003DMG400016844	0.885448	-	-
MEdarkgrey	PGSC0003DMG400023880	0.885263	-	-
MEdarkgrey	PGSC0003DMG400010414	0.885021	-	-
MEdarkgrey	PGSC0003DMG400001459	0.884996	-	-
MEdarkgrey	PGSC0003DMG401027394	0.883587	-	-
MEdarkgrey	PGSC0003DMG400021685	0.883436	-	-
MEdarkgrey	PGSC0003DMG400026790	0.883127	-	-
MEdarkgrey	PGSC0003DMG400032120	0.882466	-	-
MEdarkgrey	PGSC0003DMG400007171	0.882389	-	-
MEdarkgrey	PGSC0003DMG400028384	0.882004	-	-
MEdarkgrey	PGSC0003DMG400012321	0.881851	-	-
MEdarkgrey	PGSC0003DMG400009456	0.880533	-	-
MEdarkgrey	PGSC0003DMG400002960	0.880505	-	-
MEdarkgrey	PGSC0003DMG400001430	0.880346	-	-
MEdarkgrey	PGSC0003DMG400023949	0.880048	-	-
MEdarkgrey	PGSC0003DMG400008089	0.879929	-	-
MEdarkgrey	PGSC0003DMG400028215	0.87987	-	-
MEdarkgrey	PGSC0003DMG400017870	0.879792	-	-
MEdarkgrey	PGSC0003DMG400020131	0.87969	-	-
MEdarkgrey	PGSC0003DMG400028956	0.879578	-	-
MEdarkgrey	PGSC0003DMG400022897	0.879407	-	-
MEdarkgrey	PGSC0003DMG400031847	0.879155	-	-
MEdarkgrey	PGSC0003DMG401024975	0.879036	-	-
MEdarkgrey	PGSC0003DMG400013804	0.878856	-	-
MEdarkgrey	PGSC0003DMG400028249	0.878831	-	-
MEdarkgrey	PGSC0003DMG400020630	0.878291	-	-
MEdarkgrey	PGSC0003DMG400027890	0.87815	-	-
MEdarkgrey	PGSC0003DMG400001709	0.877989	-	-
MEdarkgrey	PGSC0003DMG401022784	0.877395	-	-
MEdarkgrey	PGSC0003DMG400011016	0.876906	-	-
MEdarkgrey	PGSC0003DMG400009559	0.876711	-	-
MEdarkgrey	PGSC0003DMG400027289	0.876627	-	-
MEdarkgrey	PGSC0003DMG400029489	0.876408	-	-
MEdarkgrey	PGSC0003DMG400026565	0.876167	-	-
MEdarkgrey	PGSC0003DMG400010314	0.875797	-	-
MEdarkgrey	MSTRG.35454	0.875748	-	-
MEdarkgrey	PGSC0003DMG400018224	0.875563	-	-
MEdarkgrey	PGSC0003DMG400023947	0.875561	-	-
MEdarkgrey	PGSC0003DMG400006326	0.875029	-	-
MEdarkgrey	PGSC0003DMG400030617	0.874922	-	-
MEdarkgrey	PGSC0003DMG400007665	0.874617	-	-
MEdarkgrey	PGSC0003DMG401007575	0.874577	-	-
MEdarkgrey	PGSC0003DMG400031335	0.874524	-	-
MEdarkgrey	PGSC0003DMG400022019	0.873812	-	-
MEdarkgrey	PGSC0003DMG400007179	0.873803	-	-
MEdarkgrey	MSTRG.1161	0.873366	-	-
MEdarkgrey	PGSC0003DMG400020272	0.872986	-	-
MEdarkgrey	PGSC0003DMG400010819	0.872698	-	-
MEdarkgrey	PGSC0003DMG400030438	0.872561	-	-
MEdarkgrey	PGSC0003DMG400009604	0.872343	-	-
MEdarkgrey	PGSC0003DMG400013108	0.872249	-	-
MEdarkgrey	PGSC0003DMG401028453	0.871583	-	-
MEdarkgrey	PGSC0003DMG400021686	0.87136	-	-
MEdarkgrey	PGSC0003DMG400018236	0.871114	-	-
MEdarkgrey	PGSC0003DMG400028539	0.870741	-	-
MEdarkgrey	PGSC0003DMG400018853	0.870659	-	-
MEdarkgrey	PGSC0003DMG400023051	0.87055	-	-
MEdarkgrey	PGSC0003DMG400002572	0.87054	-	-
MEdarkgrey	PGSC0003DMG400027652	0.87054	-	-
MEdarkgrey	PGSC0003DMG400019246	0.870496	-	-
MEdarkgrey	PGSC0003DMG400005017	0.869944	-	-
MEdarkgrey	PGSC0003DMG400024895	0.869901	-	-
MEdarkgrey	PGSC0003DMG400016460	0.869062	-	-
MEdarkgrey	PGSC0003DMG400028607	0.868164	-	-
MEdarkgrey	PGSC0003DMG401027395	0.867708	-	-
MEdarkgrey	PGSC0003DMG400001074	0.867391	-	-
MEdarkgrey	PGSC0003DMG400000376	0.86737	-	-
MEdarkgrey	PGSC0003DMG400016977	0.866307	-	-
MEdarkgrey	PGSC0003DMG401027186	0.866264	-	-
MEdarkgrey	MSTRG.34816	0.86622	-	-
MEdarkgrey	PGSC0003DMG401026984	0.866049	-	-
MEdarkgrey	PGSC0003DMG400016435	0.865564	-	-
MEdarkgrey	PGSC0003DMG400016018	0.865286	-	-
MEdarkgrey	PGSC0003DMG400001896	0.865057	-	-
MEdarkgrey	PGSC0003DMG400001744	0.865038	-	-
MEdarkgrey	PGSC0003DMG400036869	0.864288	-	-
MEdarkgrey	PGSC0003DMG400029504	0.863891	-	-
MEdarkgrey	PGSC0003DMG400004514	0.863646	-	-
MEdarkgrey	PGSC0003DMG401009819	0.863453	-	-
MEdarkgrey	PGSC0003DMG400022892	0.863392	-	-
MEdarkgrey	PGSC0003DMG401012996	0.863165	-	-
MEdarkgrey	MSTRG.35683	0.863096	-	-
MEdarkgrey	PGSC0003DMG400001374	0.863	-	-
MEdarkgrey	PGSC0003DMG400035823	0.862928	-	-
MEdarkgrey	PGSC0003DMG400023534	0.862206	ARR-B	-
MEdarkgrey	MSTRG.29436	0.861834	-	-
MEdarkgrey	PGSC0003DMG400020370	0.861297	-	-
MEdarkgrey	PGSC0003DMG400028732	0.85985	-	-
MEdarkgrey	PGSC0003DMG400012642	0.859716	-	-
MEdarkgrey	PGSC0003DMG400017146	0.859555	-	-
MEdarkgrey	PGSC0003DMG400024365	0.859274	-	-
MEdarkgrey	PGSC0003DMG400007059	0.859104	-	-
MEdarkgrey	PGSC0003DMG400024980	0.858378	-	-
MEdarkgrey	PGSC0003DMG400022950	0.857858	-	-
MEdarkgrey	PGSC0003DMG400008021	0.857684	-	-
MEdarkgrey	PGSC0003DMG400027425	0.85759	-	-
MEdarkgrey	PGSC0003DMG400022941	0.857548	-	-
MEdarkgrey	PGSC0003DMG400007477	0.857296	-	-
MEdarkgrey	PGSC0003DMG401028427	0.856898	-	-
MEdarkgrey	PGSC0003DMG400006643	0.856397	-	-
MEdarkgrey	PGSC0003DMG401001984	0.856116	-	-
MEdarkgrey	PGSC0003DMG402028453	0.856049	-	-
MEdarkgrey	PGSC0003DMG400023159	0.855889	-	-
MEdarkgrey	PGSC0003DMG400029491	0.855446	-	-
MEdarkgrey	PGSC0003DMG400009816	0.855305	-	-
MEdarkgrey	PGSC0003DMG400003065	0.854786	-	-
MEdarkgrey	PGSC0003DMG400001388	0.854666	-	-
MEdarkgrey	PGSC0003DMG400007958	0.854568	-	-
MEdarkgrey	PGSC0003DMG400027127	0.854367	-	-
MEdarkgrey	PGSC0003DMG400024619	0.854323	-	-
MEdarkgrey	PGSC0003DMG400005019	0.853911	-	-
MEdarkgrey	PGSC0003DMG400009986	0.853747	-	-
MEdarkgrey	PGSC0003DMG400006975	0.853301	-	-
MEdarkgrey	PGSC0003DMG400026360	0.852461	-	-
MEdarkgrey	PGSC0003DMG400014338	0.852116	-	-
MEdarkgrey	PGSC0003DMG400012038	0.85198	AP2	-
MEdarkgrey	PGSC0003DMG400004957	0.851909	-	-
MEdarkgrey	PGSC0003DMG400031099	0.851641	-	-
MEdarkgrey	PGSC0003DMG401017902	0.851575	-	-
MEdarkgrey	MSTRG.32008	0.851269	-	-
MEdarkgrey	PGSC0003DMG400002804	0.850496	-	-
MEdarkgrey	PGSC0003DMG400003755	0.850326	-	-
MEdarkgrey	PGSC0003DMG400033354	0.850198	-	-
MEdarkgrey	PGSC0003DMG400021123	0.849757	-	-
MEdarkgrey	PGSC0003DMG400002452	0.849427	-	-
MEdarkgrey	MSTRG.31695	0.849194	-	-
MEdarkgrey	PGSC0003DMG400003067	0.848647	-	-
MEdarkgrey	PGSC0003DMG401025549	0.847548	-	-
MEdarkgrey	MSTRG.25702	0.846986	-	-
MEdarkgrey	PGSC0003DMG400016519	0.84697	-	-
MEdarkgrey	PGSC0003DMG400008382	0.845988	-	-
MEdarkgrey	PGSC0003DMG400017147	0.845891	-	-
MEdarkgrey	PGSC0003DMG401031249	0.845832	-	-
MEdarkgrey	PGSC0003DMG400004996	0.84562	-	-
MEdarkgrey	PGSC0003DMG400030780	0.845252	-	-
MEdarkgrey	PGSC0003DMG400030808	0.844845	-	-
MEdarkgrey	PGSC0003DMG400006899	0.844364	-	-
MEdarkgrey	PGSC0003DMG400016973	0.843572	-	-
MEdarkgrey	PGSC0003DMG401024140	0.843448	-	-
MEdarkgrey	PGSC0003DMG400026515	0.843202	-	-
MEdarkgrey	PGSC0003DMG400012124	0.842837	-	-
MEdarkgrey	PGSC0003DMG400003711	0.842431	DBB	-
MEdarkgrey	PGSC0003DMG400014432	0.842262	bHLH	-
MEdarkgrey	PGSC0003DMG400000551	0.841892	-	-
MEdarkgrey	MSTRG.30828	0.841582	-	-
MEdarkgrey	PGSC0003DMG401005194	0.841453	-	-
MEdarkgrey	PGSC0003DMG400008492	0.841086	-	-
MEdarkgrey	PGSC0003DMG400014607	0.841056	-	-
MEdarkgrey	PGSC0003DMG400017958	0.841045	-	-
MEdarkgrey	PGSC0003DMG400027391	0.840954	-	-
MEdarkgrey	PGSC0003DMG400000635	0.840633	-	-
MEdarkgrey	PGSC0003DMG400000582	0.840613	-	-
MEdarkgrey	PGSC0003DMG400024318	0.840419	-	-
MEdarkgrey	PGSC0003DMG400006323	0.839964	-	-
MEdarkgrey	PGSC0003DMG400006101	0.839786	-	-
MEdarkgrey	PGSC0003DMG400009699	0.839717	-	-
MEdarkgrey	PGSC0003DMG400023341	0.839495	GATA	-
MEdarkgrey	PGSC0003DMG400029490	0.839075	-	-
MEdarkgrey	PGSC0003DMG400004413	0.838892	-	-
MEdarkgrey	PGSC0003DMG402017089	0.838797	-	-
MEdarkgrey	PGSC0003DMG400028443	0.838567	-	-
MEdarkgrey	PGSC0003DMG402019252	0.837309	-	-
MEdarkgrey	PGSC0003DMG402025785	0.837016	-	-
MEdarkgrey	PGSC0003DMG400019915	0.83697	-	-
MEdarkgrey	PGSC0003DMG400015561	0.836738	-	-
MEdarkgrey	PGSC0003DMG400028913	0.836696	AP2	-
MEdarkgrey	PGSC0003DMG400016515	0.836509	-	-
MEdarkgrey	PGSC0003DMG400024948	0.836492	-	-
MEdarkgrey	PGSC0003DMG400014312	0.836433	-	-
MEdarkgrey	PGSC0003DMG400015770	0.836282	-	-
MEdarkgrey	PGSC0003DMG400007893	0.836147	-	-
MEdarkgrey	PGSC0003DMG400032231	0.835975	-	-
MEdarkgrey	PGSC0003DMG400029004	0.835642	-	-
MEdarkgrey	PGSC0003DMG400021164	0.835561	-	-
MEdarkgrey	PGSC0003DMG400002608	0.835505	-	-
MEdarkgrey	PGSC0003DMG400027197	0.835411	-	-
MEdarkgrey	PGSC0003DMG400018234	0.835164	-	-
MEdarkgrey	PGSC0003DMG400027530	0.834589	-	-
MEdarkgrey	MSTRG.9741	0.834409	-	-
MEdarkgrey	PGSC0003DMG400025668	0.832221	-	-
MEdarkgrey	PGSC0003DMG400001096	0.832005	-	-
MEdarkgrey	PGSC0003DMG400006604	0.831072	-	-
MEdarkgrey	PGSC0003DMG400012887	0.830558	-	-
MEdarkgrey	PGSC0003DMG400025867	0.83042	-	-
MEdarkgrey	PGSC0003DMG400016433	0.830335	-	-
MEdarkgrey	PGSC0003DMG400023144	0.830334	-	-
MEdarkgrey	PGSC0003DMG400018422	0.830032	-	-
MEdarkgrey	PGSC0003DMG400020039	0.829868	-	-
MEdarkgrey	PGSC0003DMG400002235	0.829383	ERF	-
MEdarkgrey	PGSC0003DMG400010229	0.829353	-	-
MEdarkgrey	PGSC0003DMG400012501	0.829168	-	-
MEdarkgrey	PGSC0003DMG400012491	0.82913	-	-
MEdarkgrey	PGSC0003DMG400016478	0.829106	-	-
MEdarkgrey	PGSC0003DMG400027951	0.828739	-	-
MEdarkgrey	MSTRG.30103	0.828493	-	-
MEdarkgrey	PGSC0003DMG400027123	0.827826	-	-
MEdarkgrey	PGSC0003DMG400001431	0.827753	-	-
MEdarkgrey	PGSC0003DMG402003620	0.827732	-	-
MEdarkgrey	PGSC0003DMG402028933	0.826574	-	-
MEdarkgrey	PGSC0003DMG400028132	0.826315	-	-
MEdarkgrey	PGSC0003DMG400024488	0.825914	-	-
MEdarkgrey	PGSC0003DMG400000854	0.825883	-	-
MEdarkgrey	PGSC0003DMG400006320	0.825864	-	-
MEdarkgrey	PGSC0003DMG400013009	0.825817	-	-
MEdarkgrey	PGSC0003DMG402009727	0.82561	-	-
MEdarkgrey	PGSC0003DMG400017221	0.824921	-	-
MEdarkgrey	PGSC0003DMG400010027	0.824898	Dof	-
MEdarkgrey	PGSC0003DMG400024876	0.82485	-	-
MEdarkgrey	PGSC0003DMG400004828	0.824406	-	-
MEdarkgrey	PGSC0003DMG400001935	0.824368	-	-
MEdarkgrey	PGSC0003DMG400022414	0.824146	-	-
MEdarkgrey	PGSC0003DMG400017474	0.824133	-	-
MEdarkgrey	PGSC0003DMG400016880	0.824049	-	-
MEdarkgrey	PGSC0003DMG400020623	0.823979	-	-
MEdarkgrey	PGSC0003DMG400037250	0.823828	-	-
MEdarkgrey	PGSC0003DMG400031102	0.823422	-	-
MEdarkgrey	PGSC0003DMG401009709	0.823414	-	-
MEdarkgrey	PGSC0003DMG401009818	0.822941	-	-
MEdarkgrey	PGSC0003DMG400007293	0.822749	-	-
MEdarkgrey	PGSC0003DMG400011222	0.822515	-	-
MEdarkgrey	PGSC0003DMG400003162	0.822125	-	-
MEdarkgrey	MSTRG.23013	0.821701	-	-
MEdarkgrey	PGSC0003DMG402030499	0.821313	-	-
MEdarkgrey	PGSC0003DMG400000243	0.820796	-	-
MEdarkgrey	PGSC0003DMG400029430	0.820638	-	-
MEdarkgrey	MSTRG.21017	0.820203	-	-
MEdarkgrey	PGSC0003DMG400014560	0.820134	-	-
MEdarkgrey	PGSC0003DMG400023015	0.819229	-	-
MEdarkgrey	PGSC0003DMG400040066	0.819202	-	-
MEdarkgrey	PGSC0003DMG400013684	0.818688	-	-
MEdarkgrey	PGSC0003DMG400029728	0.818584	-	-
MEdarkgrey	PGSC0003DMG400024667	0.818188	-	-
MEdarkgrey	PGSC0003DMG400027089	0.818036	Dof	-
MEdarkgrey	PGSC0003DMG400026482	0.817843	-	-
MEdarkgrey	PGSC0003DMG400018850	0.817726	-	-
MEdarkgrey	PGSC0003DMG401026043	0.817433	-	-
MEdarkgrey	PGSC0003DMG400023593	0.817318	ERF	-
MEdarkgrey	PGSC0003DMG400022294	0.816829	-	-
MEdarkgrey	PGSC0003DMG400026941	0.816487	-	-
MEdarkgrey	PGSC0003DMG400007821	0.816297	-	-
MEdarkgrey	PGSC0003DMG400017976	0.81627	-	-
MEdarkgrey	PGSC0003DMG400027867	0.816015	-	-
MEdarkgrey	PGSC0003DMG400007760	0.815543	-	-
MEdarkgrey	PGSC0003DMG400032167	0.815189	-	-
MEdarkgrey	PGSC0003DMG400014681	0.814884	-	-
MEdarkgrey	PGSC0003DMG400020730	0.814022	-	-
MEdarkgrey	PGSC0003DMG402000594	0.813934	-	-
MEdarkgrey	PGSC0003DMG400019486	0.813874	-	-
MEdarkgrey	PGSC0003DMG400006410	0.813365	-	-
MEdarkgrey	PGSC0003DMG400014705	0.813233	bHLH	-
MEdarkgrey	PGSC0003DMG401019427	0.812753	-	-
MEdarkgrey	MSTRG.13088	0.812526	-	-
MEdarkgrey	PGSC0003DMG400002047	0.812519	-	-
MEdarkgrey	PGSC0003DMG400018521	0.812243	-	-
MEdarkgrey	PGSC0003DMG400024776	0.811136	-	-
MEdarkgrey	PGSC0003DMG400020783	0.810955	-	CELLULOSE SYNTHASE (StCesA2)
MEdarkgrey	PGSC0003DMG400022852	0.810334	-	-
MEdarkgrey	PGSC0003DMG400003633	0.8103	-	-
MEdarkgrey	MSTRG.3833	0.809949	-	-
MEdarkgrey	PGSC0003DMG400011278	0.809613	-	-
MEdarkgrey	PGSC0003DMG400001325	0.809606	MYB	-
MEdarkgrey	PGSC0003DMG400017943	0.808199	-	-
MEdarkgrey	PGSC0003DMG400018884	0.808093	-	-
MEdarkgrey	PGSC0003DMG400019645	0.807986	-	-
MEdarkgrey	PGSC0003DMG400024255	0.807829	-	-
MEdarkgrey	PGSC0003DMG400003484	0.807596	-	-
MEdarkgrey	PGSC0003DMG400024785	0.807494	-	-
MEdarkgrey	MSTRG.3009	0.807478	-	-
MEdarkgrey	PGSC0003DMG401011372	0.807369	-	-
MEdarkgrey	PGSC0003DMG400023513	0.806527	-	-
MEdarkgrey	PGSC0003DMG400020356	0.80609	-	-
MEdarkgrey	PGSC0003DMG400020264	0.80577	-	-
MEdarkgrey	PGSC0003DMG400000001	0.805717	-	-
MEdarkgrey	PGSC0003DMG400013481	0.80569	-	-
MEdarkgrey	PGSC0003DMG400007385	0.80568	-	-
MEdarkgrey	PGSC0003DMG400015361	0.80531	-	-
MEdarkgrey	PGSC0003DMG400004054	0.804845	TCP	BRC1B
MEdarkgrey	PGSC0003DMG400019400	0.804555	-	-
MEdarkgrey	PGSC0003DMG400013335	0.804192	-	-
MEdarkgrey	MSTRG.26617	0.803036	-	-
MEdarkgrey	PGSC0003DMG400013599	0.802532	-	-
MEdarkgrey	PGSC0003DMG400008368	0.802481	-	-
MEdarkgrey	PGSC0003DMG400006692	0.802465	-	-
MEdarkgrey	MSTRG.14522	0.802157	-	-
MEdarkgrey	PGSC0003DMG400025879	0.801646	-	-
MEdarkgrey	PGSC0003DMG400015666	0.801517	-	-
MEdarkgrey	PGSC0003DMG402013782	0.800621	-	-
MEdarkgrey	PGSC0003DMG400010448	0.800398	-	-
MEdarkgrey	MSTRG.12272	0.799488	-	-
MEdarkgrey	PGSC0003DMG400019283	0.799371	-	-
MEdarkgrey	PGSC0003DMG402031052	0.799111	-	-
MEdarkgrey	PGSC0003DMG400027767	0.798989	-	-
MEdarkgrey	PGSC0003DMG400026048	0.798834	ERF	-
MEdarkgrey	PGSC0003DMG400033078	0.79855	TCP	-
MEdarkgrey	PGSC0003DMG400017292	0.798521	-	-
MEdarkgrey	PGSC0003DMG400022078	0.798276	-	-
MEdarkgrey	PGSC0003DMG400017508	0.79825	-	-
MEdarkgrey	PGSC0003DMG400019832	0.797961	-	-
MEdarkgrey	MSTRG.4882	0.797027	-	-
MEdarkgrey	PGSC0003DMG400007067	0.796816	-	-
MEdarkgrey	PGSC0003DMG402016214	0.795614	-	-
MEdarkgrey	PGSC0003DMG400007892	0.794753	-	-
MEdarkgrey	PGSC0003DMG400014203	0.794082	-	-
MEdarkgrey	MSTRG.16778	0.793546	-	-
MEdarkgrey	PGSC0003DMG402028252	0.793408	-	-
MEdarkgrey	PGSC0003DMG400011170	0.793306	-	-
MEdarkgrey	PGSC0003DMG400025336	0.792636	-	-
MEdarkgrey	PGSC0003DMG400026558	0.791645	-	-
MEdarkgrey	PGSC0003DMG400027645	0.791336	-	-
MEdarkgrey	MSTRG.25446	0.79101	-	-
MEdarkgrey	PGSC0003DMG400025499	0.789713	-	-
MEdarkgrey	PGSC0003DMG400041963	0.78944	-	-
MEdarkgrey	PGSC0003DMG400000251	0.789128	-	-
MEdarkgrey	PGSC0003DMG400000396	0.788555	-	-
MEdarkgrey	PGSC0003DMG400002471	0.787932	-	-
MEdarkgrey	PGSC0003DMG400027088	0.787598	-	-
MEdarkgrey	PGSC0003DMG400010118	0.78519	-	-
MEdarkgrey	PGSC0003DMG400013703	0.78422	-	-
MEdarkgrey	PGSC0003DMG400029497	0.783808	-	-
MEdarkgrey	PGSC0003DMG400033043	0.783701	MYB	-
MEdarkgrey	PGSC0003DMG400022711	0.78346	-	-
MEdarkgrey	PGSC0003DMG400000994	0.783415	-	-
MEdarkgrey	PGSC0003DMG400003383	0.783288	-	-
MEdarkgrey	PGSC0003DMG400015728	0.783171	-	-
MEdarkgrey	PGSC0003DMG400022340	0.781357	-	-
MEdarkgrey	PGSC0003DMG400028560	0.780972	-	-
MEdarkgrey	PGSC0003DMG400024080	0.780965	-	-
MEdarkgrey	PGSC0003DMG400004758	0.780173	-	-
MEdarkgrey	PGSC0003DMG400023163	0.78006	-	-
MEdarkgrey	MSTRG.15898	0.780032	-	-
MEdarkgrey	PGSC0003DMG400009689	0.779568	-	-
MEdarkgrey	PGSC0003DMG400017152	0.778813	-	-
MEdarkgrey	PGSC0003DMG400005790	0.778384	-	-
MEdarkgrey	MSTRG.28149	0.778265	-	-
MEdarkgrey	PGSC0003DMG400011780	0.778083	-	-
MEdarkgrey	PGSC0003DMG400022027	0.778081	-	-
MEdarkgrey	PGSC0003DMG400012293	0.777932	-	-
MEdarkgrey	MSTRG.11691	0.777507	-	-
MEdarkgrey	PGSC0003DMG400020344	0.777438	MYB	-
MEdarkgrey	PGSC0003DMG401015205	0.777263	MIKC_MADS	-
MEdarkgrey	PGSC0003DMG400018515	0.777239	-	-
MEdarkgrey	PGSC0003DMG400011355	0.776695	-	-
MEdarkgrey	PGSC0003DMG400024967	0.776283	-	-
MEdarkgrey	PGSC0003DMG400037554	0.77623	-	-
MEdarkgrey	PGSC0003DMG400029030	0.776189	-	-
MEdarkgrey	PGSC0003DMG400001546	0.776104	-	-
MEdarkgrey	MSTRG.3945	0.77587	-	-
MEdarkgrey	PGSC0003DMG400019315	0.775067	-	-
MEdarkgrey	PGSC0003DMG400014178	0.774407	-	-
MEdarkgrey	PGSC0003DMG402016602	0.77427	-	-
MEdarkgrey	PGSC0003DMG400000608	0.774265	-	-
MEdarkgrey	PGSC0003DMG400023198	0.774125	-	-
MEdarkgrey	PGSC0003DMG400014553	0.773533	-	-
MEdarkgrey	PGSC0003DMG400000227	0.773329	-	-
MEdarkgrey	PGSC0003DMG400024459	0.772732	-	-
MEdarkgrey	PGSC0003DMG400001249	0.772549	-	-
MEdarkgrey	PGSC0003DMG400024912	0.772028	-	-
MEdarkgrey	PGSC0003DMG400025827	0.771851	-	-
MEdarkgrey	PGSC0003DMG400000498	0.771072	HD-ZIP	-
MEdarkgrey	PGSC0003DMG400012034	0.770814	-	-
MEdarkgrey	PGSC0003DMG400031534	0.769889	-	-
MEdarkgrey	PGSC0003DMG400030947	0.768142	-	-
MEdarkgrey	PGSC0003DMG400016423	0.767947	-	-
MEdarkgrey	PGSC0003DMG400029852	0.7676	-	-
MEdarkgrey	PGSC0003DMG400012019	0.766826	-	-
MEdarkgrey	PGSC0003DMG400025163	0.766749	-	-
MEdarkgrey	PGSC0003DMG400020083	0.766294	-	-
MEdarkgrey	PGSC0003DMG400011102	0.766178	-	-
MEdarkgrey	PGSC0003DMG402019343	0.765483	HSF	-
MEdarkgrey	PGSC0003DMG400008843	0.76539	-	-
MEdarkgrey	PGSC0003DMG400001434	0.765333	WRKY	-
MEdarkgrey	PGSC0003DMG400020103	0.764746	-	-
MEdarkgrey	PGSC0003DMG400001743	0.763597	-	-
MEdarkgrey	PGSC0003DMG400012838	0.76304	-	-
MEdarkgrey	PGSC0003DMG400006661	0.762241	-	-
MEdarkgrey	PGSC0003DMG400014914	0.761045	-	-
MEdarkgrey	PGSC0003DMG400010430	0.760642	-	-
MEdarkgrey	PGSC0003DMG400025188	0.760507	-	-
MEdarkgrey	PGSC0003DMG400011588	0.760401	-	-
MEdarkgrey	PGSC0003DMG402031237	0.760312	-	-
MEdarkgrey	PGSC0003DMG400031828	0.759998	GATA	-
MEdarkgrey	PGSC0003DMG400029492	0.759605	-	-
MEdarkgrey	MSTRG.17684	0.75773	-	-
MEdarkgrey	PGSC0003DMG400011401	0.757582	-	-
MEdarkgrey	PGSC0003DMG400001207	0.756573	-	-
MEdarkgrey	PGSC0003DMG400014573	0.756516	-	-
MEdarkgrey	PGSC0003DMG400031473	0.756351	-	-
MEdarkgrey	PGSC0003DMG400004789	0.756057	-	-
MEdarkgrey	PGSC0003DMG400027393	0.755312	-	-
MEdarkgrey	PGSC0003DMG400004081	0.75519	MIKC_MADS	StAGL8 (POTM1-1)
MEdarkgrey	PGSC0003DMG400004015	0.755058	-	-
MEdarkgrey	PGSC0003DMG402003034	0.754895	-	-
MEdarkgrey	PGSC0003DMG400018840	0.754644	-	-
MEdarkgrey	PGSC0003DMG400013292	0.754363	-	-
MEdarkgrey	PGSC0003DMG400022628	0.754257	-	-
MEdarkgrey	PGSC0003DMG400010520	0.753987	-	-
MEdarkgrey	PGSC0003DMG402020263	0.753974	-	-
MEdarkgrey	PGSC0003DMG400001197	0.75374	-	-
MEdarkgrey	PGSC0003DMG400020720	0.753708	-	-
MEdarkgrey	PGSC0003DMG400003806	0.752911	-	-
MEdarkgrey	PGSC0003DMG400016257	0.752377	-	-
MEdarkgrey	PGSC0003DMG400013286	0.752144	-	-
MEdarkgrey	PGSC0003DMG400018103	0.751912	-	-
MEdarkgrey	PGSC0003DMG400012553	0.751904	-	-
MEdarkgrey	PGSC0003DMG400004977	0.751489	-	-
MEdarkgrey	PGSC0003DMG400009536	0.751359	-	-
MEdarkgrey	PGSC0003DMG400013546	0.751069	-	SUCROSE SYNTHASE (StSUSY1)
MEdarkgrey	PGSC0003DMG402019427	0.750897	-	-
MEdarkgrey	PGSC0003DMG400021725	0.75037	C2H2	-
MEdarkgrey	PGSC0003DMG400027180	0.750175	-	-
MEdarkgrey	PGSC0003DMG400035938	0.750168	-	-
MEdarkgrey	PGSC0003DMG400030969	0.749769	SRS	-
MEdarkgrey	PGSC0003DMG401003034	0.74958	-	-
MEdarkgrey	PGSC0003DMG400007328	0.749397	-	-
MEdarkgrey	PGSC0003DMG401031237	0.749385	-	-
MEdarkgrey	PGSC0003DMG400009192	0.749336	-	-
MEdarkgrey	PGSC0003DMG400016115	0.748093	-	-
MEdarkgrey	PGSC0003DMG400027976	0.747765	-	-
MEdarkgrey	MSTRG.21660	0.747161	-	-
MEdarkgrey	PGSC0003DMG400027954	0.744964	-	-
MEdarkgrey	MSTRG.21663	0.744952	-	-
MEdarkgrey	MSTRG.13410	0.744315	-	-
MEdarkgrey	PGSC0003DMG400017053	0.744303	-	-
MEdarkgrey	MSTRG.29875	0.744243	-	-
MEdarkgrey	PGSC0003DMG400005130	0.744117	-	-
MEdarkgrey	MSTRG.28740	0.74386	-	-
MEdarkgrey	PGSC0003DMG400027764	0.743308	-	-
MEdarkgrey	PGSC0003DMG400012154	0.743131	ERF	-
MEdarkgrey	PGSC0003DMG400028893	0.74263	-	-
MEdarkgrey	PGSC0003DMG400022494	0.742501	-	-
MEdarkgrey	PGSC0003DMG400005046	0.742056	-	-
MEdarkgrey	PGSC0003DMG400021427	0.741827	-	-
MEdarkgrey	PGSC0003DMG400037636	0.741134	-	-
MEdarkgrey	PGSC0003DMG400002944	0.740925	-	-
MEdarkgrey	PGSC0003DMG400020863	0.740676	-	-
MEdarkgrey	PGSC0003DMG400019120	0.74053	-	-
MEdarkgrey	PGSC0003DMG400021533	0.740412	-	-
MEdarkgrey	PGSC0003DMG400008524	0.740322	-	-
MEdarkgrey	MSTRG.13741	0.739931	-	-
MEdarkgrey	PGSC0003DMG400007389	0.739574	-	-
MEdarkgrey	PGSC0003DMG400028517	0.738296	-	-
MEdarkgrey	PGSC0003DMG400001865	0.737787	-	-
MEdarkgrey	PGSC0003DMG400002627	0.737323	HD-ZIP	-
MEdarkgrey	PGSC0003DMG400018271	0.737123	-	-
MEdarkgrey	PGSC0003DMG400000288	0.736901	-	-
MEdarkgrey	PGSC0003DMG400027392	0.736551	-	-
MEdarkgrey	PGSC0003DMG400019278	0.736324	-	-
MEdarkgrey	PGSC0003DMG400010748	0.735724	-	-
MEdarkgrey	PGSC0003DMG400018307	0.735551	-	-
MEdarkgrey	MSTRG.13994	0.73528	-	-
MEdarkgrey	PGSC0003DMG400022893	0.7351	-	-
MEdarkgrey	PGSC0003DMG400007178	0.73348	-	-
MEdarkgrey	PGSC0003DMG400016542	0.733328	-	-
MEdarkgrey	PGSC0003DMG400008356	0.733257	-	-
MEdarkgrey	PGSC0003DMG400017298	0.732938	-	-
MEdarkgrey	PGSC0003DMG400029989	0.732911	-	-
MEdarkgrey	PGSC0003DMG400027400	0.732684	-	-
MEdarkgrey	PGSC0003DMG400029348	0.73189	-	-
MEdarkgrey	PGSC0003DMG400016541	0.731359	-	-
MEdarkgrey	MSTRG.24505	0.731034	-	-
MEdarkgrey	PGSC0003DMG400002073	0.730925	-	-
MEdarkgrey	PGSC0003DMG400002789	0.730874	-	-
MEdarkgrey	PGSC0003DMG400017485	0.730206	ERF	-
MEdarkgrey	PGSC0003DMG400022343	0.730097	-	-
MEdarkgrey	PGSC0003DMG400009432	0.729869	-	-
MEdarkgrey	PGSC0003DMG400027188	0.729651	-	-
MEdarkgrey	PGSC0003DMG400021372	0.729646	-	-
MEdarkgrey	PGSC0003DMG400014755	0.729206	-	-
MEdarkgrey	PGSC0003DMG400001627	0.728573	-	-
MEdarkgrey	PGSC0003DMG400005082	0.727269	-	-
MEdarkgrey	PGSC0003DMG400027937	0.726969	-	-
MEdarkgrey	PGSC0003DMG400010117	0.72682	-	-
MEdarkgrey	PGSC0003DMG400006660	0.726782	-	-
MEdarkgrey	PGSC0003DMG400022312	0.726466	-	-
MEdarkgrey	MSTRG.10822	0.726153	-	-
MEdarkgrey	PGSC0003DMG400013352	0.725791	-	-
MEdarkgrey	PGSC0003DMG400003694	0.725427	-	-
MEdarkgrey	PGSC0003DMG400013493	0.7249	TALE	POTH1
MEdarkgrey	PGSC0003DMG400029635	0.724337	-	-
MEdarkgrey	PGSC0003DMG400030011	0.723493	-	-
MEdarkgrey	PGSC0003DMG400006321	0.722985	-	-
MEdarkgrey	PGSC0003DMG400035559	0.722953	-	-
MEdarkgrey	PGSC0003DMG400015156	0.722501	-	-
MEdarkgrey	PGSC0003DMG400027147	0.721711	-	-
MEdarkgrey	MSTRG.31553	0.720877	-	-
MEdarkgrey	PGSC0003DMG401016434	0.720753	-	-
MEdarkgrey	PGSC0003DMG400004746	0.720746	-	-
MEdarkgrey	PGSC0003DMG400020262	0.720615	-	-
MEdarkgrey	PGSC0003DMG400004892	0.720554	-	-
MEdarkgrey	PGSC0003DMG402010218	0.720348	-	-
MEdarkgrey	PGSC0003DMG400000011	0.719562	-	-
MEdarkgrey	PGSC0003DMG400020666	0.719278	-	-
MEdarkgrey	MSTRG.10332	0.719202	-	-
MEdarkgrey	PGSC0003DMG400009124	0.718359	-	-
MEdarkgrey	PGSC0003DMG400027617	0.718213	-	-
MEdarkgrey	PGSC0003DMG400009388	0.717956	bZIP	-
MEdarkgrey	PGSC0003DMG400027498	0.71762	-	-
MEdarkgrey	MSTRG.5649	0.717401	-	-
MEdarkgrey	PGSC0003DMG400021091	0.717204	-	-
MEdarkgrey	PGSC0003DMG400018367	0.716696	-	-
MEdarkgrey	PGSC0003DMG400027922	0.716625	-	-
MEdarkgrey	PGSC0003DMG402024077	0.716624	-	-
MEdarkgrey	MSTRG.21661	0.716605	-	-
MEdarkgrey	PGSC0003DMG400012204	0.716579	-	-
MEdarkgrey	PGSC0003DMG402009818	0.716024	-	-
MEdarkgrey	MSTRG.16753	0.715597	-	-
MEdarkgrey	PGSC0003DMG400011765	0.714528	GATA	-
MEdarkgrey	PGSC0003DMG400019268	0.712448	-	-
MEdarkgrey	PGSC0003DMG400033695	0.712081	-	-
MEdarkgrey	PGSC0003DMG400030837	0.711619	HD-ZIP	-
MEdarkgrey	PGSC0003DMG400023382	0.711588	-	-
MEdarkgrey	PGSC0003DMG400019970	0.711487	-	-
MEdarkgrey	PGSC0003DMG400003095	0.711412	-	-
MEdarkgrey	PGSC0003DMG400002615	0.711264	-	-
MEdarkgrey	PGSC0003DMG400004731	0.710734	-	-
MEdarkgrey	PGSC0003DMG401014059	0.7104	-	-
MEdarkgrey	PGSC0003DMG400007103	0.708938	-	-
MEdarkgrey	PGSC0003DMG400013443	0.707425	-	-
MEdarkgrey	PGSC0003DMG400028098	0.707291	MYB_related	-
MEdarkgrey	MSTRG.45	0.707134	-	-
MEdarkgrey	PGSC0003DMG400022386	0.706	-	-
MEdarkgrey	PGSC0003DMG400021125	0.705709	HD-ZIP	-
MEdarkgrey	PGSC0003DMG400020489	0.705529	-	-
MEdarkgrey	PGSC0003DMG400000910	0.705326	ERF	-
MEdarkgrey	PGSC0003DMG400012795	0.705297	-	-
MEdarkgrey	PGSC0003DMG400028359	0.705035	MIKC_MADS	-
MEdarkgrey	PGSC0003DMG400007578	0.704607	-	-
MEdarkgrey	PGSC0003DMG400002009	0.70456	-	-
MEdarkgrey	PGSC0003DMG400023507	0.703728	-	-
MEdarkgrey	PGSC0003DMG404000594	0.703325	-	-
MEdarkgrey	MSTRG.33614	0.702533	-	-
MEdarkgrey	MSTRG.16704	0.702325	-	-
MEdarkgrey	PGSC0003DMG400016730	0.701229	-	-
MEdarkgrey	PGSC0003DMG400015401	0.700611	-	-
MEdarkgrey	PGSC0003DMG400004588	0.700379	-	-
MElightsteelblue	PGSC0003DMG400030543	0.983751	-	-
MElightsteelblue	PGSC0003DMG400012440	0.975421	-	-
MElightsteelblue	PGSC0003DMG401012679	0.97225	-	-
MElightsteelblue	PGSC0003DMG400004017	0.969513	-	-
MElightsteelblue	PGSC0003DMG400033696	0.966288	-	-
MElightsteelblue	PGSC0003DMG400008276	0.964135	-	-
MElightsteelblue	PGSC0003DMG400007559	0.959352	bHLH	-
MElightsteelblue	PGSC0003DMG400031758	0.954789	-	-
MElightsteelblue	PGSC0003DMG400011749	0.94937	-	-
MElightsteelblue	PGSC0003DMG400010557	0.947318	-	-
MElightsteelblue	PGSC0003DMG400026049	0.946087	ERF	-
MElightsteelblue	PGSC0003DMG400008984	0.945945	-	-
MElightsteelblue	PGSC0003DMG400010112	0.945944	-	-
MElightsteelblue	PGSC0003DMG400024274	0.944642	-	-
MElightsteelblue	PGSC0003DMG400029262	0.941234	-	-
MElightsteelblue	PGSC0003DMG400027473	0.939531	-	-
MElightsteelblue	PGSC0003DMG400018914	0.938058	-	-
MElightsteelblue	PGSC0003DMG400010165	0.93754	-	-
MElightsteelblue	PGSC0003DMG400018877	0.937339	-	-
MElightsteelblue	PGSC0003DMG400004401	0.935836	-	-
MElightsteelblue	PGSC0003DMG400012653	0.935764	LBD	-
MElightsteelblue	PGSC0003DMG400029264	0.935743	-	-
MElightsteelblue	MSTRG.13424	0.935484	-	-
MElightsteelblue	PGSC0003DMG400029256	0.928173	-	-
MElightsteelblue	PGSC0003DMG400006394	0.92769	bHLH	-
MElightsteelblue	PGSC0003DMG400007800	0.927191	-	-
MElightsteelblue	PGSC0003DMG400017432	0.927063	-	-
MElightsteelblue	PGSC0003DMG400003308	0.926523	-	-
MElightsteelblue	PGSC0003DMG400017261	0.922277	-	-
MElightsteelblue	PGSC0003DMG400015607	0.919253	-	-
MElightsteelblue	PGSC0003DMG400012223	0.919151	-	-
MElightsteelblue	PGSC0003DMG400020071	0.918089	MYB	-
MElightsteelblue	PGSC0003DMG400030824	0.917876	-	-
MElightsteelblue	PGSC0003DMG400021683	0.917066	-	-
MElightsteelblue	PGSC0003DMG402010623	0.916488	-	-
MElightsteelblue	PGSC0003DMG400020391	0.916315	-	-
MElightsteelblue	PGSC0003DMG400011026	0.915787	-	-
MElightsteelblue	PGSC0003DMG400005925	0.915471	-	-
MElightsteelblue	PGSC0003DMG400017776	0.91298	HD-ZIP	-
MElightsteelblue	PGSC0003DMG400005860	0.911814	bHLH	-
MElightsteelblue	PGSC0003DMG400003880	0.911183	-	-
MElightsteelblue	PGSC0003DMG400005931	0.909439	-	-
MElightsteelblue	PGSC0003DMG400002085	0.909162	-	-
MElightsteelblue	PGSC0003DMG400030964	0.907857	-	-
MElightsteelblue	PGSC0003DMG400014757	0.90701	LBD	-
MElightsteelblue	PGSC0003DMG400002728	0.906859	Trihelix	-
MElightsteelblue	PGSC0003DMG400029576	0.904463	-	-
MElightsteelblue	PGSC0003DMG400027140	0.903703	-	-
MElightsteelblue	PGSC0003DMG400002967	0.902985	-	-
MElightsteelblue	PGSC0003DMG400011370	0.902279	-	-
MElightsteelblue	PGSC0003DMG400019275	0.901507	-	-
MElightsteelblue	PGSC0003DMG400014219	0.899248	-	-
MElightsteelblue	PGSC0003DMG400021142	0.898316	-	-
MElightsteelblue	PGSC0003DMG400018626	0.897971	-	-
MElightsteelblue	MSTRG.5701	0.897969	-	-
MElightsteelblue	PGSC0003DMG400018401	0.897869	-	-
MElightsteelblue	PGSC0003DMG400020145	0.897518	-	-
MElightsteelblue	PGSC0003DMG400007994	0.897436	MYB	-
MElightsteelblue	MSTRG.27309	0.897206	-	-
MElightsteelblue	PGSC0003DMG400011740	0.896581	-	-
MElightsteelblue	PGSC0003DMG402027256	0.895538	-	-
MElightsteelblue	PGSC0003DMG400027019	0.894581	-	-
MElightsteelblue	PGSC0003DMG400023608	0.894441	-	-
MElightsteelblue	MSTRG.25703	0.894309	-	-
MElightsteelblue	PGSC0003DMG400018916	0.894212	-	-
MElightsteelblue	PGSC0003DMG400019884	0.892339	-	-
MElightsteelblue	PGSC0003DMG400031313	0.891629	-	-
MElightsteelblue	MSTRG.32516	0.891557	-	-
MElightsteelblue	PGSC0003DMG400025692	0.889424	-	-
MElightsteelblue	PGSC0003DMG400003397	0.889246	-	-
MElightsteelblue	PGSC0003DMG400016121	0.887297	-	-
MElightsteelblue	PGSC0003DMG400012120	0.882359	-	-
MElightsteelblue	PGSC0003DMG402027210	0.882054	-	-
MElightsteelblue	PGSC0003DMG400042760	0.881753	-	-
MElightsteelblue	PGSC0003DMG400008022	0.881137	B3	-
MElightsteelblue	PGSC0003DMG400001706	0.879515	-	-
MElightsteelblue	PGSC0003DMG400013556	0.878968	-	-
MElightsteelblue	PGSC0003DMG402020444	0.877673	-	-
MElightsteelblue	PGSC0003DMG400012964	0.877646	-	-
MElightsteelblue	PGSC0003DMG400006871	0.877254	-	-
MElightsteelblue	PGSC0003DMG400009427	0.876934	-	-
MElightsteelblue	PGSC0003DMG400002074	0.876932	-	-
MElightsteelblue	PGSC0003DMG400000496	0.876031	-	-
MElightsteelblue	PGSC0003DMG400003593	0.875922	-	-
MElightsteelblue	PGSC0003DMG400013739	0.875718	-	-
MElightsteelblue	PGSC0003DMG400021621	0.875186	-	-
MElightsteelblue	PGSC0003DMG400004702	0.874738	-	-
MElightsteelblue	PGSC0003DMG400031795	0.874656	ERF	-
MElightsteelblue	PGSC0003DMG400012763	0.874245	-	-
MElightsteelblue	PGSC0003DMG400012940	0.873741	-	-
MElightsteelblue	PGSC0003DMG400010869	0.873202	-	-
MElightsteelblue	PGSC0003DMG400013248	0.872687	-	-
MElightsteelblue	PGSC0003DMG400028593	0.872651	-	-
MElightsteelblue	PGSC0003DMG400018637	0.872542	-	-
MElightsteelblue	PGSC0003DMG400031783	0.870752	-	-
MElightsteelblue	PGSC0003DMG400012237	0.870251	bHLH	-
MElightsteelblue	PGSC0003DMG400014315	0.86838	-	-
MElightsteelblue	PGSC0003DMG400022385	0.86652	-	-
MElightsteelblue	PGSC0003DMG400026592	0.866055	-	-
MElightsteelblue	PGSC0003DMG400010285	0.86439	ERF	-
MElightsteelblue	PGSC0003DMG400004698	0.863888	-	-
MElightsteelblue	PGSC0003DMG400027354	0.86254	-	-
MElightsteelblue	PGSC0003DMG400011021	0.862406	-	-
MElightsteelblue	PGSC0003DMG400028331	0.862346	-	-
MElightsteelblue	PGSC0003DMG400004940	0.861763	-	-
MElightsteelblue	PGSC0003DMG400022750	0.861267	-	-
MElightsteelblue	PGSC0003DMG400030144	0.860906	-	-
MElightsteelblue	PGSC0003DMG400033882	0.860164	-	-
MElightsteelblue	PGSC0003DMG400024604	0.859907	-	-
MElightsteelblue	PGSC0003DMG400022953	0.858225	-	-
MElightsteelblue	PGSC0003DMG400008163	0.857042	-	-
MElightsteelblue	PGSC0003DMG400011751	0.856517	-	-
MElightsteelblue	PGSC0003DMG401027256	0.856147	-	-
MElightsteelblue	PGSC0003DMG400004649	0.855884	GRAS	-
MElightsteelblue	PGSC0003DMG400010666	0.85582	-	-
MElightsteelblue	PGSC0003DMG401016495	0.854306	-	-
MElightsteelblue	PGSC0003DMG400018064	0.853901	-	-
MElightsteelblue	PGSC0003DMG400024693	0.853838	-	-
MElightsteelblue	PGSC0003DMG401031172	0.853753	-	-
MElightsteelblue	PGSC0003DMG402001926	0.853175	-	-
MElightsteelblue	PGSC0003DMG400018375	0.85281	-	-
MElightsteelblue	PGSC0003DMG400018377	0.851701	-	-
MElightsteelblue	PGSC0003DMG400011752	0.850988	-	-
MElightsteelblue	MSTRG.27135	0.850631	-	-
MElightsteelblue	PGSC0003DMG400000037	0.85019	-	-
MElightsteelblue	PGSC0003DMG400023508	0.850121	-	BRASSINOSTEROID KINASE
MElightsteelblue	PGSC0003DMG400018167	0.849748	-	-
MElightsteelblue	PGSC0003DMG400007908	0.849735	-	-
MElightsteelblue	PGSC0003DMG400011750	0.849434	-	-
MElightsteelblue	PGSC0003DMG400004676	0.849374	-	-
MElightsteelblue	PGSC0003DMG400029736	0.849181	-	-
MElightsteelblue	PGSC0003DMG400014133	0.847725	-	-
MElightsteelblue	PGSC0003DMG400007208	0.846915	bZIP	-
MElightsteelblue	PGSC0003DMG400004790	0.846912	-	-
MElightsteelblue	PGSC0003DMG400017578	0.846515	-	-
MElightsteelblue	PGSC0003DMG400014271	0.844962	-	-
MElightsteelblue	PGSC0003DMG400047314	0.843155	-	-
MElightsteelblue	PGSC0003DMG400019245	0.843111	-	-
MElightsteelblue	PGSC0003DMG402028570	0.842986	-	-
MElightsteelblue	PGSC0003DMG400022151	0.841563	-	-
MElightsteelblue	MSTRG.5448	0.84116	-	-
MElightsteelblue	MSTRG.33715	0.840433	-	-
MElightsteelblue	PGSC0003DMG400008120	0.840348	-	-
MElightsteelblue	PGSC0003DMG400003537	0.839962	-	-
MElightsteelblue	PGSC0003DMG400023180	0.839804	-	-
MElightsteelblue	PGSC0003DMG400001066	0.83846	-	-
MElightsteelblue	PGSC0003DMG400007227	0.838045	-	-
MElightsteelblue	PGSC0003DMG401002606	0.837574	-	-
MElightsteelblue	MSTRG.5700	0.835145	-	-
MElightsteelblue	PGSC0003DMG402015792	0.834746	-	-
MElightsteelblue	PGSC0003DMG400005719	0.833397	LBD	-
MElightsteelblue	PGSC0003DMG400029263	0.831046	-	-
MElightsteelblue	PGSC0003DMG400023939	0.830808	LBD	-
MElightsteelblue	MSTRG.34549	0.830025	-	-
MElightsteelblue	PGSC0003DMG400013670	0.829689	-	-
MElightsteelblue	PGSC0003DMG400028578	0.828462	bHLH	-
MElightsteelblue	PGSC0003DMG401003815	0.828163	-	-
MElightsteelblue	PGSC0003DMG400020618	0.827108	-	-
MElightsteelblue	PGSC0003DMG400017465	0.826086	-	-
MElightsteelblue	PGSC0003DMG400000053	0.825699	-	-
MElightsteelblue	PGSC0003DMG400027200	0.825002	-	-
MElightsteelblue	PGSC0003DMG400008985	0.824465	-	-
MElightsteelblue	PGSC0003DMG400015667	0.821417	-	-
MElightsteelblue	PGSC0003DMG400006462	0.821142	-	-
MElightsteelblue	PGSC0003DMG401010073	0.820933	-	-
MElightsteelblue	PGSC0003DMG400016790	0.820661	HD-ZIP	-
MElightsteelblue	PGSC0003DMG400024935	0.820543	-	-
MElightsteelblue	PGSC0003DMG400031836	0.820383	-	-
MElightsteelblue	PGSC0003DMG400015591	0.819386	-	-
MElightsteelblue	MSTRG.9776	0.818958	-	-
MElightsteelblue	PGSC0003DMG400019604	0.818624	-	-
MElightsteelblue	MSTRG.7030	0.81859	-	-
MElightsteelblue	PGSC0003DMG400045494	0.817786	-	-
MElightsteelblue	PGSC0003DMG400007330	0.817568	-	-
MElightsteelblue	PGSC0003DMG400016284	0.816608	-	-
MElightsteelblue	PGSC0003DMG400007965	0.815528	-	-
MElightsteelblue	PGSC0003DMG400024938	0.815386	-	-
MElightsteelblue	PGSC0003DMG400017291	0.815384	-	-
MElightsteelblue	PGSC0003DMG400030842	0.814784	-	-
MElightsteelblue	PGSC0003DMG400010113	0.814241	-	-
MElightsteelblue	PGSC0003DMG400023402	0.813389	-	-
MElightsteelblue	PGSC0003DMG400031790	0.813374	-	-
MElightsteelblue	PGSC0003DMG400027181	0.812938	-	-
MElightsteelblue	PGSC0003DMG400016457	0.811957	-	-
MElightsteelblue	PGSC0003DMG402003815	0.811827	-	-
MElightsteelblue	PGSC0003DMG400020066	0.811156	bHLH	-
MElightsteelblue	MSTRG.2088	0.809923	-	-
MElightsteelblue	PGSC0003DMG400039789	0.809546	-	-
MElightsteelblue	PGSC0003DMG400031090	0.809094	-	-
MElightsteelblue	PGSC0003DMG400040729	0.808763	-	-
MElightsteelblue	PGSC0003DMG400004087	0.807913	bHLH	-
MElightsteelblue	PGSC0003DMG400010115	0.807827	-	-
MElightsteelblue	PGSC0003DMG400020646	0.807787	-	-
MElightsteelblue	PGSC0003DMG400000048	0.806402	-	-
MElightsteelblue	MSTRG.22360	0.805729	-	-
MElightsteelblue	PGSC0003DMG400024941	0.80572	-	-
MElightsteelblue	PGSC0003DMG400019573	0.805418	-	-
MElightsteelblue	PGSC0003DMG400001982	0.805331	-	-
MElightsteelblue	PGSC0003DMG400009969	0.805167	-	-
MElightsteelblue	PGSC0003DMG400003022	0.804853	-	-
MElightsteelblue	PGSC0003DMG401015527	0.803392	-	-
MElightsteelblue	PGSC0003DMG400024267	0.801934	TALE	-
MElightsteelblue	PGSC0003DMG400028165	0.801476	-	-
MElightsteelblue	PGSC0003DMG400021719	0.800603	bHLH	-
MElightsteelblue	PGSC0003DMG400028354	0.797235	-	-
MElightsteelblue	PGSC0003DMG401027210	0.79635	-	-
MElightsteelblue	PGSC0003DMG400012528	0.796198	-	-
MElightsteelblue	PGSC0003DMG400004930	0.795096	-	-
MElightsteelblue	PGSC0003DMG400010388	0.794431	bHLH	-
MElightsteelblue	PGSC0003DMG400019136	0.793506	-	-
MElightsteelblue	MSTRG.15141	0.793422	-	-
MElightsteelblue	PGSC0003DMG400002141	0.79218	-	-
MElightsteelblue	PGSC0003DMG400026586	0.791343	-	-
MElightsteelblue	PGSC0003DMG400004623	0.791235	-	-
MElightsteelblue	PGSC0003DMG400018712	0.790733	-	-
MElightsteelblue	PGSC0003DMG400014250	0.790652	-	-
MElightsteelblue	PGSC0003DMG400036991	0.790645	-	-
MElightsteelblue	PGSC0003DMG400030771	0.790643	-	-
MElightsteelblue	PGSC0003DMG402000860	0.788848	-	-
MElightsteelblue	PGSC0003DMG400002125	0.788778	bHLH	-
MElightsteelblue	MSTRG.19762	0.788776	-	-
MElightsteelblue	PGSC0003DMG402014514	0.787433	-	-
MElightsteelblue	PGSC0003DMG400012929	0.786484	-	-
MElightsteelblue	MSTRG.34459	0.784502	-	-
MElightsteelblue	PGSC0003DMG400007082	0.783827	-	-
MElightsteelblue	PGSC0003DMG400025455	0.78324	-	-
MElightsteelblue	PGSC0003DMG401031759	0.78278	-	-
MElightsteelblue	PGSC0003DMG400002601	0.78201	-	-
MElightsteelblue	MSTRG.8700	0.780273	-	-
MElightsteelblue	PGSC0003DMG400024281	0.779974	-	-
MElightsteelblue	PGSC0003DMG400028498	0.779621	C2H2	-
MElightsteelblue	PGSC0003DMG400005528	0.778715	-	-
MElightsteelblue	PGSC0003DMG400025367	0.778623	-	-
MElightsteelblue	PGSC0003DMG400008224	0.777319	-	-
MElightsteelblue	PGSC0003DMG400000237	0.77723	-	-
MElightsteelblue	PGSC0003DMG400032208	0.776898	-	-
MElightsteelblue	PGSC0003DMG400032181	0.77626	-	-
MElightsteelblue	PGSC0003DMG400009337	0.776082	-	-
MElightsteelblue	PGSC0003DMG400023393	0.774546	-	-
MElightsteelblue	PGSC0003DMG400019202	0.774009	-	-
MElightsteelblue	PGSC0003DMG402032203	0.772627	-	-
MElightsteelblue	PGSC0003DMG400012141	0.772334	-	-
MElightsteelblue	PGSC0003DMG400004044	0.771813	-	-
MElightsteelblue	PGSC0003DMG400030927	0.771627	-	-
MElightsteelblue	PGSC0003DMG400028518	0.771599	-	-
MElightsteelblue	PGSC0003DMG400028970	0.771536	-	-
MElightsteelblue	PGSC0003DMG401025892	0.769985	-	-
MElightsteelblue	PGSC0003DMG400018398	0.76973	-	-
MElightsteelblue	PGSC0003DMG400010038	0.769531	-	-
MElightsteelblue	PGSC0003DMG400021106	0.768952	-	-
MElightsteelblue	PGSC0003DMG400001149	0.76787	-	-
MElightsteelblue	PGSC0003DMG400006903	0.767432	-	-
MElightsteelblue	PGSC0003DMG400010900	0.766375	-	-
MElightsteelblue	PGSC0003DMG400018397	0.76518	-	-
MElightsteelblue	PGSC0003DMG400018400	0.764973	-	-
MElightsteelblue	PGSC0003DMG400022315	0.764717	-	-
MElightsteelblue	PGSC0003DMG400006461	0.764663	-	-
MElightsteelblue	MSTRG.34661	0.764328	-	-
MElightsteelblue	PGSC0003DMG400026023	0.764138	-	-
MElightsteelblue	PGSC0003DMG400007900	0.763217	-	-
MElightsteelblue	PGSC0003DMG400010236	0.763195	-	-
MElightsteelblue	PGSC0003DMG402003479	0.762054	-	-
MElightsteelblue	PGSC0003DMG400010155	0.761709	-	-
MElightsteelblue	PGSC0003DMG400026571	0.761655	-	-
MElightsteelblue	PGSC0003DMG400008869	0.761637	-	-
MElightsteelblue	PGSC0003DMG400004631	0.761604	-	-
MElightsteelblue	PGSC0003DMG400004701	0.760494	-	-
MElightsteelblue	PGSC0003DMG400005525	0.760438	-	-
MElightsteelblue	PGSC0003DMG400026401	0.759471	-	-
MElightsteelblue	PGSC0003DMG401024737	0.759231	-	-
MElightsteelblue	PGSC0003DMG400001313	0.75879	-	-
MElightsteelblue	PGSC0003DMG400018917	0.757867	-	-
MElightsteelblue	PGSC0003DMG400001760	0.757769	-	-
MElightsteelblue	PGSC0003DMG400005960	0.757659	-	-
MElightsteelblue	PGSC0003DMG400011071	0.756746	-	-
MElightsteelblue	PGSC0003DMG400014673	0.75433	-	-
MElightsteelblue	PGSC0003DMG400018378	0.75393	-	-
MElightsteelblue	PGSC0003DMG400004910	0.752857	-	-
MElightsteelblue	PGSC0003DMG400015808	0.751866	-	-
MElightsteelblue	PGSC0003DMG400016324	0.751779	-	-
MElightsteelblue	PGSC0003DMG402002229	0.751215	-	-
MElightsteelblue	PGSC0003DMG400004367	0.750983	-	-
MElightsteelblue	PGSC0003DMG400024176	0.750695	-	-
MElightsteelblue	PGSC0003DMG401025083	0.750166	-	-
MElightsteelblue	PGSC0003DMG400012760	0.749956	-	-
MElightsteelblue	PGSC0003DMG400028989	0.749659	-	-
MElightsteelblue	PGSC0003DMG400018129	0.747055	-	-
MElightsteelblue	PGSC0003DMG400001188	0.746634	-	-
MElightsteelblue	PGSC0003DMG400026671	0.745481	-	-
MElightsteelblue	PGSC0003DMG400021026	0.745229	-	-
MElightsteelblue	MSTRG.36556	0.744041	-	-
MElightsteelblue	PGSC0003DMG400006678	0.743609	-	-
MElightsteelblue	PGSC0003DMG400004800	0.741364	-	-
MElightsteelblue	PGSC0003DMG400026536	0.741238	-	-
MElightsteelblue	PGSC0003DMG400011030	0.740982	-	-
MElightsteelblue	PGSC0003DMG400001992	0.739557	-	-
MElightsteelblue	PGSC0003DMG400022345	0.738972	-	-
MElightsteelblue	PGSC0003DMG400010826	0.738809	-	-
MElightsteelblue	PGSC0003DMG400004090	0.738733	-	-
MElightsteelblue	PGSC0003DMG400010000	0.738516	-	-
MElightsteelblue	PGSC0003DMG400022152	0.737996	-	-
MElightsteelblue	PGSC0003DMG400036966	0.735392	-	-
MElightsteelblue	MSTRG.30946	0.735081	-	-
MElightsteelblue	PGSC0003DMG400025954	0.734703	-	-
MElightsteelblue	MSTRG.23238	0.733013	-	-
MElightsteelblue	MSTRG.2021	0.731974	-	-
MElightsteelblue	PGSC0003DMG400018379	0.731926	-	-
MElightsteelblue	PGSC0003DMG400005580	0.731435	-	-
MElightsteelblue	PGSC0003DMG400018399	0.731175	-	-
MElightsteelblue	MSTRG.19413	0.730401	-	-
MElightsteelblue	PGSC0003DMG400009363	0.729702	MIKC_MADS	-
MElightsteelblue	PGSC0003DMG400026308	0.727623	-	-
MElightsteelblue	PGSC0003DMG400025889	0.727346	bZIP	-
MElightsteelblue	PGSC0003DMG400004890	0.726493	-	-
MElightsteelblue	PGSC0003DMG400000415	0.726454	-	-
MElightsteelblue	PGSC0003DMG400008811	0.725726	-	-
MElightsteelblue	PGSC0003DMG400025682	0.725405	-	-
MElightsteelblue	MSTRG.21978	0.724818	-	-
MElightsteelblue	PGSC0003DMG400029386	0.724325	-	-
MElightsteelblue	PGSC0003DMG400027455	0.72191	-	-
MElightsteelblue	PGSC0003DMG402007406	0.721066	-	-
MElightsteelblue	PGSC0003DMG400002273	0.720899	-	-
MElightsteelblue	PGSC0003DMG400006270	0.720101	-	-
MElightsteelblue	PGSC0003DMG400010408	0.717482	-	-
MElightsteelblue	PGSC0003DMG400028724	0.7153	-	-
MElightsteelblue	MSTRG.2100	0.713547	-	-
MElightsteelblue	MSTRG.11306	0.71013	-	-
MElightsteelblue	PGSC0003DMG402026539	0.709317	-	-
MElightsteelblue	PGSC0003DMG402006935	0.708762	WRKY	-
MElightsteelblue	PGSC0003DMG400016892	0.708117	-	-
MElightsteelblue	PGSC0003DMG400005967	0.706647	-	-
MElightsteelblue	PGSC0003DMG400035689	0.705984	-	-
MElightsteelblue	PGSC0003DMG400031013	0.705893	-	-
MElightsteelblue	PGSC0003DMG400042273	0.705394	-	-
MElightsteelblue	PGSC0003DMG400002730	0.705378	-	-
MElightsteelblue	PGSC0003DMG400029575	0.704847	-	-
MElightsteelblue	PGSC0003DMG400023416	0.703815	-	-
MElightsteelblue	PGSC0003DMG400011027	0.703217	-	-
MElightsteelblue	PGSC0003DMG400012798	0.702734	-	-
MElightsteelblue	PGSC0003DMG400001530	0.700966	-	-
MElightsteelblue	PGSC0003DMG400013663	0.700471	-	-
MEantiquewhite2	PGSC0003DMG402002721	0.993152	-	-
MEantiquewhite2	PGSC0003DMG400009981	0.990078	-	-
MEantiquewhite2	PGSC0003DMG400028641	0.987907	-	-
MEantiquewhite2	PGSC0003DMG400033858	0.985088	-	-
MEantiquewhite2	PGSC0003DMG400020455	0.982382	G2-like	-
MEantiquewhite2	PGSC0003DMG400003495	0.982261	-	-
MEantiquewhite2	PGSC0003DMG400025784	0.980382	-	-
MEantiquewhite2	PGSC0003DMG400031084	0.979179	-	ADP-GLUCOSE PYROPHOSPHORYLASE (StAGPase)
MEantiquewhite2	PGSC0003DMG400007833	0.978999	-	-
MEantiquewhite2	PGSC0003DMG400018492	0.978586	-	-
MEantiquewhite2	PGSC0003DMG400005269	0.976524	-	-
MEantiquewhite2	PGSC0003DMG400021174	0.976145	-	-
MEantiquewhite2	PGSC0003DMG400002479	0.975893	-	-
MEantiquewhite2	PGSC0003DMG400007782	0.97391	-	-
MEantiquewhite2	MSTRG.32456	0.972327	-	-
MEantiquewhite2	PGSC0003DMG400020699	0.971377	-	-
MEantiquewhite2	PGSC0003DMG400008749	0.971127	-	-
MEantiquewhite2	MSTRG.8204	0.969965	-	-
MEantiquewhite2	MSTRG.7267	0.969902	-	-
MEantiquewhite2	PGSC0003DMG400007231	0.96948	-	-
MEantiquewhite2	PGSC0003DMG400001936	0.969428	-	-
MEantiquewhite2	PGSC0003DMG400023707	0.96829	HD-ZIP	-
MEantiquewhite2	PGSC0003DMG400016589	0.966429	-	-
MEantiquewhite2	MSTRG.16941	0.966159	-	-
MEantiquewhite2	PGSC0003DMG400000735	0.965434	-	-
MEantiquewhite2	PGSC0003DMG400029705	0.964822	-	-
MEantiquewhite2	PGSC0003DMG400000954	0.961719	-	-
MEantiquewhite2	PGSC0003DMG400001772	0.961694	S1Fa-like	-
MEantiquewhite2	PGSC0003DMG400027574	0.9615	-	-
MEantiquewhite2	PGSC0003DMG400021373	0.961196	-	-
MEantiquewhite2	PGSC0003DMG400013629	0.960744	-	-
MEantiquewhite2	PGSC0003DMG400015129	0.959535	-	-
MEantiquewhite2	PGSC0003DMG400010139	0.959512	-	-
MEantiquewhite2	PGSC0003DMG400014007	0.959351	-	-
MEantiquewhite2	PGSC0003DMG400008629	0.9591	-	-
MEantiquewhite2	PGSC0003DMG400012629	0.95892	LBD	-
MEantiquewhite2	PGSC0003DMG401013731	0.958171	-	-
MEantiquewhite2	PGSC0003DMG400013199	0.95768	-	-
MEantiquewhite2	PGSC0003DMG400024802	0.956968	-	-
MEantiquewhite2	PGSC0003DMG400030619	0.956696	-	-
MEantiquewhite2	PGSC0003DMG400020803	0.956448	-	-
MEantiquewhite2	PGSC0003DMG400014104	0.956438	-	-
MEantiquewhite2	PGSC0003DMG400010143	0.956263	-	-
MEantiquewhite2	MSTRG.30608	0.956205	-	-
MEantiquewhite2	PGSC0003DMG400020442	0.955948	-	-
MEantiquewhite2	PGSC0003DMG400028535	0.955825	-	-
MEantiquewhite2	PGSC0003DMG400001328	0.95412	-	-
MEantiquewhite2	PGSC0003DMG400007683	0.953755	-	-
MEantiquewhite2	PGSC0003DMG400001041	0.953131	-	-
MEantiquewhite2	MSTRG.18199	0.953019	-	-
MEantiquewhite2	PGSC0003DMG400008285	0.950023	-	-
MEantiquewhite2	PGSC0003DMG402017090	0.949428	-	-
MEantiquewhite2	PGSC0003DMG400013399	0.949191	-	-
MEantiquewhite2	PGSC0003DMG400007072	0.948913	-	-
MEantiquewhite2	PGSC0003DMG401013333	0.948738	-	-
MEantiquewhite2	PGSC0003DMG400004532	0.948052	-	-
MEantiquewhite2	PGSC0003DMG400025496	0.947685	-	-
MEantiquewhite2	PGSC0003DMG400026191	0.947275	GRAS	-
MEantiquewhite2	PGSC0003DMG400023356	0.947019	-	-
MEantiquewhite2	PGSC0003DMG400015130	0.946793	-	-
MEantiquewhite2	PGSC0003DMG400026955	0.946779	-	-
MEantiquewhite2	MSTRG.29030	0.946706	-	-
MEantiquewhite2	PGSC0003DMG400010145	0.946308	-	-
MEantiquewhite2	MSTRG.11068	0.946188	-	-
MEantiquewhite2	PGSC0003DMG400009672	0.946107	-	-
MEantiquewhite2	PGSC0003DMG400029834	0.94577	-	-
MEantiquewhite2	PGSC0003DMG400010007	0.945218	-	-
MEantiquewhite2	PGSC0003DMG400003773	0.944567	-	-
MEantiquewhite2	PGSC0003DMG400032243	0.944438	-	-
MEantiquewhite2	PGSC0003DMG400021680	0.943845	-	-
MEantiquewhite2	PGSC0003DMG400008141	0.943735	-	-
MEantiquewhite2	PGSC0003DMG400009122	0.943675	-	-
MEantiquewhite2	MSTRG.13195	0.94291	-	-
MEantiquewhite2	PGSC0003DMG400009512	0.94282	-	-
MEantiquewhite2	PGSC0003DMG400010128	0.94254	-	-
MEantiquewhite2	PGSC0003DMG400013659	0.942262	-	-
MEantiquewhite2	PGSC0003DMG400010114	0.941668	-	-
MEantiquewhite2	PGSC0003DMG400029247	0.941289	-	PATATIN
MEantiquewhite2	MSTRG.34781	0.940649	-	-
MEantiquewhite2	PGSC0003DMG400027804	0.94057	-	-
MEantiquewhite2	PGSC0003DMG400026106	0.940479	-	-
MEantiquewhite2	PGSC0003DMG400031347	0.93943	-	-
MEantiquewhite2	PGSC0003DMG400015992	0.939407	-	-
MEantiquewhite2	PGSC0003DMG400019963	0.938436	-	-
MEantiquewhite2	PGSC0003DMG400028429	0.938233	-	-
MEantiquewhite2	PGSC0003DMG401002721	0.937862	-	-
MEantiquewhite2	PGSC0003DMG400017091	0.937287	-	-
MEantiquewhite2	PGSC0003DMG400031763	0.93718	-	-
MEantiquewhite2	PGSC0003DMG400013657	0.936753	-	-
MEantiquewhite2	PGSC0003DMG400005526	0.936135	-	-
MEantiquewhite2	PGSC0003DMG400018641	0.935906	-	-
MEantiquewhite2	PGSC0003DMG400029195	0.935617	-	-
MEantiquewhite2	PGSC0003DMG400016776	0.935531	-	-
MEantiquewhite2	PGSC0003DMG400009511	0.93483	-	-
MEantiquewhite2	PGSC0003DMG400011057	0.934339	-	-
MEantiquewhite2	PGSC0003DMG400009843	0.933807	-	-
MEantiquewhite2	PGSC0003DMG400014299	0.933718	-	-
MEantiquewhite2	PGSC0003DMG402029824	0.933493	-	-
MEantiquewhite2	PGSC0003DMG402010558	0.933446	-	-
MEantiquewhite2	PGSC0003DMG400031197	0.932973	-	-
MEantiquewhite2	PGSC0003DMG400043599	0.932542	-	-
MEantiquewhite2	MSTRG.17192	0.931807	-	-
MEantiquewhite2	PGSC0003DMG400017569	0.931535	-	-
MEantiquewhite2	PGSC0003DMG400022262	0.93044	-	-
MEantiquewhite2	PGSC0003DMG400025008	0.930199	-	-
MEantiquewhite2	PGSC0003DMG400000803	0.930188	-	-
MEantiquewhite2	PGSC0003DMG400028220	0.930077	-	-
MEantiquewhite2	PGSC0003DMG400030925	0.929965	-	-
MEantiquewhite2	PGSC0003DMG400000678	0.929525	-	-
MEantiquewhite2	PGSC0003DMG400000084	0.92933	-	-
MEantiquewhite2	PGSC0003DMG400023390	0.929062	-	-
MEantiquewhite2	PGSC0003DMG400033684	0.927245	-	-
MEantiquewhite2	PGSC0003DMG400012823	0.927005	-	-
MEantiquewhite2	PGSC0003DMG400029331	0.926892	-	-
MEantiquewhite2	PGSC0003DMG400026916	0.926738	-	-
MEantiquewhite2	MSTRG.15900	0.926675	-	-
MEantiquewhite2	MSTRG.8163	0.926392	-	-
MEantiquewhite2	PGSC0003DMG400046891	0.926329	-	-
MEantiquewhite2	PGSC0003DMG400031166	0.926326	-	-
MEantiquewhite2	PGSC0003DMG400016481	0.926049	-	-
MEantiquewhite2	PGSC0003DMG400003931	0.926047	-	-
MEantiquewhite2	PGSC0003DMG400013680	0.92457	-	-
MEantiquewhite2	PGSC0003DMG400031074	0.924419	-	-
MEantiquewhite2	PGSC0003DMG400010137	0.924046	-	-
MEantiquewhite2	PGSC0003DMG400011359	0.923849	-	-
MEantiquewhite2	PGSC0003DMG402023448	0.923724	-	-
MEantiquewhite2	PGSC0003DMG400030317	0.923251	-	-
MEantiquewhite2	PGSC0003DMG400003423	0.923117	-	-
MEantiquewhite2	PGSC0003DMG400007514	0.922924	-	-
MEantiquewhite2	PGSC0003DMG400010146	0.922813	-	-
MEantiquewhite2	PGSC0003DMG400002894	0.922099	-	-
MEantiquewhite2	MSTRG.18365	0.921727	-	-
MEantiquewhite2	PGSC0003DMG400003411	0.921467	-	-
MEantiquewhite2	PGSC0003DMG401031505	0.921443	-	-
MEantiquewhite2	PGSC0003DMG400027388	0.921272	-	-
MEantiquewhite2	PGSC0003DMG400025168	0.921139	-	-
MEantiquewhite2	PGSC0003DMG400013434	0.920449	-	-
MEantiquewhite2	PGSC0003DMG400025646	0.920323	-	-
MEantiquewhite2	PGSC0003DMG400004162	0.920245	-	-
MEantiquewhite2	PGSC0003DMG400012111	0.920017	-	-
MEantiquewhite2	PGSC0003DMG400012221	0.918848	-	-
MEantiquewhite2	PGSC0003DMG400025331	0.918791	-	-
MEantiquewhite2	PGSC0003DMG400016458	0.918667	-	-
MEantiquewhite2	PGSC0003DMG400021834	0.918545	-	-
MEantiquewhite2	PGSC0003DMG400029380	0.91763	-	-
MEantiquewhite2	PGSC0003DMG400031877	0.917451	-	-
MEantiquewhite2	PGSC0003DMG400002236	0.916159	-	-
MEantiquewhite2	MSTRG.1002	0.915965	-	-
MEantiquewhite2	MSTRG.18363	0.915696	-	-
MEantiquewhite2	PGSC0003DMG400019871	0.915584	-	-
MEantiquewhite2	PGSC0003DMG400021339	0.914266	-	-
MEantiquewhite2	PGSC0003DMG400015371	0.913872	-	-
MEantiquewhite2	MSTRG.2022	0.91353	-	-
MEantiquewhite2	PGSC0003DMG400002535	0.912959	-	-
MEantiquewhite2	MSTRG.8233	0.912389	-	-
MEantiquewhite2	PGSC0003DMG400032133	0.91052	-	-
MEantiquewhite2	PGSC0003DMG401017546	0.910017	-	-
MEantiquewhite2	PGSC0003DMG400005602	0.909693	-	-
MEantiquewhite2	PGSC0003DMG400003047	0.908999	GRAS	-
MEantiquewhite2	PGSC0003DMG400020128	0.908999	-	-
MEantiquewhite2	PGSC0003DMG400010055	0.907898	-	-
MEantiquewhite2	PGSC0003DMG400010542	0.906945	-	-
MEantiquewhite2	PGSC0003DMG400010198	0.905977	-	-
MEantiquewhite2	PGSC0003DMG400007124	0.904996	-	-
MEantiquewhite2	PGSC0003DMG400029811	0.904673	-	-
MEantiquewhite2	MSTRG.18842	0.904637	-	-
MEantiquewhite2	PGSC0003DMG400002895	0.904095	-	-
MEantiquewhite2	MSTRG.26242	0.904054	-	-
MEantiquewhite2	PGSC0003DMG401026447	0.902344	-	-
MEantiquewhite2	PGSC0003DMG400011118	0.902217	-	-
MEantiquewhite2	PGSC0003DMG400004616	0.901619	-	-
MEantiquewhite2	PGSC0003DMG400016470	0.901112	-	-
MEantiquewhite2	PGSC0003DMG400011313	0.899722	-	-
MEantiquewhite2	MSTRG.18030	0.899443	-	-
MEantiquewhite2	PGSC0003DMG400002234	0.899351	-	-
MEantiquewhite2	PGSC0003DMG400008110	0.897826	C2H2	-
MEantiquewhite2	PGSC0003DMG400021161	0.897684	-	-
MEantiquewhite2	PGSC0003DMG400032829	0.897418	C3H	-
MEantiquewhite2	PGSC0003DMG400029825	0.897321	-	-
MEantiquewhite2	MSTRG.23437	0.896641	-	-
MEantiquewhite2	PGSC0003DMG400000122	0.896615	-	-
MEantiquewhite2	PGSC0003DMG401020596	0.896166	-	-
MEantiquewhite2	PGSC0003DMG400016814	0.895546	-	-
MEantiquewhite2	PGSC0003DMG400014507	0.894284	-	-
MEantiquewhite2	PGSC0003DMG400003741	0.894114	-	-
MEantiquewhite2	PGSC0003DMG400012926	0.893989	-	-
MEantiquewhite2	PGSC0003DMG400015731	0.892395	-	-
MEantiquewhite2	PGSC0003DMG400009141	0.892319	-	-
MEantiquewhite2	PGSC0003DMG400009453	0.891684	SRS	-
MEantiquewhite2	PGSC0003DMG400001526	0.891218	-	-
MEantiquewhite2	PGSC0003DMG400012875	0.890744	-	-
MEantiquewhite2	PGSC0003DMG400019308	0.890215	-	-
MEantiquewhite2	MSTRG.35985	0.890215	-	-
MEantiquewhite2	MSTRG.30076	0.89017	-	-
MEantiquewhite2	PGSC0003DMG400029934	0.887954	-	-
MEantiquewhite2	MSTRG.2007	0.887873	-	-
MEantiquewhite2	MSTRG.13071	0.887599	-	-
MEantiquewhite2	PGSC0003DMG400007490	0.886181	-	-
MEantiquewhite2	PGSC0003DMG400022957	0.885746	-	-
MEantiquewhite2	PGSC0003DMG400001794	0.885679	-	-
MEantiquewhite2	PGSC0003DMG400030682	0.88441	-	-
MEantiquewhite2	PGSC0003DMG400028332	0.884285	-	-
MEantiquewhite2	PGSC0003DMG400001453	0.884154	-	-
MEantiquewhite2	PGSC0003DMG400000350	0.883971	C3H	-
MEantiquewhite2	PGSC0003DMG400033649	0.882985	-	-
MEantiquewhite2	PGSC0003DMG400008685	0.882859	-	-
MEantiquewhite2	PGSC0003DMG400007677	0.882824	-	-
MEantiquewhite2	PGSC0003DMG401005911	0.882493	-	-
MEantiquewhite2	PGSC0003DMG400019029	0.881789	-	-
MEantiquewhite2	PGSC0003DMG402023504	0.880161	-	-
MEantiquewhite2	PGSC0003DMG400027703	0.87979	-	-
MEantiquewhite2	PGSC0003DMG400007169	0.87935	-	-
MEantiquewhite2	PGSC0003DMG400006162	0.879098	-	-
MEantiquewhite2	PGSC0003DMG400027959	0.87907	bHLH	-
MEantiquewhite2	PGSC0003DMG400028212	0.878881	-	-
MEantiquewhite2	PGSC0003DMG400028622	0.878873	-	-
MEantiquewhite2	PGSC0003DMG400001097	0.878644	-	-
MEantiquewhite2	PGSC0003DMG400016886	0.877757	-	-
MEantiquewhite2	PGSC0003DMG400005998	0.877063	bHLH	-
MEantiquewhite2	PGSC0003DMG400019320	0.876928	-	-
MEantiquewhite2	PGSC0003DMG402031505	0.876878	-	-
MEantiquewhite2	PGSC0003DMG400008444	0.87678	-	-
MEantiquewhite2	MSTRG.239	0.875968	-	-
MEantiquewhite2	PGSC0003DMG400023477	0.875551	-	-
MEantiquewhite2	PGSC0003DMG400016123	0.875346	-	-
MEantiquewhite2	PGSC0003DMG400021437	0.875327	-	-
MEantiquewhite2	MSTRG.17419	0.874646	-	-
MEantiquewhite2	PGSC0003DMG400019511	0.873618	-	-
MEantiquewhite2	PGSC0003DMG400009244	0.87281	-	-
MEantiquewhite2	PGSC0003DMG400014296	0.872556	-	-
MEantiquewhite2	PGSC0003DMG400007416	0.871831	-	-
MEantiquewhite2	PGSC0003DMG400008441	0.871448	-	-
MEantiquewhite2	PGSC0003DMG402018368	0.870829	-	-
MEantiquewhite2	PGSC0003DMG400012407	0.870798	-	-
MEantiquewhite2	PGSC0003DMG400003290	0.869904	-	-
MEantiquewhite2	PGSC0003DMG400010141	0.86907	-	-
MEantiquewhite2	PGSC0003DMG400023119	0.869015	-	-
MEantiquewhite2	PGSC0003DMG401030679	0.867846	-	-
MEantiquewhite2	PGSC0003DMG400028178	0.86708	-	-
MEantiquewhite2	PGSC0003DMG400020999	0.866939	-	-
MEantiquewhite2	MSTRG.25986	0.86602	-	-
MEantiquewhite2	PGSC0003DMG400010622	0.865818	-	-
MEantiquewhite2	PGSC0003DMG400030441	0.86454	-	-
MEantiquewhite2	PGSC0003DMG400016013	0.864467	-	-
MEantiquewhite2	PGSC0003DMG400000331	0.864245	-	-
MEantiquewhite2	PGSC0003DMG400031839	0.864149	-	-
MEantiquewhite2	PGSC0003DMG400000063	0.863509	-	-
MEantiquewhite2	PGSC0003DMG400022766	0.86326	-	-
MEantiquewhite2	PGSC0003DMG400004547	0.862993	-	-
MEantiquewhite2	PGSC0003DMG400000708	0.862777	-	-
MEantiquewhite2	PGSC0003DMG400032247	0.862675	-	-
MEantiquewhite2	PGSC0003DMG402019255	0.861902	-	-
MEantiquewhite2	PGSC0003DMG400033056	0.861008	-	-
MEantiquewhite2	PGSC0003DMG400013271	0.860817	-	-
MEantiquewhite2	PGSC0003DMG400030420	0.860542	-	-
MEantiquewhite2	PGSC0003DMG400003656	0.860477	-	-
MEantiquewhite2	PGSC0003DMG400007948	0.859726	-	-
MEantiquewhite2	PGSC0003DMG400008146	0.85906	-	-
MEantiquewhite2	PGSC0003DMG400019882	0.858865	-	-
MEantiquewhite2	PGSC0003DMG400005365	0.857512	-	-
MEantiquewhite2	PGSC0003DMG400030017	0.85653	-	-
MEantiquewhite2	PGSC0003DMG400030946	0.856475	bZIP	-
MEantiquewhite2	PGSC0003DMG400015664	0.856325	-	-
MEantiquewhite2	PGSC0003DMG400027696	0.856317	-	-
MEantiquewhite2	MSTRG.8830	0.855903	-	-
MEantiquewhite2	MSTRG.11839	0.855702	-	-
MEantiquewhite2	PGSC0003DMG400030788	0.855343	-	-
MEantiquewhite2	PGSC0003DMG400028801	0.855324	-	-
MEantiquewhite2	PGSC0003DMG400012167	0.854878	-	-
MEantiquewhite2	PGSC0003DMG401031287	0.854298	-	-
MEantiquewhite2	PGSC0003DMG401023974	0.854276	-	-
MEantiquewhite2	PGSC0003DMG400025801	0.853893	G2-like	-
MEantiquewhite2	PGSC0003DMG400001876	0.853364	-	-
MEantiquewhite2	PGSC0003DMG400025912	0.852349	-	-
MEantiquewhite2	MSTRG.17365	0.852301	-	-
MEantiquewhite2	MSTRG.8760	0.852151	-	-
MEantiquewhite2	PGSC0003DMG400009704	0.852052	-	PURINE TRANSPORTER 3
MEantiquewhite2	PGSC0003DMG400010147	0.85073	-	-
MEantiquewhite2	PGSC0003DMG400030376	0.85062	-	-
MEantiquewhite2	PGSC0003DMG400026607	0.85044	-	-
MEantiquewhite2	PGSC0003DMG400014656	0.849854	-	-
MEantiquewhite2	PGSC0003DMG400008988	0.849474	-	-
MEantiquewhite2	PGSC0003DMG400004980	0.84933	-	-
MEantiquewhite2	PGSC0003DMG400016270	0.849327	HSF	-
MEantiquewhite2	PGSC0003DMG400000080	0.848181	-	-
MEantiquewhite2	PGSC0003DMG400002026	0.847814	-	-
MEantiquewhite2	PGSC0003DMG400012841	0.847409	-	-
MEantiquewhite2	MSTRG.354	0.847287	-	-
MEantiquewhite2	PGSC0003DMG400016387	0.847246	-	-
MEantiquewhite2	PGSC0003DMG400007134	0.847098	-	-
MEantiquewhite2	PGSC0003DMG400008712	0.846999	EIL	-
MEantiquewhite2	PGSC0003DMG400003866	0.846547	-	-
MEantiquewhite2	PGSC0003DMG400018983	0.846119	-	-
MEantiquewhite2	PGSC0003DMG400002720	0.845379	-	-
MEantiquewhite2	PGSC0003DMG400000002	0.845128	-	-
MEantiquewhite2	PGSC0003DMG400002710	0.844689	Trihelix	-
MEantiquewhite2	MSTRG.32846	0.844649	-	-
MEantiquewhite2	PGSC0003DMG400020543	0.844586	-	-
MEantiquewhite2	PGSC0003DMG400007056	0.842694	-	-
MEantiquewhite2	PGSC0003DMG401018368	0.842354	-	-
MEantiquewhite2	PGSC0003DMG400015948	0.841716	-	-
MEantiquewhite2	PGSC0003DMG400000807	0.840302	-	-
MEantiquewhite2	PGSC0003DMG400020383	0.840084	-	-
MEantiquewhite2	PGSC0003DMG400028144	0.840021	NF-YA	-
MEantiquewhite2	PGSC0003DMG400004735	0.839816	-	-
MEantiquewhite2	PGSC0003DMG400015386	0.839796	-	-
MEantiquewhite2	PGSC0003DMG400016373	0.839566	-	-
MEantiquewhite2	PGSC0003DMG400000174	0.839463	-	-
MEantiquewhite2	PGSC0003DMG400000231	0.838205	-	-
MEantiquewhite2	PGSC0003DMG402030679	0.838092	-	-
MEantiquewhite2	MSTRG.25952	0.837968	-	-
MEantiquewhite2	PGSC0003DMG400021118	0.83701	-	-
MEantiquewhite2	PGSC0003DMG400013001	0.836979	-	-
MEantiquewhite2	PGSC0003DMG400004325	0.836925	-	-
MEantiquewhite2	PGSC0003DMG400025154	0.836648	-	-
MEantiquewhite2	PGSC0003DMG400029829	0.836569	-	-
MEantiquewhite2	PGSC0003DMG400007092	0.836063	bHLH	-
MEantiquewhite2	MSTRG.33508	0.835692	-	-
MEantiquewhite2	MSTRG.256	0.835657	-	-
MEantiquewhite2	PGSC0003DMG400014604	0.835593	-	-
MEantiquewhite2	PGSC0003DMG400014180	0.83453	-	-
MEantiquewhite2	PGSC0003DMG400024341	0.833902	-	-
MEantiquewhite2	PGSC0003DMG400019163	0.833824	-	-
MEantiquewhite2	PGSC0003DMG400019410	0.832882	-	-
MEantiquewhite2	PGSC0003DMG400024516	0.8323	-	-
MEantiquewhite2	PGSC0003DMG400001879	0.831139	-	-
MEantiquewhite2	PGSC0003DMG401027116	0.831087	-	-
MEantiquewhite2	PGSC0003DMG400018322	0.830955	-	-
MEantiquewhite2	PGSC0003DMG400005943	0.830502	-	-
MEantiquewhite2	PGSC0003DMG400023637	0.830501	-	-
MEantiquewhite2	PGSC0003DMG400024588	0.830298	-	-
MEantiquewhite2	PGSC0003DMG400030572	0.830274	-	-
MEantiquewhite2	PGSC0003DMG400006478	0.829307	-	-
MEantiquewhite2	PGSC0003DMG400023146	0.829062	-	-
MEantiquewhite2	PGSC0003DMG400028773	0.828449	-	-
MEantiquewhite2	PGSC0003DMG400005466	0.828351	-	-
MEantiquewhite2	PGSC0003DMG401027271	0.827963	-	-
MEantiquewhite2	PGSC0003DMG400037894	0.827565	-	-
MEantiquewhite2	PGSC0003DMG400012857	0.827492	-	-
MEantiquewhite2	PGSC0003DMG400014504	0.827318	-	-
MEantiquewhite2	PGSC0003DMG400017252	0.826904	-	-
MEantiquewhite2	PGSC0003DMG400003597	0.826595	-	-
MEantiquewhite2	PGSC0003DMG400017523	0.825143	-	-
MEantiquewhite2	PGSC0003DMG400015257	0.824661	-	-
MEantiquewhite2	PGSC0003DMG400021095	0.824464	-	StGA2OX1
MEantiquewhite2	MSTRG.32084	0.824399	-	-
MEantiquewhite2	PGSC0003DMG402024737	0.824376	-	-
MEantiquewhite2	PGSC0003DMG401029824	0.82421	-	-
MEantiquewhite2	PGSC0003DMG400031212	0.823758	-	-
MEantiquewhite2	PGSC0003DMG400031137	0.823364	-	-
MEantiquewhite2	PGSC0003DMG400016453	0.822714	-	-
MEantiquewhite2	PGSC0003DMG400016448	0.822237	-	-
MEantiquewhite2	PGSC0003DMG400030324	0.821448	MYB_related	-
MEantiquewhite2	PGSC0003DMG400009513	0.820373	-	-
MEantiquewhite2	PGSC0003DMG400046234	0.81981	-	-
MEantiquewhite2	PGSC0003DMG400013379	0.819617	-	-
MEantiquewhite2	PGSC0003DMG400010170	0.819245	-	-
MEantiquewhite2	PGSC0003DMG400029420	0.818335	-	-
MEantiquewhite2	PGSC0003DMG400024429	0.817433	-	-
MEantiquewhite2	PGSC0003DMG400004150	0.817263	-	-
MEantiquewhite2	PGSC0003DMG400029426	0.815823	DBB	-
MEantiquewhite2	PGSC0003DMG400038447	0.81556	-	-
MEantiquewhite2	PGSC0003DMG400000759	0.815507	-	-
MEantiquewhite2	MSTRG.21185	0.812987	-	-
MEantiquewhite2	PGSC0003DMG400016743	0.812306	-	-
MEantiquewhite2	PGSC0003DMG400022096	0.812192	-	-
MEantiquewhite2	PGSC0003DMG400013116	0.812064	-	-
MEantiquewhite2	PGSC0003DMG400009994	0.811848	-	-
MEantiquewhite2	PGSC0003DMG400028678	0.811503	-	-
MEantiquewhite2	PGSC0003DMG400013408	0.8114	-	-
MEantiquewhite2	PGSC0003DMG400029290	0.810952	-	-
MEantiquewhite2	PGSC0003DMG400015076	0.810133	WRKY	-
MEantiquewhite2	MSTRG.3930	0.81008	-	-
MEantiquewhite2	PGSC0003DMG400026619	0.80943	-	-
MEantiquewhite2	PGSC0003DMG400023609	0.80905	-	-
MEantiquewhite2	MSTRG.2010	0.808651	-	-
MEantiquewhite2	PGSC0003DMG400030694	0.808431	-	-
MEantiquewhite2	PGSC0003DMG400025125	0.807563	-	-
MEantiquewhite2	PGSC0003DMG402029709	0.806799	-	-
MEantiquewhite2	MSTRG.4179	0.806689	-	-
MEantiquewhite2	PGSC0003DMG400002777	0.805775	-	-
MEantiquewhite2	PGSC0003DMG402023061	0.805492	-	-
MEantiquewhite2	PGSC0003DMG401023630	0.805071	-	-
MEantiquewhite2	PGSC0003DMG402023579	0.805071	-	-
MEantiquewhite2	MSTRG.29034	0.805048	-	-
MEantiquewhite2	PGSC0003DMG400006161	0.804614	-	-
MEantiquewhite2	PGSC0003DMG400019622	0.804428	-	-
MEantiquewhite2	PGSC0003DMG400011018	0.804113	-	-
MEantiquewhite2	PGSC0003DMG400026938	0.803957	-	-
MEantiquewhite2	PGSC0003DMG400018856	0.802948	-	-
MEantiquewhite2	PGSC0003DMG400005442	0.801757	-	-
MEantiquewhite2	PGSC0003DMG400003728	0.801714	-	-
MEantiquewhite2	PGSC0003DMG400023629	0.801447	-	-
MEantiquewhite2	PGSC0003DMG400008699	0.801369	-	-
MEantiquewhite2	PGSC0003DMG400024812	0.801089	-	-
MEantiquewhite2	PGSC0003DMG400000689	0.800765	-	-
MEantiquewhite2	PGSC0003DMG400002387	0.800539	-	-
MEantiquewhite2	PGSC0003DMG400026718	0.800158	-	-
MEantiquewhite2	PGSC0003DMG400003090	0.799456	-	-
MEantiquewhite2	PGSC0003DMG400013666	0.799447	-	-
MEantiquewhite2	PGSC0003DMG400009356	0.79935	-	-
MEantiquewhite2	PGSC0003DMG400005958	0.798861	-	-
MEantiquewhite2	PGSC0003DMG400014486	0.798744	-	-
MEantiquewhite2	MSTRG.36555	0.798361	-	-
MEantiquewhite2	PGSC0003DMG402000630	0.798171	-	-
MEantiquewhite2	PGSC0003DMG400015806	0.796902	-	-
MEantiquewhite2	MSTRG.32085	0.796718	-	-
MEantiquewhite2	PGSC0003DMG400026818	0.796237	-	-
MEantiquewhite2	PGSC0003DMG400018093	0.796194	-	-
MEantiquewhite2	PGSC0003DMG400028030	0.795684	-	-
MEantiquewhite2	PGSC0003DMG400010728	0.795269	-	-
MEantiquewhite2	PGSC0003DMG400029546	0.794803	-	-
MEantiquewhite2	PGSC0003DMG400010043	0.794682	-	-
MEantiquewhite2	PGSC0003DMG400026113	0.793157	-	-
MEantiquewhite2	PGSC0003DMG400043071	0.793074	-	-
MEantiquewhite2	PGSC0003DMG400004404	0.792572	-	-
MEantiquewhite2	MSTRG.15563	0.791781	-	-
MEantiquewhite2	PGSC0003DMG400028193	0.791712	-	-
MEantiquewhite2	PGSC0003DMG402006288	0.79164	-	-
MEantiquewhite2	PGSC0003DMG400014801	0.791343	-	-
MEantiquewhite2	PGSC0003DMG400028600	0.791292	-	-
MEantiquewhite2	PGSC0003DMG400027943	0.790934	-	-
MEantiquewhite2	PGSC0003DMG401017090	0.790896	-	-
MEantiquewhite2	PGSC0003DMG400028798	0.790586	-	-
MEantiquewhite2	MSTRG.11382	0.78971	-	-
MEantiquewhite2	PGSC0003DMG400008850	0.789415	-	-
MEantiquewhite2	PGSC0003DMG400003538	0.788	-	-
MEantiquewhite2	PGSC0003DMG402023626	0.787701	-	-
MEantiquewhite2	PGSC0003DMG400028562	0.78744	-	-
MEantiquewhite2	MSTRG.1194	0.786713	-	-
MEantiquewhite2	PGSC0003DMG400008434	0.786492	-	-
MEantiquewhite2	PGSC0003DMG400019733	0.786094	-	-
MEantiquewhite2	PGSC0003DMG400009620	0.785772	-	-
MEantiquewhite2	PGSC0003DMG400004298	0.785284	-	-
MEantiquewhite2	PGSC0003DMG400011255	0.782744	-	-
MEantiquewhite2	PGSC0003DMG400020073	0.782734	-	-
MEantiquewhite2	PGSC0003DMG400011105	0.782526	-	-
MEantiquewhite2	PGSC0003DMG400032131	0.782287	-	-
MEantiquewhite2	MSTRG.22190	0.780705	-	-
MEantiquewhite2	PGSC0003DMG400030982	0.780636	-	-
MEantiquewhite2	PGSC0003DMG400000736	0.779683	-	-
MEantiquewhite2	MSTRG.11156	0.779676	-	-
MEantiquewhite2	PGSC0003DMG400005273	0.779401	-	-
MEantiquewhite2	PGSC0003DMG400025158	0.778995	-	-
MEantiquewhite2	PGSC0003DMG402022411	0.778429	-	-
MEantiquewhite2	PGSC0003DMG400014617	0.778232	-	-
MEantiquewhite2	PGSC0003DMG402015879	0.778024	-	-
MEantiquewhite2	MSTRG.17686	0.777751	-	-
MEantiquewhite2	PGSC0003DMG400007024	0.776734	-	-
MEantiquewhite2	MSTRG.23232	0.775762	-	-
MEantiquewhite2	PGSC0003DMG400021301	0.775511	-	-
MEantiquewhite2	MSTRG.34083	0.775434	-	-
MEantiquewhite2	PGSC0003DMG400010563	0.77458	-	-
MEantiquewhite2	PGSC0003DMG400014568	0.774217	-	-
MEantiquewhite2	MSTRG.34081	0.773998	-	-
MEantiquewhite2	PGSC0003DMG400004626	0.773056	-	-
MEantiquewhite2	PGSC0003DMG400025000	0.772892	-	-
MEantiquewhite2	PGSC0003DMG400007801	0.772827	-	-
MEantiquewhite2	PGSC0003DMG400031797	0.771716	-	-
MEantiquewhite2	PGSC0003DMG400010562	0.77156	-	-
MEantiquewhite2	PGSC0003DMG400006933	0.771305	-	-
MEantiquewhite2	PGSC0003DMG400011136	0.771186	-	-
MEantiquewhite2	PGSC0003DMG400000081	0.770798	-	-
MEantiquewhite2	PGSC0003DMG400022159	0.770214	-	-
MEantiquewhite2	PGSC0003DMG400001178	0.770195	-	-
MEantiquewhite2	PGSC0003DMG400021277	0.770163	-	-
MEantiquewhite2	PGSC0003DMG400023400	0.769311	-	-
MEantiquewhite2	PGSC0003DMG400008562	0.768366	-	-
MEantiquewhite2	PGSC0003DMG400004035	0.768346	-	-
MEantiquewhite2	PGSC0003DMG404008678	0.768211	-	-
MEantiquewhite2	PGSC0003DMG400019324	0.768144	-	-
MEantiquewhite2	PGSC0003DMG401016112	0.767765	-	-
MEantiquewhite2	PGSC0003DMG400004593	0.767272	-	-
MEantiquewhite2	PGSC0003DMG400021726	0.766515	-	-
MEantiquewhite2	PGSC0003DMG400030731	0.766166	-	-
MEantiquewhite2	PGSC0003DMG400013637	0.765855	-	-
MEantiquewhite2	PGSC0003DMG400016850	0.765589	-	-
MEantiquewhite2	PGSC0003DMG400027327	0.765323	-	-
MEantiquewhite2	PGSC0003DMG400010096	0.763573	-	-
MEantiquewhite2	PGSC0003DMG400028022	0.761865	-	-
MEantiquewhite2	PGSC0003DMG400011993	0.760991	-	-
MEantiquewhite2	PGSC0003DMG400012273	0.760267	-	-
MEantiquewhite2	PGSC0003DMG402023625	0.759186	-	-
MEantiquewhite2	PGSC0003DMG401012699	0.758503	-	-
MEantiquewhite2	PGSC0003DMG400018692	0.758207	-	-
MEantiquewhite2	PGSC0003DMG400027238	0.757141	-	-
MEantiquewhite2	PGSC0003DMG400028524	0.755066	-	-
MEantiquewhite2	PGSC0003DMG400023764	0.754908	-	-
MEantiquewhite2	PGSC0003DMG400029594	0.754723	-	-
MEantiquewhite2	PGSC0003DMG403027860	0.75432	-	-
MEantiquewhite2	PGSC0003DMG400017144	0.753284	-	-
MEantiquewhite2	PGSC0003DMG400012423	0.752462	-	-
MEantiquewhite2	MSTRG.33171	0.752311	-	-
MEantiquewhite2	PGSC0003DMG400020780	0.752054	-	-
MEantiquewhite2	PGSC0003DMG401023631	0.751811	-	-
MEantiquewhite2	PGSC0003DMG400028172	0.751278	Trihelix	-
MEantiquewhite2	PGSC0003DMG400011436	0.750705	-	-
MEantiquewhite2	PGSC0003DMG400000465	0.749422	-	-
MEantiquewhite2	PGSC0003DMG400012032	0.748791	-	-
MEantiquewhite2	PGSC0003DMG400012280	0.748663	-	-
MEantiquewhite2	PGSC0003DMG400011997	0.745164	-	-
MEantiquewhite2	MSTRG.4878	0.745124	-	-
MEantiquewhite2	PGSC0003DMG400025765	0.744539	-	-
MEantiquewhite2	PGSC0003DMG400010572	0.744377	-	-
MEantiquewhite2	PGSC0003DMG402023628	0.744171	-	-
MEantiquewhite2	PGSC0003DMG400031207	0.743823	-	-
MEantiquewhite2	PGSC0003DMG400020652	0.742715	-	-
MEantiquewhite2	PGSC0003DMG400017406	0.741365	-	-
MEantiquewhite2	PGSC0003DMG401021564	0.741188	-	-
MEantiquewhite2	PGSC0003DMG400021350	0.740325	-	-
MEantiquewhite2	PGSC0003DMG400033351	0.738243	-	-
MEantiquewhite2	PGSC0003DMG400030880	0.738023	-	-
MEantiquewhite2	PGSC0003DMG400002400	0.737675	-	-
MEantiquewhite2	PGSC0003DMG400000862	0.737244	-	-
MEantiquewhite2	PGSC0003DMG400001598	0.737232	-	-
MEantiquewhite2	PGSC0003DMG401025958	0.735611	-	-
MEantiquewhite2	PGSC0003DMG400021289	0.734556	-	-
MEantiquewhite2	PGSC0003DMG400019380	0.734079	-	-
MEantiquewhite2	PGSC0003DMG400032094	0.733991	-	-
MEantiquewhite2	PGSC0003DMG400008119	0.733601	-	-
MEantiquewhite2	MSTRG.34559	0.733459	-	-
MEantiquewhite2	PGSC0003DMG400007605	0.732795	-	-
MEantiquewhite2	MSTRG.1195	0.731861	-	-
MEantiquewhite2	MSTRG.15902	0.731694	-	-
MEantiquewhite2	PGSC0003DMG400016528	0.730712	-	-
MEantiquewhite2	PGSC0003DMG400018332	0.729283	bHLH	-
MEantiquewhite2	PGSC0003DMG400002929	0.728937	-	-
MEantiquewhite2	PGSC0003DMG400032152	0.728623	-	-
MEantiquewhite2	PGSC0003DMG400030696	0.728446	-	-
MEantiquewhite2	PGSC0003DMG400004074	0.728408	-	-
MEantiquewhite2	PGSC0003DMG400019233	0.727232	-	-
MEantiquewhite2	PGSC0003DMG400033073	0.725347	-	-
MEantiquewhite2	PGSC0003DMG400002312	0.725227	-	-
MEantiquewhite2	PGSC0003DMG400012306	0.724557	-	-
MEantiquewhite2	PGSC0003DMG400025395	0.72362	-	-
MEantiquewhite2	PGSC0003DMG400015683	0.722496	-	-
MEantiquewhite2	PGSC0003DMG400019529	0.721626	-	-
MEantiquewhite2	MSTRG.2845	0.721609	-	-
MEantiquewhite2	PGSC0003DMG400002724	0.72077	-	-
MEantiquewhite2	PGSC0003DMG400030979	0.716357	-	-
MEantiquewhite2	PGSC0003DMG400023407	0.716271	-	-
MEantiquewhite2	PGSC0003DMG401000668	0.715819	-	-
MEantiquewhite2	PGSC0003DMG400029745	0.715691	-	-
MEantiquewhite2	PGSC0003DMG400027611	0.712678	-	-
MEantiquewhite2	PGSC0003DMG400030349	0.711554	-	-
MEantiquewhite2	PGSC0003DMG400029746	0.711424	-	-
MEantiquewhite2	MSTRG.11752	0.710818	-	-
MEantiquewhite2	PGSC0003DMG400022388	0.710489	-	-
MEantiquewhite2	PGSC0003DMG400011585	0.709351	-	-
MEantiquewhite2	PGSC0003DMG400031344	0.70906	-	-
MEantiquewhite2	PGSC0003DMG400027101	0.708989	-	-
MEantiquewhite2	PGSC0003DMG400000205	0.708002	-	-
MEantiquewhite2	PGSC0003DMG400031098	0.707896	-	-
MEantiquewhite2	PGSC0003DMG400018003	0.706482	-	-
MEantiquewhite2	PGSC0003DMG400015289	0.70544	-	-
MEantiquewhite2	PGSC0003DMG400012437	0.704395	-	-
MEantiquewhite2	PGSC0003DMG400017721	0.704323	-	-
MEantiquewhite2	PGSC0003DMG400004824	0.703923	-	-
MEantiquewhite2	PGSC0003DMG400021195	0.703881	-	-
MEantiquewhite2	PGSC0003DMG400007898	0.702127	-	-
MEantiquewhite2	PGSC0003DMG400017168	0.700249	-	-
MEantiquewhite2	PGSC0003DMG400004548	0.700033	-	-
MEblue	PGSC0003DMG400013289	0.997901	-	-
MEblue	PGSC0003DMG400009005	0.996847	-	-
MEblue	MSTRG.9445	0.993793	-	-
MEblue	PGSC0003DMG400023352	0.993572	-	-
MEblue	PGSC0003DMG400000756	0.99287	-	-
MEblue	PGSC0003DMG402022924	0.992672	-	-
MEblue	MSTRG.8202	0.992263	-	-
MEblue	PGSC0003DMG401001341	0.992133	-	-
MEblue	PGSC0003DMG401028565	0.992064	-	-
MEblue	PGSC0003DMG400017741	0.991771	-	-
MEblue	PGSC0003DMG400024184	0.9914	-	-
MEblue	PGSC0003DMG400028102	0.991267	-	-
MEblue	MSTRG.22103	0.990884	-	-
MEblue	PGSC0003DMG400014550	0.990765	MYB	-
MEblue	PGSC0003DMG400019326	0.990749	-	-
MEblue	PGSC0003DMG400018435	0.990266	NAC	-
MEblue	PGSC0003DMG402025870	0.990103	-	-
MEblue	PGSC0003DMG402019589	0.989895	-	-
MEblue	MSTRG.14722	0.989843	-	-
MEblue	PGSC0003DMG400024764	0.9898	-	-
MEblue	PGSC0003DMG400003428	0.989385	-	-
MEblue	PGSC0003DMG400023526	0.989351	-	-
MEblue	MSTRG.12618	0.98911	-	-
MEblue	PGSC0003DMG400000606	0.98883	-	-
MEblue	PGSC0003DMG400026982	0.988745	-	-
MEblue	PGSC0003DMG400013641	0.988745	-	-
MEblue	PGSC0003DMG400003541	0.988621	MIKC_MADS	-
MEblue	PGSC0003DMG400000757	0.988557	-	-
MEblue	PGSC0003DMG401006771	0.988543	MIKC_MADS	-
MEblue	PGSC0003DMG400006648	0.988414	-	-
MEblue	PGSC0003DMG402007392	0.988371	-	-
MEblue	MSTRG.20003	0.988368	-	-
MEblue	PGSC0003DMG400018504	0.988368	-	-
MEblue	PGSC0003DMG401007392	0.988328	MIKC_MADS	-
MEblue	PGSC0003DMG400013828	0.988309	-	-
MEblue	PGSC0003DMG400024987	0.988276	-	-
MEblue	PGSC0003DMG400014304	0.988247	-	-
MEblue	PGSC0003DMG400022902	0.98811	-	-
MEblue	MSTRG.32372	0.988044	-	-
MEblue	PGSC0003DMG400008408	0.988012	-	-
MEblue	PGSC0003DMG400037530	0.987945	-	-
MEblue	PGSC0003DMG400023744	0.987745	-	-
MEblue	PGSC0003DMG400006353	0.987724	MYB_related	-
MEblue	PGSC0003DMG400021899	0.987679	MIKC_MADS	-
MEblue	PGSC0003DMG400026643	0.987658	GRAS	-
MEblue	PGSC0003DMG400001377	0.987474	MIKC_MADS	-
MEblue	PGSC0003DMG400027856	0.987433	-	-
MEblue	PGSC0003DMG400004925	0.987191	-	-
MEblue	PGSC0003DMG400015330	0.987096	-	-
MEblue	PGSC0003DMG401002538	0.987055	-	-
MEblue	PGSC0003DMG400012387	0.986986	-	-
MEblue	PGSC0003DMG400004685	0.986951	-	-
MEblue	PGSC0003DMG400016442	0.986928	-	-
MEblue	PGSC0003DMG400012485	0.986908	-	-
MEblue	PGSC0003DMG400012536	0.986747	-	-
MEblue	PGSC0003DMG400017415	0.98672	-	-
MEblue	PGSC0003DMG400025525	0.986656	MIKC_MADS	-
MEblue	MSTRG.13787	0.986644	-	-
MEblue	PGSC0003DMG400020620	0.986558	-	-
MEblue	PGSC0003DMG400011396	0.986549	-	-
MEblue	PGSC0003DMG400023700	0.986517	-	-
MEblue	PGSC0003DMG400000277	0.986487	-	-
MEblue	PGSC0003DMG400031296	0.986431	-	-
MEblue	PGSC0003DMG400003305	0.986425	-	-
MEblue	PGSC0003DMG400013480	0.986397	-	-
MEblue	MSTRG.23240	0.986282	-	-
MEblue	PGSC0003DMG400024626	0.986262	MIKC_MADS	-
MEblue	PGSC0003DMG400000725	0.986005	-	-
MEblue	MSTRG.4210	0.985949	-	-
MEblue	PGSC0003DMG400005982	0.985901	-	-
MEblue	PGSC0003DMG400005376	0.98576	-	-
MEblue	PGSC0003DMG400027839	0.985446	-	-
MEblue	PGSC0003DMG400010283	0.985358	-	-
MEblue	PGSC0003DMG400029899	0.98514	-	-
MEblue	PGSC0003DMG400018315	0.985131	-	-
MEblue	PGSC0003DMG400018578	0.985094	-	-
MEblue	PGSC0003DMG400004802	0.985078	-	-
MEblue	PGSC0003DMG400026764	0.98492	-	-
MEblue	PGSC0003DMG401016246	0.984766	-	-
MEblue	PGSC0003DMG400002864	0.984743	-	-
MEblue	PGSC0003DMG402020329	0.984738	-	-
MEblue	PGSC0003DMG400002161	0.984694	-	-
MEblue	PGSC0003DMG400033047	0.984675	NAC	-
MEblue	PGSC0003DMG400000709	0.984531	MYB_related	-
MEblue	PGSC0003DMG400011208	0.984522	-	-
MEblue	PGSC0003DMG401019176	0.984521	-	-
MEblue	PGSC0003DMG400018506	0.984516	-	-
MEblue	PGSC0003DMG400011683	0.984449	-	-
MEblue	PGSC0003DMG400009052	0.984438	-	-
MEblue	PGSC0003DMG400012659	0.984428	-	-
MEblue	PGSC0003DMG400003709	0.984367	MIKC_MADS	-
MEblue	PGSC0003DMG400028442	0.98429	MIKC_MADS	-
MEblue	PGSC0003DMG400026457	0.984257	-	-
MEblue	PGSC0003DMG400021538	0.984178	-	-
MEblue	PGSC0003DMG400027899	0.984104	-	-
MEblue	PGSC0003DMG400012626	0.984041	-	-
MEblue	PGSC0003DMG400031811	0.983696	-	-
MEblue	PGSC0003DMG400029620	0.983491	-	-
MEblue	PGSC0003DMG400002791	0.983473	-	-
MEblue	PGSC0003DMG400020429	0.983467	-	-
MEblue	MSTRG.22797	0.983458	-	-
MEblue	PGSC0003DMG400009225	0.983367	-	-
MEblue	PGSC0003DMG403007838	0.983264	-	-
MEblue	PGSC0003DMG400030825	0.983261	-	-
MEblue	PGSC0003DMG400005156	0.983225	-	-
MEblue	PGSC0003DMG400000949	0.983166	-	-
MEblue	PGSC0003DMG400010207	0.982955	-	-
MEblue	PGSC0003DMG400011311	0.982822	-	-
MEblue	PGSC0003DMG400013467	0.982704	-	-
MEblue	PGSC0003DMG400000199	0.98257	-	-
MEblue	PGSC0003DMG400013981	0.982551	-	-
MEblue	PGSC0003DMG400018458	0.982496	-	-
MEblue	PGSC0003DMG400020248	0.982428	-	-
MEblue	PGSC0003DMG400018084	0.982421	-	-
MEblue	PGSC0003DMG400030311	0.982337	C2H2	-
MEblue	PGSC0003DMG400038079	0.982329	-	-
MEblue	PGSC0003DMG400011458	0.982124	-	-
MEblue	PGSC0003DMG400026924	0.98184	-	-
MEblue	PGSC0003DMG400028345	0.981826	-	-
MEblue	PGSC0003DMG401020329	0.981721	-	-
MEblue	PGSC0003DMG400017254	0.98171	-	-
MEblue	MSTRG.27234	0.981682	-	-
MEblue	PGSC0003DMG400034369	0.981623	-	-
MEblue	MSTRG.15629	0.981623	-	-
MEblue	PGSC0003DMG400028674	0.981614	-	-
MEblue	PGSC0003DMG400013466	0.981596	-	-
MEblue	PGSC0003DMG400010742	0.981591	-	-
MEblue	PGSC0003DMG400017249	0.981568	-	-
MEblue	MSTRG.32300	0.981429	-	-
MEblue	PGSC0003DMG400012988	0.981393	-	-
MEblue	MSTRG.32823	0.981273	-	-
MEblue	PGSC0003DMG400038305	0.981149	-	-
MEblue	PGSC0003DMG400006806	0.981115	-	-
MEblue	MSTRG.28844	0.981093	-	-
MEblue	PGSC0003DMG400002655	0.981016	-	-
MEblue	PGSC0003DMG400029090	0.980941	-	-
MEblue	PGSC0003DMG400029065	0.980699	-	-
MEblue	MSTRG.2458	0.98066	-	-
MEblue	PGSC0003DMG400009602	0.980636	-	-
MEblue	PGSC0003DMG402025920	0.980608	-	-
MEblue	PGSC0003DMG400011815	0.980589	-	-
MEblue	PGSC0003DMG400003450	0.980539	-	-
MEblue	PGSC0003DMG400004499	0.980421	HD-ZIP	-
MEblue	PGSC0003DMG400017731	0.980404	-	-
MEblue	PGSC0003DMG400001717	0.980385	-	-
MEblue	PGSC0003DMG400023604	0.980304	-	-
MEblue	PGSC0003DMG400009158	0.980294	-	-
MEblue	PGSC0003DMG400012977	0.980283	-	-
MEblue	PGSC0003DMG400027179	0.980238	-	-
MEblue	PGSC0003DMG402005942	0.980233	-	-
MEblue	PGSC0003DMG401024074	0.980111	-	-
MEblue	PGSC0003DMG400020259	0.980083	-	-
MEblue	PGSC0003DMG400004356	0.980063	-	-
MEblue	PGSC0003DMG400021423	0.980056	HB-other	-
MEblue	PGSC0003DMG400012158	0.980052	-	-
MEblue	PGSC0003DMG400010551	0.980029	-	-
MEblue	MSTRG.31165	0.980014	-	-
MEblue	PGSC0003DMG400005075	0.979944	-	-
MEblue	PGSC0003DMG400005176	0.979914	MIKC_MADS	-
MEblue	PGSC0003DMG400004606	0.979822	-	-
MEblue	PGSC0003DMG400018539	0.979811	-	-
MEblue	PGSC0003DMG400014199	0.979741	-	-
MEblue	PGSC0003DMG400025824	0.979661	-	-
MEblue	PGSC0003DMG400026381	0.979654	-	-
MEblue	MSTRG.13789	0.97963	-	-
MEblue	PGSC0003DMG400022062	0.979615	-	-
MEblue	PGSC0003DMG400006180	0.979465	-	-
MEblue	PGSC0003DMG400015447	0.979448	-	-
MEblue	PGSC0003DMG400025987	0.979414	-	-
MEblue	PGSC0003DMG400030434	0.979404	-	-
MEblue	PGSC0003DMG400027385	0.979324	-	-
MEblue	PGSC0003DMG400039821	0.979253	-	-
MEblue	MSTRG.36414	0.979253	-	-
MEblue	PGSC0003DMG400037235	0.979232	-	-
MEblue	PGSC0003DMG400014375	0.979192	-	-
MEblue	PGSC0003DMG400000101	0.979181	-	-
MEblue	PGSC0003DMG400026944	0.979158	-	-
MEblue	PGSC0003DMG400029376	0.979097	-	-
MEblue	PGSC0003DMG400023378	0.979092	-	-
MEblue	PGSC0003DMG400028325	0.979083	-	-
MEblue	PGSC0003DMG401008136	0.979036	-	-
MEblue	PGSC0003DMG400024700	0.979009	C2H2	-
MEblue	PGSC0003DMG400012183	0.978996	-	-
MEblue	PGSC0003DMG400025364	0.978972	-	-
MEblue	PGSC0003DMG400009947	0.978916	-	-
MEblue	MSTRG.16084	0.978771	-	-
MEblue	PGSC0003DMG400000974	0.97872	LBD	-
MEblue	PGSC0003DMG400031095	0.978701	-	-
MEblue	PGSC0003DMG400018879	0.978633	-	-
MEblue	PGSC0003DMG400012132	0.978615	-	-
MEblue	PGSC0003DMG400017295	0.978601	MIKC_MADS	-
MEblue	PGSC0003DMG400026029	0.97857	-	-
MEblue	PGSC0003DMG400010840	0.978546	-	-
MEblue	PGSC0003DMG400003427	0.978449	-	-
MEblue	PGSC0003DMG400016851	0.978343	-	-
MEblue	PGSC0003DMG400020110	0.978327	-	-
MEblue	PGSC0003DMG400023057	0.978323	-	-
MEblue	PGSC0003DMG400020318	0.978319	-	-
MEblue	PGSC0003DMG400009506	0.978316	-	-
MEblue	PGSC0003DMG400039917	0.978281	-	-
MEblue	PGSC0003DMG400012504	0.978275	-	-
MEblue	PGSC0003DMG400028138	0.978201	-	-
MEblue	PGSC0003DMG400025363	0.978184	-	-
MEblue	PGSC0003DMG400042343	0.978165	-	-
MEblue	PGSC0003DMG400029329	0.978159	-	-
MEblue	PGSC0003DMG400008673	0.978124	-	-
MEblue	PGSC0003DMG401016888	0.977981	-	-
MEblue	PGSC0003DMG400024098	0.977895	-	-
MEblue	PGSC0003DMG400012300	0.977889	-	-
MEblue	PGSC0003DMG400019295	0.977878	-	-
MEblue	PGSC0003DMG400026027	0.977747	SBP	-
MEblue	PGSC0003DMG400018770	0.97771	-	-
MEblue	PGSC0003DMG400011746	0.977683	-	-
MEblue	PGSC0003DMG400008195	0.977675	bHLH	-
MEblue	PGSC0003DMG400020582	0.977674	-	-
MEblue	PGSC0003DMG400005065	0.977654	-	-
MEblue	PGSC0003DMG400013135	0.977645	-	-
MEblue	PGSC0003DMG400009652	0.977635	-	-
MEblue	PGSC0003DMG400007946	0.977626	-	-
MEblue	PGSC0003DMG400027144	0.977581	-	-
MEblue	PGSC0003DMG400004951	0.977548	-	-
MEblue	PGSC0003DMG400016439	0.977539	-	-
MEblue	PGSC0003DMG400014891	0.977493	-	-
MEblue	PGSC0003DMG400047128	0.977493	-	-
MEblue	PGSC0003DMG400013063	0.977483	-	-
MEblue	PGSC0003DMG400025961	0.977477	-	-
MEblue	PGSC0003DMG400005070	0.977474	-	-
MEblue	PGSC0003DMG400029414	0.977453	-	-
MEblue	PGSC0003DMG400026988	0.97743	-	-
MEblue	PGSC0003DMG400034475	0.977415	-	-
MEblue	MSTRG.12088	0.97741	-	-
MEblue	PGSC0003DMG400000882	0.97739	-	-
MEblue	PGSC0003DMG400015851	0.977336	-	-
MEblue	PGSC0003DMG400011354	0.977307	-	-
MEblue	PGSC0003DMG401014814	0.977279	-	-
MEblue	PGSC0003DMG400017438	0.977277	-	-
MEblue	PGSC0003DMG400008943	0.977262	-	-
MEblue	PGSC0003DMG400001807	0.977241	-	-
MEblue	PGSC0003DMG400023293	0.977235	-	-
MEblue	PGSC0003DMG400043401	0.977222	-	-
MEblue	PGSC0003DMG400040180	0.977187	-	-
MEblue	PGSC0003DMG400018589	0.977157	-	-
MEblue	PGSC0003DMG400000553	0.977154	-	-
MEblue	PGSC0003DMG400017250	0.977147	-	-
MEblue	PGSC0003DMG400015762	0.97714	-	-
MEblue	MSTRG.9282	0.977139	-	-
MEblue	MSTRG.30880	0.977131	-	-
MEblue	PGSC0003DMG400030648	0.977129	-	-
MEblue	MSTRG.644	0.977128	-	-
MEblue	PGSC0003DMG401019255	0.977126	-	-
MEblue	PGSC0003DMG400014679	0.977119	-	-
MEblue	PGSC0003DMG400001028	0.977108	-	-
MEblue	MSTRG.33800	0.977096	-	-
MEblue	PGSC0003DMG400044308	0.977084	-	-
MEblue	PGSC0003DMG400007889	0.977078	-	-
MEblue	MSTRG.16501	0.977077	-	-
MEblue	PGSC0003DMG400030677	0.977077	-	-
MEblue	PGSC0003DMG400025054	0.977074	-	-
MEblue	PGSC0003DMG400011441	0.977043	-	-
MEblue	PGSC0003DMG400011955	0.977035	-	-
MEblue	PGSC0003DMG400032210	0.977028	-	-
MEblue	MSTRG.28912	0.977019	-	-
MEblue	PGSC0003DMG400022454	0.977017	LBD	-
MEblue	PGSC0003DMG400004097	0.977017	-	-
MEblue	MSTRG.18603	0.976995	-	-
MEblue	PGSC0003DMG400025307	0.976993	-	-
MEblue	PGSC0003DMG400024461	0.976989	MYB_related	-
MEblue	PGSC0003DMG400020123	0.976977	-	-
MEblue	PGSC0003DMG400015198	0.976976	-	-
MEblue	PGSC0003DMG400027840	0.976962	-	-
MEblue	PGSC0003DMG400025073	0.976959	-	-
MEblue	PGSC0003DMG401022752	0.976955	-	-
MEblue	PGSC0003DMG400015343	0.976954	-	-
MEblue	MSTRG.20432	0.976954	-	-
MEblue	PGSC0003DMG400046575	0.976952	-	-
MEblue	PGSC0003DMG400003798	0.976949	-	-
MEblue	PGSC0003DMG400002752	0.976943	-	-
MEblue	PGSC0003DMG400043144	0.976942	-	-
MEblue	MSTRG.15187	0.976942	-	-
MEblue	PGSC0003DMG400042243	0.976938	-	-
MEblue	PGSC0003DMG400017302	0.976937	-	-
MEblue	PGSC0003DMG400017503	0.976931	-	-
MEblue	MSTRG.36557	0.976927	-	-
MEblue	PGSC0003DMG400027533	0.97691	-	-
MEblue	PGSC0003DMG400027034	0.976909	-	-
MEblue	PGSC0003DMG400011845	0.976908	-	-
MEblue	PGSC0003DMG400018876	0.976905	-	-
MEblue	PGSC0003DMG400003927	0.976903	-	-
MEblue	PGSC0003DMG400005068	0.976898	-	-
MEblue	PGSC0003DMG400011469	0.976897	-	-
MEblue	PGSC0003DMG400034454	0.976895	-	-
MEblue	PGSC0003DMG400011440	0.976893	-	-
MEblue	PGSC0003DMG400030978	0.976888	-	-
MEblue	PGSC0003DMG400025988	0.976886	-	-
MEblue	PGSC0003DMG400007033	0.976883	-	-
MEblue	PGSC0003DMG400041062	0.976881	-	-
MEblue	MSTRG.15624	0.976879	-	-
MEblue	PGSC0003DMG400005700	0.976879	-	-
MEblue	PGSC0003DMG400010148	0.976877	-	-
MEblue	PGSC0003DMG400005208	0.976873	-	-
MEblue	PGSC0003DMG400000218	0.976866	-	-
MEblue	MSTRG.10361	0.976865	-	-
MEblue	PGSC0003DMG400010274	0.976862	-	-
MEblue	PGSC0003DMG400047121	0.976861	-	-
MEblue	MSTRG.17683	0.97686	-	-
MEblue	MSTRG.2455	0.97686	-	-
MEblue	PGSC0003DMG400009403	0.976859	-	-
MEblue	MSTRG.23544	0.976855	-	-
MEblue	PGSC0003DMG400045524	0.976853	-	-
MEblue	PGSC0003DMG400019920	0.976839	-	-
MEblue	PGSC0003DMG400045296	0.976837	-	-
MEblue	MSTRG.33348	0.976836	-	-
MEblue	PGSC0003DMG400022198	0.976835	-	-
MEblue	PGSC0003DMG400004070	0.976834	-	-
MEblue	PGSC0003DMG400010389	0.976834	-	-
MEblue	PGSC0003DMG400021178	0.976827	-	-
MEblue	PGSC0003DMG402000527	0.976825	-	-
MEblue	PGSC0003DMG400039399	0.976821	-	-
MEblue	PGSC0003DMG400016739	0.976819	-	-
MEblue	PGSC0003DMG400010250	0.976817	-	-
MEblue	PGSC0003DMG400038456	0.976812	-	-
MEblue	PGSC0003DMG400010290	0.976812	-	-
MEblue	PGSC0003DMG400008942	0.976803	-	-
MEblue	MSTRG.9868	0.976801	-	-
MEblue	PGSC0003DMG400037355	0.976795	-	-
MEblue	PGSC0003DMG400008388	0.976794	-	-
MEblue	PGSC0003DMG400011941	0.976794	-	-
[truncated: 6,561 more rows]
