# Supplementary material for: Transcriptome Analysis Reveals Novel Genes Potentially Involved in Tuberization in Potato
Source: Plants (Basel). 2024 Mar 11;13(6):795. doi: 10.3390/plants13060795 (PMC10975680; doi:10.3390/plants13060795)
Supplement: Supplementary file 1 [file plants-13-00795-s001.zip › Supplementary Table S4.xlsx]

## Sheet: Sheet1
module	GO ID	GO Term	Ontology	GeneRatio	BgRatio	Pvalue	FDR	geneID
MEblue	GO:0009664	plant-type cell wall organization	BP	7	12	3.61281e-06	0.00213517	PGSC0003DMG400005176;PGSC0003DMG400008692;PGSC0003DMG400008938;PGSC0003DMG400009418;PGSC0003DMG400011845;PGSC0003DMG400012183;PGSC0003DMG400025525
MEblue	GO:0071669	plant-type cell wall organization or biogenesis	BP	7	15	2.45733e-05	0.00726141	PGSC0003DMG400005176;PGSC0003DMG400008692;PGSC0003DMG400008938;PGSC0003DMG400009418;PGSC0003DMG400011845;PGSC0003DMG400012183;PGSC0003DMG400025525
MEblue	GO:0071554	cell wall organization or biogenesis	BP	16	80	6.55093e-05	0.0129053	PGSC0003DMG400001529;PGSC0003DMG400003450;PGSC0003DMG400005176;PGSC0003DMG400008673;PGSC0003DMG400008692;PGSC0003DMG400008938;PGSC0003DMG400009418;PGSC0003DMG400011845;PGSC0003DMG400012183;PGSC0003DMG400015708;PGSC0003DMG400019507;PGSC0003DMG400025525;PGSC0003DMG400025967;PGSC0003DMG400026854;PGSC0003DMG400026855;PGSC0003DMG401019255
MEblue	GO:0004553	hydrolase activity, hydrolyzing O-glycosyl compounds	MF	15	73	0.000444201	0.0897286	MSTRG.31702;PGSC0003DMG400001529;PGSC0003DMG400002756;PGSC0003DMG400004496;PGSC0003DMG400008109;PGSC0003DMG400008673;PGSC0003DMG400008938;PGSC0003DMG400008943;PGSC0003DMG400009418;PGSC0003DMG400012183;PGSC0003DMG400012235;PGSC0003DMG400022933;PGSC0003DMG400023293;PGSC0003DMG400026854;PGSC0003DMG400026855
MEblue	GO:0030312	external encapsulating structure	CC	14	92	0.000690293	0.0403764	PGSC0003DMG400003450;PGSC0003DMG400004630;PGSC0003DMG400008109;PGSC0003DMG400008727;PGSC0003DMG400009418;PGSC0003DMG400009906;PGSC0003DMG400019507;PGSC0003DMG400022933;PGSC0003DMG400025967;PGSC0003DMG400026854;PGSC0003DMG400026855;PGSC0003DMG400030978;PGSC0003DMG401019255;PGSC0003DMG402025083
MEblue	GO:0045229	external encapsulating structure organization	BP	17	110	0.00099548	0.0691018	PGSC0003DMG400001635;PGSC0003DMG400003450;PGSC0003DMG400003976;PGSC0003DMG400005176;PGSC0003DMG400008692;PGSC0003DMG400008938;PGSC0003DMG400009418;PGSC0003DMG400011767;PGSC0003DMG400011845;PGSC0003DMG400012183;PGSC0003DMG400018876;PGSC0003DMG400019507;PGSC0003DMG400025525;PGSC0003DMG400025967;PGSC0003DMG400029942;PGSC0003DMG400030978;PGSC0003DMG401019255
MEblue	GO:0071555	cell wall organization	BP	11	56	0.00108781	0.0691018	PGSC0003DMG400003450;PGSC0003DMG400005176;PGSC0003DMG400008692;PGSC0003DMG400008938;PGSC0003DMG400009418;PGSC0003DMG400011845;PGSC0003DMG400012183;PGSC0003DMG400019507;PGSC0003DMG400025525;PGSC0003DMG400025967;PGSC0003DMG401019255
MEblue	GO:0010208	pollen wall assembly	BP	4	8	0.00116924	0.0691018	PGSC0003DMG400001635;PGSC0003DMG400009418;PGSC0003DMG400011845;PGSC0003DMG400018876
MEblue	GO:0010927	cellular component assembly involved in morphogenesis	BP	4	8	0.00116924	0.0691018	PGSC0003DMG400001635;PGSC0003DMG400009418;PGSC0003DMG400011845;PGSC0003DMG400018876
MEblue	GO:0030198	extracellular matrix organization	BP	4	8	0.00116924	0.0691018	PGSC0003DMG400001635;PGSC0003DMG400009418;PGSC0003DMG400011845;PGSC0003DMG400018876
MEblue	GO:0043062	extracellular structure organization	BP	4	8	0.00116924	0.0691018	PGSC0003DMG400001635;PGSC0003DMG400009418;PGSC0003DMG400011845;PGSC0003DMG400018876
MEblue	GO:0085029	extracellular matrix assembly	BP	4	8	0.00116924	0.0691018	PGSC0003DMG400001635;PGSC0003DMG400009418;PGSC0003DMG400011845;PGSC0003DMG400018876
MEblue	GO:1901565	organonitrogen compound catabolic process	BP	7	26	0.00131413	0.0706048	PGSC0003DMG400001529;PGSC0003DMG400008673;PGSC0003DMG400011093;PGSC0003DMG400015330;PGSC0003DMG400026854;PGSC0003DMG400026855;PGSC0003DMG400031041
MEblue	GO:0071944	cell periphery	CC	14	101	0.0017794	0.0403764	PGSC0003DMG400003450;PGSC0003DMG400004630;PGSC0003DMG400008109;PGSC0003DMG400008727;PGSC0003DMG400009418;PGSC0003DMG400009906;PGSC0003DMG400019507;PGSC0003DMG400022933;PGSC0003DMG400025967;PGSC0003DMG400026854;PGSC0003DMG400026855;PGSC0003DMG400030978;PGSC0003DMG401019255;PGSC0003DMG402025083
MEblue	GO:0044421	extracellular region part	CC	3	5	0.0018079	0.0403764	PGSC0003DMG400001529;PGSC0003DMG400003754;PGSC0003DMG400008673
MEblue	GO:0016798	hydrolase activity, acting on glycosyl bonds	MF	15	85	0.00230598	0.232904	MSTRG.31702;PGSC0003DMG400001529;PGSC0003DMG400002756;PGSC0003DMG400004496;PGSC0003DMG400008109;PGSC0003DMG400008673;PGSC0003DMG400008938;PGSC0003DMG400008943;PGSC0003DMG400009418;PGSC0003DMG400012183;PGSC0003DMG400012235;PGSC0003DMG400022933;PGSC0003DMG400023293;PGSC0003DMG400026854;PGSC0003DMG400026855
MEblue	GO:0009692	ethylene metabolic process	BP	5	15	0.00236848	0.0999835	MSTRG.23240;PGSC0003DMG400004925;PGSC0003DMG400008692;PGSC0003DMG400011225;PGSC0003DMG400031041
MEblue	GO:0043449	cellular alkene metabolic process	BP	5	15	0.00236848	0.0999835	MSTRG.23240;PGSC0003DMG400004925;PGSC0003DMG400008692;PGSC0003DMG400011225;PGSC0003DMG400031041
MEblue	GO:1900673	olefin metabolic process	BP	5	15	0.00236848	0.0999835	MSTRG.23240;PGSC0003DMG400004925;PGSC0003DMG400008692;PGSC0003DMG400011225;PGSC0003DMG400031041
MEblue	GO:0006022	aminoglycan metabolic process	BP	4	10	0.00314598	0.109369	PGSC0003DMG400001529;PGSC0003DMG400008673;PGSC0003DMG400026854;PGSC0003DMG400026855
MEblue	GO:0006026	aminoglycan catabolic process	BP	4	10	0.00314598	0.109369	PGSC0003DMG400001529;PGSC0003DMG400008673;PGSC0003DMG400026854;PGSC0003DMG400026855
MEblue	GO:1901136	carbohydrate derivative catabolic process	BP	4	10	0.00314598	0.109369	PGSC0003DMG400001529;PGSC0003DMG400008673;PGSC0003DMG400026854;PGSC0003DMG400026855
MEblue	GO:0003333	amino acid transmembrane transport	BP	2	2	0.00459669	0.115313	PGSC0003DMG400007317;PGSC0003DMG400016535
MEblue	GO:0009827	plant-type cell wall modification	BP	2	2	0.00459669	0.115313	PGSC0003DMG400008938;PGSC0003DMG400012183
MEblue	GO:0043090	amino acid import	BP	2	2	0.00459669	0.115313	PGSC0003DMG400007317;PGSC0003DMG400016535
MEblue	GO:0043092	L-amino acid import	BP	2	2	0.00459669	0.115313	PGSC0003DMG400007317;PGSC0003DMG400016535
MEblue	GO:0043900	regulation of multi-organism process	BP	2	2	0.00459669	0.115313	PGSC0003DMG400005176;PGSC0003DMG400025525
MEblue	GO:0080154	regulation of fertilization	BP	2	2	0.00459669	0.115313	PGSC0003DMG400005176;PGSC0003DMG400025525
MEblue	GO:0009555	pollen development	BP	4	11	0.00468274	0.115313	PGSC0003DMG400001635;PGSC0003DMG400009418;PGSC0003DMG400011845;PGSC0003DMG400018876
MEblue	GO:0006835	dicarboxylic acid transport	BP	3	6	0.0053093	0.125512	PGSC0003DMG400004961;PGSC0003DMG400007317;PGSC0003DMG400011538
MEblue	GO:0004753	saccharopine dehydrogenase activity	MF	2	2	0.00625223	0.315738	PGSC0003DMG400002301;PGSC0003DMG401015935
MEblue	GO:0015171	amino acid transmembrane transporter activity	MF	2	2	0.00625223	0.315738	PGSC0003DMG400004961;PGSC0003DMG400011538
MEblue	GO:0031224	intrinsic component of membrane	CC	46	573	0.00809973	0.135671	MSTRG.26712;MSTRG.30880;MSTRG.6574;MSTRG.9445;PGSC0003DMG400000808;PGSC0003DMG400000919;PGSC0003DMG400003078;PGSC0003DMG400003976;PGSC0003DMG400004101;PGSC0003DMG400004606;PGSC0003DMG400004961;PGSC0003DMG400005009;PGSC0003DMG400005039;PGSC0003DMG400006378;PGSC0003DMG400006806;PGSC0003DMG400007176;PGSC0003DMG400007317;PGSC0003DMG400010166;PGSC0003DMG400010169;PGSC0003DMG400010288;PGSC0003DMG400011…
MEblue	GO:0006020	inositol metabolic process	BP	3	7	0.00882821	0.200672	PGSC0003DMG400001976;PGSC0003DMG400004872;PGSC0003DMG402022924
MEblue	GO:0019751	polyol metabolic process	BP	5	20	0.00924212	0.2023	PGSC0003DMG400001976;PGSC0003DMG400004872;PGSC0003DMG400014144;PGSC0003DMG400029051;PGSC0003DMG402022924
MEblue	GO:0016769	transferase activity, transferring nitrogenous groups	MF	6	24	0.00927574	0.37474	MSTRG.12858;PGSC0003DMG400010840;PGSC0003DMG400011754;PGSC0003DMG400011868;PGSC0003DMG400018587;PGSC0003DMG400029022
MEblue	GO:0016747	transferase activity, transferring acyl groups other than amino-acyl groups	MF	7	33	0.012877	0.414939	PGSC0003DMG400001635;PGSC0003DMG400016253;PGSC0003DMG400019110;PGSC0003DMG400019748;PGSC0003DMG400026494;PGSC0003DMG400029620;PGSC0003DMG400038456
MEblue	GO:0006549	isoleucine metabolic process	BP	2	3	0.0131705	0.264782	PGSC0003DMG400012987;PGSC0003DMG400047128
MEblue	GO:1903825	organic acid transmembrane transport	BP	2	3	0.0131705	0.264782	PGSC0003DMG400007317;PGSC0003DMG400016535
MEblue	GO:0032989	cellular component morphogenesis	BP	9	57	0.0134407	0.264782	PGSC0003DMG400001635;PGSC0003DMG400005176;PGSC0003DMG400008692;PGSC0003DMG400009418;PGSC0003DMG400011845;PGSC0003DMG400014902;PGSC0003DMG400018876;PGSC0003DMG400025525;PGSC0003DMG400029942
MEblue	GO:0005215	transporter activity	MF	27	222	0.0143791	0.414939	MSTRG.9445;PGSC0003DMG400000919;PGSC0003DMG400003078;PGSC0003DMG400004101;PGSC0003DMG400004606;PGSC0003DMG400004961;PGSC0003DMG400005009;PGSC0003DMG400005039;PGSC0003DMG400006378;PGSC0003DMG400007176;PGSC0003DMG400007317;PGSC0003DMG400010166;PGSC0003DMG400010288;PGSC0003DMG400011538;PGSC0003DMG400011815;PGSC0003DMG400013063;PGSC0003DMG400014936;PGSC0003DMG400015460;PGSC0003DMG400016535;PGSC0003DM…
MEblue	GO:0000272	polysaccharide catabolic process	BP	4	15	0.0156132	0.279618	PGSC0003DMG400003450;PGSC0003DMG400008420;PGSC0003DMG400025967;PGSC0003DMG401019255
MEblue	GO:0009072	aromatic amino acid family metabolic process	BP	4	15	0.0156132	0.279618	PGSC0003DMG400001078;PGSC0003DMG400005198;PGSC0003DMG400015330;PGSC0003DMG400018587
MEblue	GO:0016052	carbohydrate catabolic process	BP	4	15	0.0156132	0.279618	PGSC0003DMG400003450;PGSC0003DMG400008420;PGSC0003DMG400025967;PGSC0003DMG401019255
MEblue	GO:0044036	cell wall macromolecule metabolic process	BP	5	23	0.0169778	0.295114	PGSC0003DMG400001529;PGSC0003DMG400008673;PGSC0003DMG400015708;PGSC0003DMG400026854;PGSC0003DMG400026855
MEblue	GO:0009812	flavonoid metabolic process	BP	4	16	0.019732	0.333188	PGSC0003DMG400005065;PGSC0003DMG400014093;PGSC0003DMG400019110;PGSC0003DMG400029620
MEblue	GO:0016641	oxidoreductase activity, acting on the CH-NH2 group of donors, oxygen as acceptor	MF	3	8	0.0203925	0.51491	MSTRG.23240;PGSC0003DMG400003936;PGSC0003DMG400026988
MEblue	GO:0006829	zinc II ion transport	BP	2	4	0.0251641	0.345861	PGSC0003DMG400014936;PGSC0003DMG400021155
MEblue	GO:0009566	fertilization	BP	2	4	0.0251641	0.345861	PGSC0003DMG400005176;PGSC0003DMG400025525
MEblue	GO:0015807	L-amino acid transport	BP	2	4	0.0251641	0.345861	PGSC0003DMG400007317;PGSC0003DMG400016535
MEblue	GO:0019953	sexual reproduction	BP	2	4	0.0251641	0.345861	PGSC0003DMG400005176;PGSC0003DMG400025525
MEblue	GO:0042545	cell wall modification	BP	2	4	0.0251641	0.345861	PGSC0003DMG400008938;PGSC0003DMG400012183
MEblue	GO:0043101	purine-containing compound salvage	BP	2	4	0.0251641	0.345861	PGSC0003DMG400021550;PGSC0003DMG400025055
MEblue	GO:0044703	multi-organism reproductive process	BP	2	4	0.0251641	0.345861	PGSC0003DMG400005176;PGSC0003DMG400025525
MEblue	GO:0098656	anion transmembrane transport	BP	2	4	0.0251641	0.345861	PGSC0003DMG400007317;PGSC0003DMG400016535
MEblue	GO:0052689	carboxylic ester hydrolase activity	MF	5	22	0.0258077	0.579239	PGSC0003DMG400002898;PGSC0003DMG400003450;PGSC0003DMG400004617;PGSC0003DMG400025967;PGSC0003DMG401019255
MEblue	GO:0009056	catabolic process	BP	17	153	0.028369	0.381047	MSTRG.8058;PGSC0003DMG400001529;PGSC0003DMG400003450;PGSC0003DMG400004630;PGSC0003DMG400005198;PGSC0003DMG400008420;PGSC0003DMG400008673;PGSC0003DMG400010283;PGSC0003DMG400011093;PGSC0003DMG400011225;PGSC0003DMG400014144;PGSC0003DMG400015330;PGSC0003DMG400025967;PGSC0003DMG400026854;PGSC0003DMG400026855;PGSC0003DMG400031041;PGSC0003DMG401019255
MEblue	GO:0015925	galactosidase activity	MF	3	9	0.0288271	0.582308	PGSC0003DMG400004496;PGSC0003DMG400008109;PGSC0003DMG400023293
MEblue	GO:0006865	amino acid transport	BP	4	18	0.0298183	0.391614	PGSC0003DMG400004961;PGSC0003DMG400007317;PGSC0003DMG400011538;PGSC0003DMG400016535
MEblue	GO:0000902	cell morphogenesis	BP	7	46	0.0335506	0.431052	PGSC0003DMG400005176;PGSC0003DMG400008692;PGSC0003DMG400009418;PGSC0003DMG400011845;PGSC0003DMG400014902;PGSC0003DMG400025525;PGSC0003DMG400029942
MEblue	GO:0044425	membrane part	CC	47	637	0.0352613	0.472501	MSTRG.26712;MSTRG.30880;MSTRG.6574;MSTRG.9445;PGSC0003DMG400000808;PGSC0003DMG400000919;PGSC0003DMG400003078;PGSC0003DMG400003976;PGSC0003DMG400004101;PGSC0003DMG400004606;PGSC0003DMG400004961;PGSC0003DMG400005009;PGSC0003DMG400005039;PGSC0003DMG400006378;PGSC0003DMG400006806;PGSC0003DMG400007176;PGSC0003DMG400007317;PGSC0003DMG400010166;PGSC0003DMG400010169;PGSC0003DMG400010288;PGSC0003DMG400011…
MEblue	GO:0048869	cellular developmental process	BP	12	100	0.0365067	0.458391	MSTRG.20003;PGSC0003DMG400001635;PGSC0003DMG400005176;PGSC0003DMG400006482;PGSC0003DMG400008692;PGSC0003DMG400009418;PGSC0003DMG400011845;PGSC0003DMG400014902;PGSC0003DMG400018876;PGSC0003DMG400021899;PGSC0003DMG400025525;PGSC0003DMG400029942
MEblue	GO:0006066	alcohol metabolic process	BP	7	47	0.0372297	0.458391	PGSC0003DMG400001976;PGSC0003DMG400004872;PGSC0003DMG400011225;PGSC0003DMG400014144;PGSC0003DMG400014902;PGSC0003DMG400029051;PGSC0003DMG402022924
MEblue	GO:0015740	C4-dicarboxylate transport	BP	2	5	0.0400773	0.483381	PGSC0003DMG400004961;PGSC0003DMG400011538
MEblue	GO:0048646	anatomical structure formation involved in morphogenesis	BP	4	20	0.0424587	0.501862	PGSC0003DMG400001635;PGSC0003DMG400009418;PGSC0003DMG400011845;PGSC0003DMG400018876
MEblue	GO:1901575	organic substance catabolic process	BP	15	140	0.0502145	0.57355	MSTRG.8058;PGSC0003DMG400001529;PGSC0003DMG400003450;PGSC0003DMG400004630;PGSC0003DMG400008420;PGSC0003DMG400008673;PGSC0003DMG400011093;PGSC0003DMG400011225;PGSC0003DMG400014144;PGSC0003DMG400015330;PGSC0003DMG400025967;PGSC0003DMG400026854;PGSC0003DMG400026855;PGSC0003DMG400031041;PGSC0003DMG401019255
MEblue	GO:0016638	oxidoreductase activity, acting on the CH-NH2 group of donors	MF	3	11	0.0503305	0.695679	MSTRG.23240;PGSC0003DMG400003936;PGSC0003DMG400026988
MEblue	GO:0016645	oxidoreductase activity, acting on the CH-NH group of donors	MF	3	11	0.0503305	0.695679	PGSC0003DMG400002301;PGSC0003DMG400003754;PGSC0003DMG401015935
MEblue	GO:0048037	cofactor binding	MF	8	53	0.0544636	0.695679	PGSC0003DMG400000404;PGSC0003DMG400003054;PGSC0003DMG400003936;PGSC0003DMG400004630;PGSC0003DMG400005065;PGSC0003DMG400005197;PGSC0003DMG400025307;PGSC0003DMG400026988
MEblue	GO:0000904	cell morphogenesis involved in differentiation	BP	5	31	0.0552218	0.57355	PGSC0003DMG400005176;PGSC0003DMG400008692;PGSC0003DMG400009418;PGSC0003DMG400011845;PGSC0003DMG400025525
MEblue	GO:0005576	extracellular region	CC	7	61	0.0627755	0.700993	PGSC0003DMG400001229;PGSC0003DMG400001529;PGSC0003DMG400003754;PGSC0003DMG400008109;PGSC0003DMG400008673;PGSC0003DMG400022933;PGSC0003DMG400030978
MEblue	GO:0001071	nucleic acid binding transcription factor activity	MF	12	94	0.0649709	0.695679	MSTRG.20003;PGSC0003DMG400000136;PGSC0003DMG400001377;PGSC0003DMG400005176;PGSC0003DMG400006482;PGSC0003DMG400014594;PGSC0003DMG400021899;PGSC0003DMG400024626;PGSC0003DMG400025525;PGSC0003DMG401007392;PGSC0003DMG401013892;PGSC0003DMG402007392
MEblue	GO:0006071	glycerol metabolic process	BP	1	1	0.0679332	0.57355	PGSC0003DMG400014144
MEblue	GO:0006308	DNA catabolic process	BP	1	1	0.0679332	0.57355	MSTRG.8058
MEblue	GO:0006528	asparagine metabolic process	BP	1	1	0.0679332	0.57355	PGSC0003DMG400004170
MEblue	GO:0006529	asparagine biosynthetic process	BP	1	1	0.0679332	0.57355	PGSC0003DMG400004170
MEblue	GO:0009693	ethylene biosynthetic process	BP	1	1	0.0679332	0.57355	PGSC0003DMG400011225
MEblue	GO:0010232	vascular transport	BP	1	1	0.0679332	0.57355	PGSC0003DMG400029051
MEblue	GO:0010233	phloem transport	BP	1	1	0.0679332	0.57355	PGSC0003DMG400029051
MEblue	GO:0010364	regulation of ethylene biosynthetic process	BP	1	1	0.0679332	0.57355	PGSC0003DMG400011225
MEblue	GO:0015822	ornithine transport	BP	1	1	0.0679332	0.57355	PGSC0003DMG400016535
MEblue	GO:0019336	phenol-containing compound catabolic process	BP	1	1	0.0679332	0.57355	PGSC0003DMG400015330
MEblue	GO:0030638	polyketide metabolic process	BP	1	1	0.0679332	0.57355	PGSC0003DMG400001635
MEblue	GO:0031335	regulation of sulfur amino acid metabolic process	BP	1	1	0.0679332	0.57355	PGSC0003DMG400011225
MEblue	GO:0042762	regulation of sulfur metabolic process	BP	1	1	0.0679332	0.57355	PGSC0003DMG400011225
MEblue	GO:0043450	alkene biosynthetic process	BP	1	1	0.0679332	0.57355	PGSC0003DMG400011225
MEblue	GO:1900674	olefin biosynthetic process	BP	1	1	0.0679332	0.57355	PGSC0003DMG400011225
MEblue	GO:1900908	regulation of olefin metabolic process	BP	1	1	0.0679332	0.57355	PGSC0003DMG400011225
MEblue	GO:1900911	regulation of olefin biosynthetic process	BP	1	1	0.0679332	0.57355	PGSC0003DMG400011225
MEblue	GO:1901616	organic hydroxy compound catabolic process	BP	1	1	0.0679332	0.57355	PGSC0003DMG400015330
MEblue	GO:0009308	amine metabolic process	BP	4	24	0.075446	0.622691	PGSC0003DMG400001078;PGSC0003DMG400003754;PGSC0003DMG400007518;PGSC0003DMG400011225
MEblue	GO:0008378	galactosyltransferase activity	MF	2	6	0.0757767	0.695679	PGSC0003DMG400022433;PGSC0003DMG400030891
MEblue	GO:0016646	oxidoreductase activity, acting on the CH-NH group of donors, NAD or NADP as acceptor	MF	2	6	0.0757767	0.695679	PGSC0003DMG400002301;PGSC0003DMG401015935
MEblue	GO:0016763	transferase activity, transferring pentosyl groups	MF	2	6	0.0757767	0.695679	PGSC0003DMG400012415;PGSC0003DMG400025055
MEblue	GO:2000241	regulation of reproductive process	BP	3	15	0.0767586	0.622691	PGSC0003DMG400005176;PGSC0003DMG400017172;PGSC0003DMG400025525
MEblue	GO:0005991	trehalose metabolic process	BP	2	7	0.0769145	0.622691	MSTRG.7724;PGSC0003DMG400004792
MEblue	GO:0003988	acetyl-CoA C-acyltransferase activity	MF	1	1	0.0792109	0.695679	PGSC0003DMG400019748
MEblue	GO:0005262	calcium channel activity	MF	1	1	0.0792109	0.695679	PGSC0003DMG400018342
MEblue	GO:0008395	steroid hydroxylase activity	MF	1	1	0.0792109	0.695679	PGSC0003DMG400014902
MEblue	GO:0016297	acyl-[acyl-carrier-protein] hydrolase activity	MF	1	1	0.0792109	0.695679	PGSC0003DMG400026494
MEblue	GO:0016856	racemase and epimerase activity, acting on hydroxy acids and derivatives	MF	1	1	0.0792109	0.695679	PGSC0003DMG400004630
MEblue	GO:0019840	isoprenoid binding	MF	1	1	0.0792109	0.695679	PGSC0003DMG400012426
MEblue	GO:0016491	oxidoreductase activity	MF	42	432	0.0845105	0.698597	MSTRG.10361;MSTRG.18940;MSTRG.23240;MSTRG.26712;PGSC0003DMG400000321;PGSC0003DMG400001078;PGSC0003DMG400001976;PGSC0003DMG400002301;PGSC0003DMG400003754;PGSC0003DMG400003936;PGSC0003DMG400004630;PGSC0003DMG400004872;PGSC0003DMG400005065;PGSC0003DMG400005197;PGSC0003DMG400005693;PGSC0003DMG400005886;PGSC0003DMG400009158;PGSC0003DMG400009403;PGSC0003DMG400009906;PGSC0003DMG400012316;PGSC0003DMG4000…
MEblue	GO:0016746	transferase activity, transferring acyl groups	MF	8	59	0.0909222	0.698597	PGSC0003DMG400001635;PGSC0003DMG400016253;PGSC0003DMG400019110;PGSC0003DMG400019748;PGSC0003DMG400026494;PGSC0003DMG400029618;PGSC0003DMG400029620;PGSC0003DMG400038456
MEblue	GO:0009057	macromolecule catabolic process	BP	11	104	0.0923972	0.737929	MSTRG.8058;PGSC0003DMG400001529;PGSC0003DMG400003450;PGSC0003DMG400004630;PGSC0003DMG400008420;PGSC0003DMG400008673;PGSC0003DMG400011225;PGSC0003DMG400025967;PGSC0003DMG400026854;PGSC0003DMG400026855;PGSC0003DMG401019255
MEblue	GO:0048229	gametophyte development	BP	4	26	0.0956319	0.747621	PGSC0003DMG400001635;PGSC0003DMG400009418;PGSC0003DMG400011845;PGSC0003DMG400018876
MEblue	GO:0009081	branched-chain amino acid metabolic process	BP	2	8	0.0980781	0.747621	PGSC0003DMG400012987;PGSC0003DMG400047128
MEblue	GO:0016706	oxidoreductase activity, acting on paired donors, with incorporation or reduction of molecular oxygen, 2-oxoglutarate as one donor, and incorporation of one atom each of oxygen into both donors	MF	2	7	0.100676	0.698597	PGSC0003DMG400014093;PGSC0003DMG402008946
MEblue	GO:0090567	reproductive shoot system development	BP	6	48	0.103687	0.747621	MSTRG.20003;PGSC0003DMG400005176;PGSC0003DMG400006482;PGSC0003DMG400017172;PGSC0003DMG400021899;PGSC0003DMG400025525
MEblue	GO:1901615	organic hydroxy compound metabolic process	BP	8	71	0.105872	0.747621	PGSC0003DMG400001976;PGSC0003DMG400004872;PGSC0003DMG400011225;PGSC0003DMG400014144;PGSC0003DMG400014902;PGSC0003DMG400015330;PGSC0003DMG400029051;PGSC0003DMG402022924
MEblue	GO:0009892	negative regulation of metabolic process	BP	9	83	0.107595	0.747621	MSTRG.1336;PGSC0003DMG400002898;PGSC0003DMG400003450;PGSC0003DMG400004617;PGSC0003DMG400005065;PGSC0003DMG400015290;PGSC0003DMG400017654;PGSC0003DMG400025967;PGSC0003DMG401019255
MEblue	GO:0016787	hydrolase activity	MF	56	607	0.109781	0.698597	MSTRG.17308;MSTRG.31702;MSTRG.33358;MSTRG.8058;PGSC0003DMG400001229;PGSC0003DMG400001455;PGSC0003DMG400001529;PGSC0003DMG400001847;PGSC0003DMG400002756;PGSC0003DMG400002898;PGSC0003DMG400003078;PGSC0003DMG400003450;PGSC0003DMG400003812;PGSC0003DMG400004101;PGSC0003DMG400004496;PGSC0003DMG400004617;PGSC0003DMG400004792;PGSC0003DMG400008109;PGSC0003DMG400008420;PGSC0003DMG400008673;PGSC0003DMG40000…
MEblue	GO:0008514	organic anion transmembrane transporter activity	MF	3	15	0.110011	0.698597	PGSC0003DMG400004961;PGSC0003DMG400007317;PGSC0003DMG400011538
MEblue	GO:0046943	carboxylic acid transmembrane transporter activity	MF	3	15	0.110011	0.698597	PGSC0003DMG400004961;PGSC0003DMG400007317;PGSC0003DMG400011538
MEblue	GO:0015291	secondary active transmembrane transporter activity	MF	6	42	0.110453	0.698597	PGSC0003DMG400004961;PGSC0003DMG400005009;PGSC0003DMG400006378;PGSC0003DMG400010166;PGSC0003DMG400011538;PGSC0003DMG402018758
MEblue	GO:0022857	transmembrane transporter activity	MF	21	202	0.115455	0.698597	PGSC0003DMG400003078;PGSC0003DMG400004101;PGSC0003DMG400004606;PGSC0003DMG400004961;PGSC0003DMG400005009;PGSC0003DMG400005039;PGSC0003DMG400006378;PGSC0003DMG400007317;PGSC0003DMG400010166;PGSC0003DMG400011538;PGSC0003DMG400011815;PGSC0003DMG400014936;PGSC0003DMG400015460;PGSC0003DMG400016535;PGSC0003DMG400018342;PGSC0003DMG400021155;PGSC0003DMG400023769;PGSC0003DMG400025054;PGSC0003DMG400025073;…
MEblue	GO:0044707	single-multicellular organism process	BP	24	276	0.120012	0.747621	MSTRG.20003;MSTRG.23240;PGSC0003DMG400001635;PGSC0003DMG400004925;PGSC0003DMG400005176;PGSC0003DMG400006482;PGSC0003DMG400009418;PGSC0003DMG400011225;PGSC0003DMG400011845;PGSC0003DMG400012426;PGSC0003DMG400014594;PGSC0003DMG400014902;PGSC0003DMG400016223;PGSC0003DMG400017172;PGSC0003DMG400018876;PGSC0003DMG400019302;PGSC0003DMG400021899;PGSC0003DMG400025525;PGSC0003DMG400029051;PGSC0003DMG4000299…
MEblue	GO:0005618	cell wall	CC	3	21	0.121299	1	PGSC0003DMG400008727;PGSC0003DMG400022933;PGSC0003DMG402025083
MEblue	GO:0048367	shoot system development	BP	7	62	0.124645	0.747621	MSTRG.20003;PGSC0003DMG400005176;PGSC0003DMG400006482;PGSC0003DMG400014902;PGSC0003DMG400017172;PGSC0003DMG400021899;PGSC0003DMG400025525
MEblue	GO:0032501	multicellular organismal process	BP	24	278	0.127222	0.747621	MSTRG.20003;MSTRG.23240;PGSC0003DMG400001635;PGSC0003DMG400004925;PGSC0003DMG400005176;PGSC0003DMG400006482;PGSC0003DMG400009418;PGSC0003DMG400011225;PGSC0003DMG400011845;PGSC0003DMG400012426;PGSC0003DMG400014594;PGSC0003DMG400014902;PGSC0003DMG400016223;PGSC0003DMG400017172;PGSC0003DMG400018876;PGSC0003DMG400019302;PGSC0003DMG400021899;PGSC0003DMG400025525;PGSC0003DMG400029051;PGSC0003DMG4000299…
MEblue	GO:0005342	organic acid transmembrane transporter activity	MF	3	16	0.127846	0.698597	PGSC0003DMG400004961;PGSC0003DMG400007317;PGSC0003DMG400011538
MEblue	GO:0015849	organic acid transport	BP	4	29	0.130078	0.747621	PGSC0003DMG400004961;PGSC0003DMG400007317;PGSC0003DMG400011538;PGSC0003DMG400016535
MEblue	GO:0046942	carboxylic acid transport	BP	4	29	0.130078	0.747621	PGSC0003DMG400004961;PGSC0003DMG400007317;PGSC0003DMG400011538;PGSC0003DMG400016535
MEblue	GO:0001933	negative regulation of protein phosphorylation	BP	1	2	0.13127	0.747621	PGSC0003DMG400017654
MEblue	GO:0006469	negative regulation of protein kinase activity	BP	1	2	0.13127	0.747621	PGSC0003DMG400017654
MEblue	GO:0006534	cysteine metabolic process	BP	1	2	0.13127	0.747621	PGSC0003DMG400031041
MEblue	GO:0009073	aromatic amino acid family biosynthetic process	BP	1	2	0.13127	0.747621	PGSC0003DMG400018587
MEblue	GO:0009093	cysteine catabolic process	BP	1	2	0.13127	0.747621	PGSC0003DMG400031041
MEblue	GO:0010162	seed dormancy process	BP	1	2	0.13127	0.747621	PGSC0003DMG400012426
MEblue	GO:0010431	seed maturation	BP	1	2	0.13127	0.747621	PGSC0003DMG400012426
MEblue	GO:0010563	negative regulation of phosphorus metabolic process	BP	1	2	0.13127	0.747621	PGSC0003DMG400017654
MEblue	GO:0010959	regulation of metal ion transport	BP	1	2	0.13127	0.747621	PGSC0003DMG400029942
MEblue	GO:0016567	protein ubiquitination	BP	1	2	0.13127	0.747621	PGSC0003DMG400011225
MEblue	GO:0019400	alditol metabolic process	BP	1	2	0.13127	0.747621	PGSC0003DMG400014144
MEblue	GO:0022611	dormancy process	BP	1	2	0.13127	0.747621	PGSC0003DMG400012426
MEblue	GO:0031400	negative regulation of protein modification process	BP	1	2	0.13127	0.747621	PGSC0003DMG400017654
MEblue	GO:0033673	negative regulation of kinase activity	BP	1	2	0.13127	0.747621	PGSC0003DMG400017654
MEblue	GO:0042326	negative regulation of phosphorylation	BP	1	2	0.13127	0.747621	PGSC0003DMG400017654
MEblue	GO:0045936	negative regulation of phosphate metabolic process	BP	1	2	0.13127	0.747621	PGSC0003DMG400017654
MEblue	GO:0051348	negative regulation of transferase activity	BP	1	2	0.13127	0.747621	PGSC0003DMG400017654
MEblue	GO:0051552	flavone metabolic process	BP	1	2	0.13127	0.747621	PGSC0003DMG400014093
MEblue	GO:0051553	flavone biosynthetic process	BP	1	2	0.13127	0.747621	PGSC0003DMG400014093
MEblue	GO:0044106	cellular amine metabolic process	BP	3	19	0.134325	0.747621	PGSC0003DMG400001078;PGSC0003DMG400007518;PGSC0003DMG400011225
MEblue	GO:0048437	floral organ development	BP	3	19	0.134325	0.747621	PGSC0003DMG400005176;PGSC0003DMG400021899;PGSC0003DMG400025525
MEblue	GO:0016788	hydrolase activity, acting on ester bonds	MF	16	151	0.138421	0.698597	MSTRG.33358;MSTRG.8058;PGSC0003DMG400002898;PGSC0003DMG400003450;PGSC0003DMG400003812;PGSC0003DMG400004617;PGSC0003DMG400004792;PGSC0003DMG400012408;PGSC0003DMG400025885;PGSC0003DMG400025967;PGSC0003DMG400026494;PGSC0003DMG400043401;PGSC0003DMG401004840;PGSC0003DMG401019255;PGSC0003DMG401019736;PGSC0003DMG402022924
MEblue	GO:0048608	reproductive structure development	BP	7	64	0.140822	0.747621	MSTRG.20003;PGSC0003DMG400005176;PGSC0003DMG400006482;PGSC0003DMG400012426;PGSC0003DMG400017172;PGSC0003DMG400021899;PGSC0003DMG400025525
MEblue	GO:0061458	reproductive system development	BP	7	64	0.140822	0.747621	MSTRG.20003;PGSC0003DMG400005176;PGSC0003DMG400006482;PGSC0003DMG400012426;PGSC0003DMG400017172;PGSC0003DMG400021899;PGSC0003DMG400025525
MEblue	GO:0016616	oxidoreductase activity, acting on the CH-OH group of donors, NAD or NADP as acceptor	MF	6	45	0.141371	0.698597	PGSC0003DMG400003754;PGSC0003DMG400004630;PGSC0003DMG400005197;PGSC0003DMG400024192;PGSC0003DMG400025307;PGSC0003DMG400032124
MEblue	GO:0016054	organic acid catabolic process	BP	4	30	0.142565	0.747621	PGSC0003DMG400004630;PGSC0003DMG400014144;PGSC0003DMG400015330;PGSC0003DMG400031041
MEblue	GO:0044282	small molecule catabolic process	BP	4	30	0.142565	0.747621	PGSC0003DMG400004630;PGSC0003DMG400014144;PGSC0003DMG400015330;PGSC0003DMG400031041
MEblue	GO:0046395	carboxylic acid catabolic process	BP	4	30	0.142565	0.747621	PGSC0003DMG400004630;PGSC0003DMG400014144;PGSC0003DMG400015330;PGSC0003DMG400031041
MEblue	GO:0006787	porphyrin-containing compound catabolic process	BP	2	10	0.144292	0.747621	PGSC0003DMG400011093;PGSC0003DMG400015330
MEblue	GO:0015833	peptide transport	BP	2	10	0.144292	0.747621	MSTRG.6574;PGSC0003DMG400020318
MEblue	GO:0033015	tetrapyrrole catabolic process	BP	2	10	0.144292	0.747621	PGSC0003DMG400011093;PGSC0003DMG400015330
MEblue	GO:0007275	multicellular organism development	BP	21	243	0.146031	0.747621	MSTRG.20003;MSTRG.23240;PGSC0003DMG400001635;PGSC0003DMG400004925;PGSC0003DMG400005176;PGSC0003DMG400006482;PGSC0003DMG400009418;PGSC0003DMG400011225;PGSC0003DMG400011845;PGSC0003DMG400012426;PGSC0003DMG400014594;PGSC0003DMG400014902;PGSC0003DMG400016223;PGSC0003DMG400017172;PGSC0003DMG400018876;PGSC0003DMG400021899;PGSC0003DMG400025525;PGSC0003DMG400030474;PGSC0003DMG400030978;PGSC0003DMG4010192…
MEblue	GO:0016701	oxidoreductase activity, acting on single donors with incorporation of molecular oxygen	MF	3	17	0.146625	0.698597	PGSC0003DMG400001976;PGSC0003DMG400004872;PGSC0003DMG401019891
MEblue	GO:0048468	cell development	BP	6	53	0.147458	0.747621	PGSC0003DMG400005176;PGSC0003DMG400008692;PGSC0003DMG400009418;PGSC0003DMG400011845;PGSC0003DMG400025525;PGSC0003DMG400029942
MEblue	GO:0016020	membrane	CC	57	868	0.148829	1	MSTRG.26712;MSTRG.30880;MSTRG.6574;MSTRG.9445;PGSC0003DMG400000808;PGSC0003DMG400000919;PGSC0003DMG400003078;PGSC0003DMG400003976;PGSC0003DMG400004101;PGSC0003DMG400004606;PGSC0003DMG400004869;PGSC0003DMG400004961;PGSC0003DMG400005009;PGSC0003DMG400005039;PGSC0003DMG400005198;PGSC0003DMG400006378;PGSC0003DMG400006806;PGSC0003DMG400007176;PGSC0003DMG400007317;PGSC0003DMG400010166;PGSC0003DMG400010…
MEblue	GO:0016829	lyase activity	MF	12	109	0.150533	0.698597	PGSC0003DMG400000404;PGSC0003DMG400004630;PGSC0003DMG400004925;PGSC0003DMG400007518;PGSC0003DMG400009158;PGSC0003DMG400011845;PGSC0003DMG400012387;PGSC0003DMG400012987;PGSC0003DMG400017172;PGSC0003DMG400018587;PGSC0003DMG400026228;PGSC0003DMG400031041
MEblue	GO:0019439	aromatic compound catabolic process	BP	3	20	0.150536	0.747621	MSTRG.8058;PGSC0003DMG400011093;PGSC0003DMG400015330
MEblue	GO:0044270	cellular nitrogen compound catabolic process	BP	3	20	0.150536	0.747621	MSTRG.8058;PGSC0003DMG400011093;PGSC0003DMG400015330
MEblue	GO:0046700	heterocycle catabolic process	BP	3	20	0.150536	0.747621	MSTRG.8058;PGSC0003DMG400011093;PGSC0003DMG400015330
MEblue	GO:1901361	organic cyclic compound catabolic process	BP	3	20	0.150536	0.747621	MSTRG.8058;PGSC0003DMG400011093;PGSC0003DMG400015330
MEblue	GO:0016614	oxidoreductase activity, acting on CH-OH group of donors	MF	9	77	0.152139	0.698597	PGSC0003DMG400003754;PGSC0003DMG400004630;PGSC0003DMG400005197;PGSC0003DMG400009158;PGSC0003DMG400024192;PGSC0003DMG400025307;PGSC0003DMG400026029;PGSC0003DMG400032124;PGSC0003DMG401022752
MEblue	GO:0008134	transcription factor binding	MF	1	2	0.15217	0.698597	PGSC0003DMG401008136
MEblue	GO:0015085	calcium ion transmembrane transporter activity	MF	1	2	0.15217	0.698597	PGSC0003DMG400018342
MEblue	GO:0015645	fatty acid ligase activity	MF	1	2	0.15217	0.698597	PGSC0003DMG400009052
MEblue	GO:0016413	O-acetyltransferase activity	MF	1	2	0.15217	0.698597	PGSC0003DMG400038456
MEblue	GO:0016790	thiolester hydrolase activity	MF	1	2	0.15217	0.698597	PGSC0003DMG400026494
MEblue	GO:0035252	UDP-xylosyltransferase activity	MF	1	2	0.15217	0.698597	PGSC0003DMG400012415
MEblue	GO:0072509	divalent inorganic cation transmembrane transporter activity	MF	1	2	0.15217	0.698597	PGSC0003DMG400018342
MEblue	GO:0048519	negative regulation of biological process	BP	9	90	0.154759	0.759529	MSTRG.1336;PGSC0003DMG400002898;PGSC0003DMG400003450;PGSC0003DMG400004617;PGSC0003DMG400005065;PGSC0003DMG400015290;PGSC0003DMG400017654;PGSC0003DMG400025967;PGSC0003DMG401019255
MEblue	GO:0009908	flower development	BP	4	31	0.155504	0.759529	PGSC0003DMG400005176;PGSC0003DMG400017172;PGSC0003DMG400021899;PGSC0003DMG400025525
MEblue	GO:0031012	extracellular matrix	CC	1	3	0.165932	1	PGSC0003DMG400022933
MEblue	GO:0051187	cofactor catabolic process	BP	2	11	0.168805	0.790501	PGSC0003DMG400011093;PGSC0003DMG400015330
MEblue	GO:0015711	organic anion transport	BP	4	32	0.168865	0.790501	PGSC0003DMG400004961;PGSC0003DMG400007317;PGSC0003DMG400011538;PGSC0003DMG400016535
MEblue	GO:0071705	nitrogen compound transport	BP	6	56	0.177151	0.790501	MSTRG.6574;PGSC0003DMG400004961;PGSC0003DMG400007317;PGSC0003DMG400011538;PGSC0003DMG400016535;PGSC0003DMG400020318
MEblue	GO:0072593	reactive oxygen species metabolic process	BP	6	56	0.177151	0.790501	PGSC0003DMG400009906;PGSC0003DMG400016223;PGSC0003DMG400017172;PGSC0003DMG400031041;PGSC0003DMG400042243;PGSC0003DMG402025083
MEblue	GO:0044712	single-organism catabolic process	BP	4	33	0.182614	0.790501	PGSC0003DMG400004630;PGSC0003DMG400014144;PGSC0003DMG400015330;PGSC0003DMG400031041
MEblue	GO:0006101	citrate metabolic process	BP	3	22	0.184647	0.790501	PGSC0003DMG400012387;PGSC0003DMG400026029;PGSC0003DMG400032124
MEblue	GO:0072350	tricarboxylic acid metabolic process	BP	3	22	0.184647	0.790501	PGSC0003DMG400012387;PGSC0003DMG400026029;PGSC0003DMG400032124
MEblue	GO:0016840	carbon-nitrogen lyase activity	MF	2	10	0.18481	0.751056	PGSC0003DMG400011845;PGSC0003DMG400012987
MEblue	GO:0051213	dioxygenase activity	MF	2	10	0.18481	0.751056	PGSC0003DMG400014093;PGSC0003DMG402008946
MEblue	GO:0000098	sulfur amino acid catabolic process	BP	1	3	0.190319	0.790501	PGSC0003DMG400031041
MEblue	GO:0006521	regulation of cellular amino acid metabolic process	BP	1	3	0.190319	0.790501	PGSC0003DMG400011225
MEblue	GO:0006560	proline metabolic process	BP	1	3	0.190319	0.790501	PGSC0003DMG400016535
MEblue	GO:0006570	tyrosine metabolic process	BP	1	3	0.190319	0.790501	PGSC0003DMG400015330
MEblue	GO:0007623	circadian rhythm	BP	1	3	0.190319	0.790501	PGSC0003DMG400017172
MEblue	GO:0009071	serine family amino acid catabolic process	BP	1	3	0.190319	0.790501	PGSC0003DMG400031041
MEblue	GO:0009396	folic acid-containing compound biosynthetic process	BP	1	3	0.190319	0.790501	PGSC0003DMG400018587
MEblue	GO:0015800	acidic amino acid transport	BP	1	3	0.190319	0.790501	PGSC0003DMG400007317
MEblue	GO:0015813	L-glutamate transport	BP	1	3	0.190319	0.790501	PGSC0003DMG400007317
MEblue	GO:0021700	developmental maturation	BP	1	3	0.190319	0.790501	PGSC0003DMG400012426
MEblue	GO:0032504	multicellular organism reproduction	BP	1	3	0.190319	0.790501	PGSC0003DMG400012426
MEblue	GO:0033238	regulation of cellular amine metabolic process	BP	1	3	0.190319	0.790501	PGSC0003DMG400011225
MEblue	GO:0042559	pteridine-containing compound biosynthetic process	BP	1	3	0.190319	0.790501	PGSC0003DMG400018587
MEblue	GO:0048609	multicellular organismal reproductive process	BP	1	3	0.190319	0.790501	PGSC0003DMG400012426
MEblue	GO:0034645	cellular macromolecule biosynthetic process	BP	29	362	0.192326	0.790501	MSTRG.20003;PGSC0003DMG400000136;PGSC0003DMG400001377;PGSC0003DMG400002824;PGSC0003DMG400005176;PGSC0003DMG400006482;PGSC0003DMG400011430;PGSC0003DMG400013480;PGSC0003DMG400014594;PGSC0003DMG400015342;PGSC0003DMG400017295;PGSC0003DMG400017567;PGSC0003DMG400018435;PGSC0003DMG400019293;PGSC0003DMG400019294;PGSC0003DMG400019302;PGSC0003DMG400021899;PGSC0003DMG400024320;PGSC0003DMG400024626;PGSC0003D…
MEblue	GO:0034754	cellular hormone metabolic process	BP	2	12	0.193947	0.790501	PGSC0003DMG400001078;PGSC0003DMG400003754
MEblue	GO:0042886	amide transport	BP	2	12	0.193947	0.790501	MSTRG.6574;PGSC0003DMG400020318
MEblue	GO:0016757	transferase activity, transferring glycosyl groups	MF	11	104	0.197436	0.751056	MSTRG.7724;PGSC0003DMG400001229;PGSC0003DMG400003976;PGSC0003DMG400012415;PGSC0003DMG400017250;PGSC0003DMG400021784;PGSC0003DMG400021785;PGSC0003DMG400022433;PGSC0003DMG400025055;PGSC0003DMG400029899;PGSC0003DMG400030891
MEblue	GO:1901605	alpha-amino acid metabolic process	BP	9	96	0.202002	0.800923	PGSC0003DMG400001078;PGSC0003DMG400004170;PGSC0003DMG400004925;PGSC0003DMG400012987;PGSC0003DMG400015330;PGSC0003DMG400016535;PGSC0003DMG400018587;PGSC0003DMG400031041;PGSC0003DMG400047128
MEblue	GO:0032269	negative regulation of cellular protein metabolic process	BP	3	23	0.202406	0.800923	MSTRG.1336;PGSC0003DMG400015290;PGSC0003DMG400017654
MEblue	GO:0043086	negative regulation of catalytic activity	BP	3	23	0.202406	0.800923	MSTRG.1336;PGSC0003DMG400015290;PGSC0003DMG400017654
MEblue	GO:0051248	negative regulation of protein metabolic process	BP	3	23	0.202406	0.800923	MSTRG.1336;PGSC0003DMG400015290;PGSC0003DMG400017654
MEblue	GO:0044262	cellular carbohydrate metabolic process	BP	11	122	0.203706	0.800923	MSTRG.7724;PGSC0003DMG400001976;PGSC0003DMG400003976;PGSC0003DMG400004792;PGSC0003DMG400004872;PGSC0003DMG400008938;PGSC0003DMG400012183;PGSC0003DMG400012235;PGSC0003DMG400014144;PGSC0003DMG400032124;PGSC0003DMG402022924
MEblue	GO:0006820	anion transport	BP	7	71	0.204635	0.800923	PGSC0003DMG400004961;PGSC0003DMG400007317;PGSC0003DMG400010288;PGSC0003DMG400011538;PGSC0003DMG400016535;PGSC0003DMG400017503;PGSC0003DMG400029090
MEblue	GO:0044702	single organism reproductive process	BP	7	72	0.214556	0.828653	MSTRG.20003;PGSC0003DMG400005176;PGSC0003DMG400006482;PGSC0003DMG400012426;PGSC0003DMG400017172;PGSC0003DMG400021899;PGSC0003DMG400025525
MEblue	GO:0005261	cation channel activity	MF	2	11	0.214694	0.751056	PGSC0003DMG400018342;PGSC0003DMG400023769
MEblue	GO:0016877	ligase activity, forming carbon-sulfur bonds	MF	2	11	0.214694	0.751056	PGSC0003DMG400009052;PGSC0003DMG400024082
MEblue	GO:0022804	active transmembrane transporter activity	MF	8	73	0.217828	0.751056	PGSC0003DMG400003078;PGSC0003DMG400004101;PGSC0003DMG400004961;PGSC0003DMG400005009;PGSC0003DMG400006378;PGSC0003DMG400010166;PGSC0003DMG400011538;PGSC0003DMG402018758
MEblue	GO:0004312	fatty acid synthase activity	MF	1	3	0.219368	0.751056	PGSC0003DMG400026494
MEblue	GO:0008374	O-acyltransferase activity	MF	1	3	0.219368	0.751056	PGSC0003DMG400038456
MEblue	GO:0009881	photoreceptor activity	MF	1	3	0.219368	0.751056	PGSC0003DMG400017172
MEblue	GO:0009975	cyclase activity	MF	1	3	0.219368	0.751056	PGSC0003DMG400029051
MEblue	GO:0015662	ATPase activity, coupled to transmembrane movement of ions, phosphorylative mechanism	MF	1	3	0.219368	0.751056	PGSC0003DMG400004101
MEblue	GO:0016408	C-acyltransferase activity	MF	1	3	0.219368	0.751056	PGSC0003DMG400019748
MEblue	GO:0016843	amine-lyase activity	MF	1	3	0.219368	0.751056	PGSC0003DMG400011845
MEblue	GO:0016863	intramolecular oxidoreductase activity, transposing C=C bonds	MF	1	3	0.219368	0.751056	PGSC0003DMG400004630
MEblue	GO:0042285	xylosyltransferase activity	MF	1	3	0.219368	0.751056	PGSC0003DMG400012415
MEblue	GO:0009062	fatty acid catabolic process	BP	3	24	0.220544	0.828653	PGSC0003DMG400004630;PGSC0003DMG400014144;PGSC0003DMG400015330
MEblue	GO:0044242	cellular lipid catabolic process	BP	3	24	0.220544	0.828653	PGSC0003DMG400004630;PGSC0003DMG400014144;PGSC0003DMG400015330
MEblue	GO:0072329	monocarboxylic acid catabolic process	BP	3	24	0.220544	0.828653	PGSC0003DMG400004630;PGSC0003DMG400014144;PGSC0003DMG400015330
MEblue	GO:0042743	hydrogen peroxide metabolic process	BP	5	48	0.224387	0.828653	PGSC0003DMG400009906;PGSC0003DMG400016223;PGSC0003DMG400017172;PGSC0003DMG400031041;PGSC0003DMG402025083
MEblue	GO:1901564	organonitrogen compound metabolic process	BP	29	370	0.227563	0.828653	PGSC0003DMG400001078;PGSC0003DMG400001529;PGSC0003DMG400003754;PGSC0003DMG400003936;PGSC0003DMG400004101;PGSC0003DMG400004170;PGSC0003DMG400004925;PGSC0003DMG400005198;PGSC0003DMG400007518;PGSC0003DMG400008673;PGSC0003DMG400009237;PGSC0003DMG400011093;PGSC0003DMG400011225;PGSC0003DMG400011754;PGSC0003DMG400012987;PGSC0003DMG400013480;PGSC0003DMG400015330;PGSC0003DMG400016535;PGSC0003DMG400017707;…
MEblue	GO:0044092	negative regulation of molecular function	BP	3	25	0.238993	0.828653	MSTRG.1336;PGSC0003DMG400015290;PGSC0003DMG400017654
MEblue	GO:0016830	carbon-carbon lyase activity	MF	6	53	0.23974	0.798143	PGSC0003DMG400000404;PGSC0003DMG400007518;PGSC0003DMG400009158;PGSC0003DMG400012387;PGSC0003DMG400017172;PGSC0003DMG400018587
MEblue	GO:0044767	single-organism developmental process	BP	24	304	0.243551	0.828653	MSTRG.20003;MSTRG.23240;PGSC0003DMG400001635;PGSC0003DMG400004925;PGSC0003DMG400005176;PGSC0003DMG400006482;PGSC0003DMG400008692;PGSC0003DMG400009418;PGSC0003DMG400011225;PGSC0003DMG400011845;PGSC0003DMG400012426;PGSC0003DMG400014594;PGSC0003DMG400014902;PGSC0003DMG400016223;PGSC0003DMG400017172;PGSC0003DMG400018876;PGSC0003DMG400021899;PGSC0003DMG400025525;PGSC0003DMG400029942;PGSC0003DMG4000304…
MEblue	GO:0016903	oxidoreductase activity, acting on the aldehyde or oxo group of donors	MF	4	32	0.244925	0.798143	MSTRG.10361;PGSC0003DMG400000321;PGSC0003DMG400013029;PGSC0003DMG400019991
MEblue	GO:0006520	cellular amino acid metabolic process	BP	15	181	0.24493	0.828653	PGSC0003DMG400001078;PGSC0003DMG400004170;PGSC0003DMG400004925;PGSC0003DMG400005198;PGSC0003DMG400009237;PGSC0003DMG400011225;PGSC0003DMG400011754;PGSC0003DMG400012987;PGSC0003DMG400013480;PGSC0003DMG400015330;PGSC0003DMG400016535;PGSC0003DMG400017707;PGSC0003DMG400018587;PGSC0003DMG400031041;PGSC0003DMG400047128
MEblue	GO:0016846	carbon-sulfur lyase activity	MF	2	12	0.244974	0.798143	PGSC0003DMG400004925;PGSC0003DMG400031041
MEblue	GO:0016129	phytosteroid biosynthetic process	BP	2	14	0.245353	0.828653	PGSC0003DMG400011225;PGSC0003DMG400014902
MEblue	GO:0043269	regulation of ion transport	BP	2	14	0.245353	0.828653	PGSC0003DMG400008692;PGSC0003DMG400029942
MEblue	GO:0009965	leaf morphogenesis	BP	1	4	0.245371	0.828653	PGSC0003DMG400014902
MEblue	GO:0010016	shoot system morphogenesis	BP	1	4	0.245371	0.828653	PGSC0003DMG400014902
MEblue	GO:0016116	carotenoid metabolic process	BP	1	4	0.245371	0.828653	PGSC0003DMG400029051
MEblue	GO:0022898	regulation of transmembrane transporter activity	BP	1	4	0.245371	0.828653	PGSC0003DMG400008692
MEblue	GO:0030522	intracellular receptor signaling pathway	BP	1	4	0.245371	0.828653	PGSC0003DMG400017172
MEblue	GO:0032409	regulation of transporter activity	BP	1	4	0.245371	0.828653	PGSC0003DMG400008692
MEblue	GO:0032412	regulation of ion transmembrane transporter activity	BP	1	4	0.245371	0.828653	PGSC0003DMG400008692
MEblue	GO:0032844	regulation of homeostatic process	BP	1	4	0.245371	0.828653	PGSC0003DMG400029942
MEblue	GO:0042398	cellular modified amino acid biosynthetic process	BP	1	4	0.245371	0.828653	PGSC0003DMG400018587
MEblue	GO:0044273	sulfur compound catabolic process	BP	1	4	0.245371	0.828653	PGSC0003DMG400031041
MEblue	GO:0048366	leaf development	BP	1	4	0.245371	0.828653	PGSC0003DMG400014902
MEblue	GO:0052646	alditol phosphate metabolic process	BP	1	4	0.245371	0.828653	PGSC0003DMG400014144
MEblue	GO:1901606	alpha-amino acid catabolic process	BP	1	4	0.245371	0.828653	PGSC0003DMG400031041
MEblue	GO:0030154	cell differentiation	BP	6	63	0.254403	0.841417	PGSC0003DMG400005176;PGSC0003DMG400008692;PGSC0003DMG400009418;PGSC0003DMG400011845;PGSC0003DMG400025525;PGSC0003DMG400029942
MEblue	GO:0030243	cellulose metabolic process	BP	4	38	0.256017	0.841417	PGSC0003DMG400003976;PGSC0003DMG400008938;PGSC0003DMG400012183;PGSC0003DMG400012235
MEblue	GO:0048509	regulation of meristem development	BP	4	38	0.256017	0.841417	PGSC0003DMG400016223;PGSC0003DMG400017172;PGSC0003DMG400030474;PGSC0003DMG402025083
MEblue	GO:0016042	lipid catabolic process	BP	3	26	0.257693	0.841417	PGSC0003DMG400004630;PGSC0003DMG400014144;PGSC0003DMG400015330
MEblue	GO:0046165	alcohol biosynthetic process	BP	3	26	0.257693	0.841417	PGSC0003DMG400011225;PGSC0003DMG400014902;PGSC0003DMG400029051
MEblue	GO:1901617	organic hydroxy compound biosynthetic process	BP	3	26	0.257693	0.841417	PGSC0003DMG400011225;PGSC0003DMG400014902;PGSC0003DMG400029051
MEblue	GO:0005774	vacuolar membrane	CC	1	5	0.261065	1	PGSC0003DMG400029942
MEblue	GO:0044437	vacuolar part	CC	1	5	0.261065	1	PGSC0003DMG400029942
MEblue	GO:0005975	carbohydrate metabolic process	BP	20	253	0.267465	0.868528	MSTRG.7724;PGSC0003DMG400001229;PGSC0003DMG400001976;PGSC0003DMG400003054;PGSC0003DMG400003450;PGSC0003DMG400003976;PGSC0003DMG400004792;PGSC0003DMG400004872;PGSC0003DMG400008420;PGSC0003DMG400008938;PGSC0003DMG400012183;PGSC0003DMG400012235;PGSC0003DMG400014144;PGSC0003DMG400015708;PGSC0003DMG400025967;PGSC0003DMG400026029;PGSC0003DMG400031041;PGSC0003DMG400032124;PGSC0003DMG401019255;PGSC0003DM…
MEblue	GO:0016128	phytosteroid metabolic process	BP	2	15	0.27129	0.876134	PGSC0003DMG400011225;PGSC0003DMG400014902
MEblue	GO:0009059	macromolecule biosynthetic process	BP	29	381	0.280563	0.901156	MSTRG.20003;PGSC0003DMG400000136;PGSC0003DMG400001377;PGSC0003DMG400002824;PGSC0003DMG400005176;PGSC0003DMG400006482;PGSC0003DMG400011430;PGSC0003DMG400013480;PGSC0003DMG400014594;PGSC0003DMG400015342;PGSC0003DMG400017295;PGSC0003DMG400017567;PGSC0003DMG400018435;PGSC0003DMG400019293;PGSC0003DMG400019294;PGSC0003DMG400019302;PGSC0003DMG400021899;PGSC0003DMG400024320;PGSC0003DMG400024626;PGSC0003D…
MEblue	GO:0004448	isocitrate dehydrogenase activity	MF	1	4	0.281259	0.803865	PGSC0003DMG400032124
MEblue	GO:0004611	phosphoenolpyruvate carboxykinase activity	MF	1	4	0.281259	0.803865	PGSC0003DMG400012387
MEblue	GO:0005310	dicarboxylic acid transmembrane transporter activity	MF	1	4	0.281259	0.803865	PGSC0003DMG400007317
MEblue	GO:0016814	hydrolase activity, acting on carbon-nitrogen (but not peptide) bonds, in cyclic amidines	MF	1	4	0.281259	0.803865	PGSC0003DMG400022506
MEblue	GO:0016833	oxo-acid-lyase activity	MF	1	4	0.281259	0.803865	PGSC0003DMG400018587
MEblue	GO:0016884	carbon-nitrogen ligase activity, with glutamine as amido-N-donor	MF	1	4	0.281259	0.803865	PGSC0003DMG400004170
MEblue	GO:0044389	ubiquitin-like protein ligase binding	MF	1	4	0.281259	0.803865	MSTRG.3465
MEblue	GO:0052834	inositol monophosphate phosphatase activity	MF	1	4	0.281259	0.803865	PGSC0003DMG402022924
MEblue	GO:1901135	carbohydrate derivative metabolic process	BP	8	93	0.295708	0.91482	PGSC0003DMG400001529;PGSC0003DMG400004101;PGSC0003DMG400008673;PGSC0003DMG400014144;PGSC0003DMG400021550;PGSC0003DMG400026854;PGSC0003DMG400026855;PGSC0003DMG400031041
MEblue	GO:0022891	substrate-specific transmembrane transporter activity	MF	13	138	0.296032	0.803865	PGSC0003DMG400004101;PGSC0003DMG400004961;PGSC0003DMG400005009;PGSC0003DMG400005039;PGSC0003DMG400007317;PGSC0003DMG400011538;PGSC0003DMG400014936;PGSC0003DMG400016535;PGSC0003DMG400018342;PGSC0003DMG400021155;PGSC0003DMG400023769;PGSC0003DMG402000527;PGSC0003DMG402018758
MEblue	GO:0006568	tryptophan metabolic process	BP	1	5	0.296695	0.91482	PGSC0003DMG400001078
MEblue	GO:0008643	carbohydrate transport	BP	1	5	0.296695	0.91482	PGSC0003DMG402000527
MEblue	GO:0009690	cytokinin metabolic process	BP	1	5	0.296695	0.91482	PGSC0003DMG400003754
MEblue	GO:0010565	regulation of cellular ketone metabolic process	BP	1	5	0.296695	0.91482	PGSC0003DMG400011225
MEblue	GO:0019932	second-messenger-mediated signaling	BP	1	5	0.296695	0.91482	PGSC0003DMG400029942
MEblue	GO:0055067	monovalent inorganic cation homeostasis	BP	1	5	0.296695	0.91482	PGSC0003DMG400005009
MEblue	GO:0006576	cellular biogenic amine metabolic process	BP	2	16	0.297201	0.91482	PGSC0003DMG400001078;PGSC0003DMG400007518
MEblue	GO:0008483	transaminase activity	MF	2	14	0.305763	0.803865	PGSC0003DMG400010840;PGSC0003DMG400011754
MEblue	GO:0009404	toxin metabolic process	BP	2	17	0.322968	0.988985	PGSC0003DMG400004630;PGSC0003DMG400008692
MEblue	GO:0019222	regulation of metabolic process	BP	34	461	0.326091	0.993401	MSTRG.1336;MSTRG.20003;PGSC0003DMG400000136;PGSC0003DMG400001377;PGSC0003DMG400002824;PGSC0003DMG400002898;PGSC0003DMG400003416;PGSC0003DMG400003450;PGSC0003DMG400004617;PGSC0003DMG400005065;PGSC0003DMG400005176;PGSC0003DMG400006482;PGSC0003DMG400011225;PGSC0003DMG400011430;PGSC0003DMG400012682;PGSC0003DMG400014594;PGSC0003DMG400015290;PGSC0003DMG400017567;PGSC0003DMG400017654;PGSC0003DMG40001843…
MEblue	GO:0043168	anion binding	MF	7	71	0.330107	0.803865	MSTRG.12858;PGSC0003DMG400004925;PGSC0003DMG400010840;PGSC0003DMG400011754;PGSC0003DMG400011868;PGSC0003DMG400029022;PGSC0003DMG400047128
MEblue	GO:0034220	ion transmembrane transport	BP	4	43	0.334162	1	PGSC0003DMG400007317;PGSC0003DMG400008692;PGSC0003DMG400016535;PGSC0003DMG400023769
MEblue	GO:0003824	catalytic activity	MF	191	2367	0.335766	0.803865	MSTRG.10361;MSTRG.12858;MSTRG.15622;MSTRG.17308;MSTRG.18940;MSTRG.23240;MSTRG.25297;MSTRG.26712;MSTRG.31702;MSTRG.33348;MSTRG.33358;MSTRG.36066;MSTRG.7724;MSTRG.8058;PGSC0003DMG400000321;PGSC0003DMG400000404;PGSC0003DMG400000631;PGSC0003DMG400000882;PGSC0003DMG400000949;PGSC0003DMG400000979;PGSC0003DMG400001078;PGSC0003DMG400001229;PGSC0003DMG400001455;PGSC0003DMG400001529;PGSC0003DMG400001635;PG…
MEblue	GO:0005216	ion channel activity	MF	2	15	0.335878	0.803865	PGSC0003DMG400018342;PGSC0003DMG400023769
MEblue	GO:0016854	racemase and epimerase activity	MF	2	15	0.335878	0.803865	PGSC0003DMG400003054;PGSC0003DMG400004630
MEblue	GO:0022838	substrate-specific channel activity	MF	2	15	0.335878	0.803865	PGSC0003DMG400018342;PGSC0003DMG400023769
MEblue	GO:0004564	beta-fructofuranosidase activity	MF	1	5	0.33826	0.803865	PGSC0003DMG400008943
MEblue	GO:0016703	oxidoreductase activity, acting on single donors with incorporation of molecular oxygen, incorporation of one atom of oxygen (internal monooxygenases or internal mixed function oxidases)	MF	1	5	0.33826	0.803865	PGSC0003DMG401019891
MEblue	GO:0016832	aldehyde-lyase activity	MF	1	5	0.33826	0.803865	PGSC0003DMG400009158
MEblue	GO:0016841	ammonia-lyase activity	MF	1	5	0.33826	0.803865	PGSC0003DMG400012987
MEblue	GO:0019208	phosphatase regulator activity	MF	1	5	0.33826	0.803865	PGSC0003DMG400003416
MEblue	GO:0019888	protein phosphatase regulator activity	MF	1	5	0.33826	0.803865	PGSC0003DMG400003416
MEblue	GO:0052745	inositol phosphate phosphatase activity	MF	1	5	0.33826	0.803865	PGSC0003DMG402022924
MEblue	GO:0070546	L-phenylalanine aminotransferase activity	MF	1	5	0.33826	0.803865	PGSC0003DMG400010840
MEblue	GO:0006586	indolalkylamine metabolic process	BP	1	6	0.344541	1	PGSC0003DMG400001078
MEblue	GO:0009063	cellular amino acid catabolic process	BP	1	6	0.344541	1	PGSC0003DMG400031041
MEblue	GO:0018871	1-aminocyclopropane-1-carboxylate metabolic process	BP	1	6	0.344541	1	PGSC0003DMG400004925
MEblue	GO:0051273	beta-glucan metabolic process	BP	4	44	0.350017	1	PGSC0003DMG400003976;PGSC0003DMG400008938;PGSC0003DMG400012183;PGSC0003DMG400012235
MEblue	GO:0044699	single-organism process	BP	135	1938	0.35039	1	MSTRG.17308;MSTRG.18940;MSTRG.20003;MSTRG.23240;MSTRG.26712;MSTRG.33358;MSTRG.36066;MSTRG.6574;MSTRG.7724;MSTRG.8493;MSTRG.9445;PGSC0003DMG400000321;PGSC0003DMG400000882;PGSC0003DMG400000919;PGSC0003DMG400001078;PGSC0003DMG400001635;PGSC0003DMG400001976;PGSC0003DMG400002301;PGSC0003DMG400002609;PGSC0003DMG400003054;PGSC0003DMG400003078;PGSC0003DMG400003754;PGSC0003DMG400003870;PGSC0003DMG40000393…
MEblue	GO:0072522	purine-containing compound biosynthetic process	BP	3	31	0.352934	1	PGSC0003DMG400004101;PGSC0003DMG400021550;PGSC0003DMG400025055
MEblue	GO:0046872	metal ion binding	MF	26	303	0.36048	0.824643	MSTRG.26712;PGSC0003DMG400001078;PGSC0003DMG400002485;PGSC0003DMG400003976;PGSC0003DMG400005693;PGSC0003DMG400008692;PGSC0003DMG400008913;PGSC0003DMG400009906;PGSC0003DMG400011093;PGSC0003DMG400011225;PGSC0003DMG400012316;PGSC0003DMG400013600;PGSC0003DMG400014902;PGSC0003DMG400018876;PGSC0003DMG400019326;PGSC0003DMG400020170;PGSC0003DMG400020951;PGSC0003DMG400022506;PGSC0003DMG400022743;PGSC0003D…
MEblue	GO:0004518	nuclease activity	MF	3	27	0.362304	0.824643	MSTRG.8058;PGSC0003DMG400003812;PGSC0003DMG400043401
MEblue	GO:0015267	channel activity	MF	2	16	0.365597	0.824643	PGSC0003DMG400018342;PGSC0003DMG400023769
MEblue	GO:0022803	passive transmembrane transporter activity	MF	2	16	0.365597	0.824643	PGSC0003DMG400018342;PGSC0003DMG400023769
MEblue	GO:0022892	substrate-specific transporter activity	MF	13	146	0.37084	0.824643	PGSC0003DMG400004101;PGSC0003DMG400004961;PGSC0003DMG400005009;PGSC0003DMG400005039;PGSC0003DMG400007317;PGSC0003DMG400011538;PGSC0003DMG400014936;PGSC0003DMG400016535;PGSC0003DMG400018342;PGSC0003DMG400021155;PGSC0003DMG400023769;PGSC0003DMG402000527;PGSC0003DMG402018758
MEblue	GO:0008324	cation transmembrane transporter activity	MF	8	86	0.371498	0.824643	PGSC0003DMG400004101;PGSC0003DMG400005009;PGSC0003DMG400007317;PGSC0003DMG400014936;PGSC0003DMG400016535;PGSC0003DMG400018342;PGSC0003DMG400021155;PGSC0003DMG400023769
MEblue	GO:0000041	transition metal ion transport	BP	2	19	0.373689	1	PGSC0003DMG400014936;PGSC0003DMG400021155
MEblue	GO:0009108	coenzyme biosynthetic process	BP	2	19	0.373689	1	PGSC0003DMG400013511;PGSC0003DMG400018587
MEblue	GO:0051239	regulation of multicellular organismal process	BP	6	73	0.376321	1	PGSC0003DMG400005176;PGSC0003DMG400016223;PGSC0003DMG400017172;PGSC0003DMG400025525;PGSC0003DMG400030474;PGSC0003DMG402025083
MEblue	GO:2000026	regulation of multicellular organismal development	BP	6	73	0.376321	1	PGSC0003DMG400005176;PGSC0003DMG400016223;PGSC0003DMG400017172;PGSC0003DMG400025525;PGSC0003DMG400030474;PGSC0003DMG402025083
MEblue	GO:0005773	vacuole	CC	1	8	0.383945	1	PGSC0003DMG400029942
MEblue	GO:0030659	cytoplasmic vesicle membrane	CC	1	8	0.383945	1	PGSC0003DMG400005198
MEblue	GO:0044433	cytoplasmic vesicle part	CC	1	8	0.383945	1	PGSC0003DMG400005198
MEblue	GO:0004497	monooxygenase activity	MF	3	28	0.384566	0.835294	PGSC0003DMG400014902;PGSC0003DMG400018876;PGSC0003DMG401019891
MEblue	GO:0008509	anion transmembrane transporter activity	MF	3	28	0.384566	0.835294	PGSC0003DMG400004961;PGSC0003DMG400007317;PGSC0003DMG400011538
MEblue	GO:0006558	L-phenylalanine metabolic process	BP	1	7	0.389146	1	PGSC0003DMG400015330
MEblue	GO:0006596	polyamine biosynthetic process	BP	1	7	0.389146	1	PGSC0003DMG400007518
MEblue	GO:0006760	folic acid-containing compound metabolic process	BP	1	7	0.389146	1	PGSC0003DMG400018587
MEblue	GO:0006801	superoxide metabolic process	BP	1	7	0.389146	1	PGSC0003DMG400042243
MEblue	GO:0006972	hyperosmotic response	BP	1	7	0.389146	1	PGSC0003DMG400029942
MEblue	GO:0009309	amine biosynthetic process	BP	1	7	0.389146	1	PGSC0003DMG400007518
MEblue	GO:0009683	indoleacetic acid metabolic process	BP	1	7	0.389146	1	PGSC0003DMG400001078
MEblue	GO:0042401	cellular biogenic amine biosynthetic process	BP	1	7	0.389146	1	PGSC0003DMG400007518
MEblue	GO:0042558	pteridine-containing compound metabolic process	BP	1	7	0.389146	1	PGSC0003DMG400018587
MEblue	GO:0046148	pigment biosynthetic process	BP	1	7	0.389146	1	PGSC0003DMG400014093
MEblue	GO:1902221	erythrose 4-phosphate/phosphoenolpyruvate family amino acid metabolic process	BP	1	7	0.389146	1	PGSC0003DMG400015330
MEblue	GO:0004180	carboxypeptidase activity	MF	1	6	0.390757	0.839711	PGSC0003DMG400001455
MEblue	GO:0070838	divalent metal ion transport	BP	3	33	0.390911	1	PGSC0003DMG400014936;PGSC0003DMG400018342;PGSC0003DMG400021155
MEblue	GO:0072511	divalent inorganic cation transport	BP	3	33	0.390911	1	PGSC0003DMG400014936;PGSC0003DMG400018342;PGSC0003DMG400021155
MEblue	GO:0071396	cellular response to lipid	BP	2	20	0.398484	1	PGSC0003DMG400012426;PGSC0003DMG400014594
MEblue	GO:0098655	cation transmembrane transport	BP	2	20	0.398484	1	PGSC0003DMG400007317;PGSC0003DMG400016535
MEblue	GO:1901607	alpha-amino acid biosynthetic process	BP	2	20	0.398484	1	PGSC0003DMG400004170;PGSC0003DMG400018587
MEblue	GO:0009653	anatomical structure morphogenesis	BP	10	132	0.407775	1	PGSC0003DMG400001635;PGSC0003DMG400005176;PGSC0003DMG400008692;PGSC0003DMG400009418;PGSC0003DMG400011845;PGSC0003DMG400014902;PGSC0003DMG400016223;PGSC0003DMG400018876;PGSC0003DMG400025525;PGSC0003DMG400029942
MEblue	GO:0032502	developmental process	BP	25	349	0.419788	1	MSTRG.20003;MSTRG.23240;PGSC0003DMG400001635;PGSC0003DMG400004925;PGSC0003DMG400005176;PGSC0003DMG400006482;PGSC0003DMG400008692;PGSC0003DMG400009418;PGSC0003DMG400011225;PGSC0003DMG400011845;PGSC0003DMG400012426;PGSC0003DMG400014594;PGSC0003DMG400014902;PGSC0003DMG400016223;PGSC0003DMG400017172;PGSC0003DMG400018876;PGSC0003DMG400021899;PGSC0003DMG400022933;PGSC0003DMG400025525;PGSC0003DMG4000299…
MEblue	GO:0012506	vesicle membrane	CC	1	9	0.420217	1	PGSC0003DMG400005198
MEblue	GO:0005984	disaccharide metabolic process	BP	2	21	0.422815	1	MSTRG.7724;PGSC0003DMG400004792
MEblue	GO:0010466	negative regulation of peptidase activity	BP	2	21	0.422815	1	MSTRG.1336;PGSC0003DMG400015290
MEblue	GO:0030162	regulation of proteolysis	BP	2	21	0.422815	1	MSTRG.1336;PGSC0003DMG400015290
MEblue	GO:0033993	response to lipid	BP	2	21	0.422815	1	PGSC0003DMG400012426;PGSC0003DMG400014594
MEblue	GO:0042445	hormone metabolic process	BP	2	21	0.422815	1	PGSC0003DMG400001078;PGSC0003DMG400003754
MEblue	GO:0045861	negative regulation of proteolysis	BP	2	21	0.422815	1	MSTRG.1336;PGSC0003DMG400015290
MEblue	GO:0051346	negative regulation of hydrolase activity	BP	2	21	0.422815	1	MSTRG.1336;PGSC0003DMG400015290
MEblue	GO:0052547	regulation of peptidase activity	BP	2	21	0.422815	1	MSTRG.1336;PGSC0003DMG400015290
MEblue	GO:0031324	negative regulation of cellular metabolic process	BP	3	35	0.428319	1	MSTRG.1336;PGSC0003DMG400015290;PGSC0003DMG400017654
MEblue	GO:0006816	calcium ion transport	BP	1	8	0.430727	1	PGSC0003DMG400018342
MEblue	GO:0009813	flavonoid biosynthetic process	BP	1	8	0.430727	1	PGSC0003DMG400014093
MEblue	GO:0034762	regulation of transmembrane transport	BP	1	8	0.430727	1	PGSC0003DMG400008692
MEblue	GO:0034765	regulation of ion transmembrane transport	BP	1	8	0.430727	1	PGSC0003DMG400008692
MEblue	GO:0042440	pigment metabolic process	BP	1	8	0.430727	1	PGSC0003DMG400014093
MEblue	GO:0006811	ion transport	BP	15	207	0.436296	1	PGSC0003DMG400004101;PGSC0003DMG400004961;PGSC0003DMG400005009;PGSC0003DMG400007317;PGSC0003DMG400008692;PGSC0003DMG400010288;PGSC0003DMG400011538;PGSC0003DMG400014936;PGSC0003DMG400016535;PGSC0003DMG400017503;PGSC0003DMG400018342;PGSC0003DMG400021155;PGSC0003DMG400023769;PGSC0003DMG400029090;PGSC0003DMG400029942
MEblue	GO:0050793	regulation of developmental process	BP	6	78	0.438578	1	PGSC0003DMG400005176;PGSC0003DMG400016223;PGSC0003DMG400017172;PGSC0003DMG400025525;PGSC0003DMG400030474;PGSC0003DMG402025083
MEblue	GO:0046914	transition metal ion binding	MF	18	215	0.438768	0.878207	PGSC0003DMG400001078;PGSC0003DMG400003976;PGSC0003DMG400005693;PGSC0003DMG400008913;PGSC0003DMG400009906;PGSC0003DMG400011093;PGSC0003DMG400011225;PGSC0003DMG400013600;PGSC0003DMG400014902;PGSC0003DMG400018876;PGSC0003DMG400019326;PGSC0003DMG400020951;PGSC0003DMG400022506;PGSC0003DMG400024849;PGSC0003DMG400031041;PGSC0003DMG400042243;PGSC0003DMG401008136;PGSC0003DMG401027913
MEblue	GO:0004527	exonuclease activity	MF	1	7	0.439104	0.878207	PGSC0003DMG400043401
MEblue	GO:0015144	carbohydrate transmembrane transporter activity	MF	1	7	0.439104	0.878207	PGSC0003DMG402000527
MEblue	GO:0016405	CoA-ligase activity	MF	1	7	0.439104	0.878207	PGSC0003DMG400024082
MEblue	GO:0016407	acetyltransferase activity	MF	1	7	0.439104	0.878207	PGSC0003DMG400038456
MEblue	GO:0032553	ribonucleotide binding	MF	1	7	0.439104	0.878207	PGSC0003DMG400030352
MEblue	GO:1901476	carbohydrate transporter activity	MF	1	7	0.439104	0.878207	PGSC0003DMG402000527
MEblue	GO:0055085	transmembrane transport	BP	4	50	0.444474	1	PGSC0003DMG400007317;PGSC0003DMG400008692;PGSC0003DMG400016535;PGSC0003DMG400023769
MEblue	GO:0006694	steroid biosynthetic process	BP	2	22	0.446632	1	PGSC0003DMG400011225;PGSC0003DMG400014902
MEblue	GO:0009311	oligosaccharide metabolic process	BP	2	22	0.446632	1	MSTRG.7724;PGSC0003DMG400004792
MEblue	GO:0009642	response to light intensity	BP	2	22	0.446632	1	PGSC0003DMG400004170;PGSC0003DMG400005102
MEblue	GO:0032879	regulation of localization	BP	2	22	0.446632	1	PGSC0003DMG400008692;PGSC0003DMG400029942
MEblue	GO:0051049	regulation of transport	BP	2	22	0.446632	1	PGSC0003DMG400008692;PGSC0003DMG400029942
MEblue	GO:0048580	regulation of post-embryonic development	BP	3	36	0.446725	1	PGSC0003DMG400005176;PGSC0003DMG400017172;PGSC0003DMG400025525
MEblue	GO:0009888	tissue development	BP	7	93	0.446907	1	PGSC0003DMG400005176;PGSC0003DMG400016223;PGSC0003DMG400017172;PGSC0003DMG400021899;PGSC0003DMG400025525;PGSC0003DMG400030474;PGSC0003DMG402025083
MEblue	GO:0006812	cation transport	BP	11	151	0.450828	1	PGSC0003DMG400004101;PGSC0003DMG400004961;PGSC0003DMG400005009;PGSC0003DMG400007317;PGSC0003DMG400011538;PGSC0003DMG400014936;PGSC0003DMG400016535;PGSC0003DMG400018342;PGSC0003DMG400021155;PGSC0003DMG400023769;PGSC0003DMG400029942
MEblue	GO:0046873	metal ion transmembrane transporter activity	MF	2	19	0.451223	0.893599	PGSC0003DMG400018342;PGSC0003DMG400023769
MEblue	GO:0016023	cytoplasmic, membrane-bounded vesicle	CC	1	10	0.45437	1	PGSC0003DMG400005198
MEblue	GO:0031410	cytoplasmic vesicle	CC	1	10	0.45437	1	PGSC0003DMG400005198
MEblue	GO:0019748	secondary metabolic process	BP	4	51	0.459891	1	PGSC0003DMG400001635;PGSC0003DMG400004630;PGSC0003DMG400008692;PGSC0003DMG400031041
MEblue	GO:0005911	cell-cell junction	CC	5	76	0.46397	1	PGSC0003DMG400004630;PGSC0003DMG400008727;PGSC0003DMG400014321;PGSC0003DMG400025295;PGSC0003DMG402025083
MEblue	GO:0030054	cell junction	CC	5	76	0.46397	1	PGSC0003DMG400004630;PGSC0003DMG400008727;PGSC0003DMG400014321;PGSC0003DMG400025295;PGSC0003DMG402025083
MEblue	GO:0003006	developmental process involved in reproduction	BP	10	138	0.464384	1	MSTRG.20003;PGSC0003DMG400005176;PGSC0003DMG400006482;PGSC0003DMG400012426;PGSC0003DMG400014594;PGSC0003DMG400017172;PGSC0003DMG400021899;PGSC0003DMG400022933;PGSC0003DMG400025525;PGSC0003DMG402025083
MEblue	GO:0009943	adaxial/abaxial axis specification	BP	1	9	0.469489	1	PGSC0003DMG400016223
MEblue	GO:0009955	adaxial/abaxial pattern specification	BP	1	9	0.469489	1	PGSC0003DMG400016223
MEblue	GO:0032958	inositol phosphate biosynthetic process	BP	1	9	0.469489	1	PGSC0003DMG400029051
MEblue	GO:0034655	nucleobase-containing compound catabolic process	BP	1	9	0.469489	1	MSTRG.8058
MEblue	GO:0046173	polyol biosynthetic process	BP	1	9	0.469489	1	PGSC0003DMG400029051
MEblue	GO:0046488	phosphatidylinositol metabolic process	BP	1	9	0.469489	1	PGSC0003DMG402022924
MEblue	GO:0015075	ion transmembrane transporter activity	MF	10	119	0.471682	0.904562	PGSC0003DMG400004101;PGSC0003DMG400004961;PGSC0003DMG400005009;PGSC0003DMG400007317;PGSC0003DMG400011538;PGSC0003DMG400014936;PGSC0003DMG400016535;PGSC0003DMG400018342;PGSC0003DMG400021155;PGSC0003DMG400023769
MEblue	GO:0004857	enzyme inhibitor activity	MF	2	20	0.478306	0.904562	MSTRG.1336;PGSC0003DMG400015290
MEblue	GO:0016810	hydrolase activity, acting on carbon-nitrogen (but not peptide) bonds	MF	2	20	0.478306	0.904562	PGSC0003DMG400022506;PGSC0003DMG400031041
MEblue	GO:0016836	hydro-lyase activity	MF	2	20	0.478306	0.904562	PGSC0003DMG400004630;PGSC0003DMG400026228
MEblue	GO:0004519	endonuclease activity	MF	1	8	0.483627	0.904562	MSTRG.8058
MEblue	GO:0004521	endoribonuclease activity	MF	1	8	0.483627	0.904562	MSTRG.8058
MEblue	GO:0016021	integral component of membrane	CC	1	11	0.486525	1	PGSC0003DMG402000527
MEblue	GO:0010468	regulation of gene expression	BP	23	331	0.487967	1	MSTRG.20003;PGSC0003DMG400000136;PGSC0003DMG400001377;PGSC0003DMG400002824;PGSC0003DMG400005176;PGSC0003DMG400006482;PGSC0003DMG400011430;PGSC0003DMG400012682;PGSC0003DMG400014594;PGSC0003DMG400017567;PGSC0003DMG400018435;PGSC0003DMG400019302;PGSC0003DMG400019455;PGSC0003DMG400021899;PGSC0003DMG400023556;PGSC0003DMG400024320;PGSC0003DMG400024626;PGSC0003DMG400025525;PGSC0003DMG400030352;PGSC0003D…
MEblue	GO:0016209	antioxidant activity	MF	2	21	0.504559	0.90577	PGSC0003DMG400009906;PGSC0003DMG400016223
MEblue	GO:0016831	carboxy-lyase activity	MF	2	21	0.504559	0.90577	PGSC0003DMG400000404;PGSC0003DMG400012387
MEblue	GO:0006595	polyamine metabolic process	BP	1	10	0.505622	1	PGSC0003DMG400007518
MEblue	GO:0007568	aging	BP	1	10	0.505622	1	PGSC0003DMG400030928
MEblue	GO:0008154	actin polymerization or depolymerization	BP	1	10	0.505622	1	PGSC0003DMG400010998
MEblue	GO:0010383	cell wall polysaccharide metabolic process	BP	1	10	0.505622	1	PGSC0003DMG400015708
MEblue	GO:0010410	hemicellulose metabolic process	BP	1	10	0.505622	1	PGSC0003DMG400015708
MEblue	GO:0045491	xylan metabolic process	BP	1	10	0.505622	1	PGSC0003DMG400015708
MEblue	GO:0007031	peroxisome organization	BP	2	25	0.514609	1	PGSC0003DMG400015330;PGSC0003DMG400027765
MEblue	GO:0005777	peroxisome	CC	1	12	0.5168	1	PGSC0003DMG400004630
MEblue	GO:0031982	vesicle	CC	1	12	0.5168	1	PGSC0003DMG400005198
MEblue	GO:0031988	membrane-bounded vesicle	CC	1	12	0.5168	1	PGSC0003DMG400005198
MEblue	GO:0048523	negative regulation of cellular process	BP	3	40	0.517722	1	MSTRG.1336;PGSC0003DMG400015290;PGSC0003DMG400017654
MEblue	GO:0044283	small molecule biosynthetic process	BP	9	129	0.51826	1	PGSC0003DMG400004170;PGSC0003DMG400009237;PGSC0003DMG400011225;PGSC0003DMG400012987;PGSC0003DMG400014902;PGSC0003DMG400018587;PGSC0003DMG400018876;PGSC0003DMG400029051;PGSC0003DMG400047128
MEblue	GO:0004540	ribonuclease activity	MF	1	9	0.524629	0.90577	MSTRG.8058
MEblue	GO:0005267	potassium channel activity	MF	1	9	0.524629	0.90577	PGSC0003DMG400023769
MEblue	GO:0008289	lipid binding	MF	1	9	0.524629	0.90577	PGSC0003DMG400012426
MEblue	GO:0015079	potassium ion transmembrane transporter activity	MF	1	9	0.524629	0.90577	PGSC0003DMG400023769
MEblue	GO:0016759	cellulose synthase activity	MF	1	9	0.524629	0.90577	PGSC0003DMG400003976
MEblue	GO:0016860	intramolecular oxidoreductase activity	MF	1	9	0.524629	0.90577	PGSC0003DMG400004630
MEblue	GO:0033218	amide binding	MF	1	9	0.524629	0.90577	PGSC0003DMG400004440
MEblue	GO:0044248	cellular catabolic process	BP	8	115	0.526491	1	MSTRG.8058;PGSC0003DMG400004630;PGSC0003DMG400005198;PGSC0003DMG400011093;PGSC0003DMG400011225;PGSC0003DMG400014144;PGSC0003DMG400015330;PGSC0003DMG400031041
MEblue	GO:1901576	organic substance biosynthetic process	BP	44	649	0.534375	1	MSTRG.20003;PGSC0003DMG400000136;PGSC0003DMG400001377;PGSC0003DMG400002824;PGSC0003DMG400004101;PGSC0003DMG400004170;PGSC0003DMG400005176;PGSC0003DMG400006482;PGSC0003DMG400007518;PGSC0003DMG400009237;PGSC0003DMG400011225;PGSC0003DMG400011430;PGSC0003DMG400012987;PGSC0003DMG400013480;PGSC0003DMG400014093;PGSC0003DMG400014594;PGSC0003DMG400014902;PGSC0003DMG400015342;PGSC0003DMG400017295;PGSC0003D…
MEblue	GO:0006778	porphyrin-containing compound metabolic process	BP	3	41	0.534706	1	PGSC0003DMG400011093;PGSC0003DMG400015330;PGSC0003DMG400029051
MEblue	GO:0008202	steroid metabolic process	BP	2	26	0.536018	1	PGSC0003DMG400011225;PGSC0003DMG400014902
MEblue	GO:0048856	anatomical structure development	BP	17	250	0.537438	1	MSTRG.20003;PGSC0003DMG400001635;PGSC0003DMG400005176;PGSC0003DMG400006482;PGSC0003DMG400008692;PGSC0003DMG400009418;PGSC0003DMG400011845;PGSC0003DMG400012426;PGSC0003DMG400014902;PGSC0003DMG400016223;PGSC0003DMG400017172;PGSC0003DMG400018876;PGSC0003DMG400021899;PGSC0003DMG400025525;PGSC0003DMG400029942;PGSC0003DMG400030474;PGSC0003DMG402025083
MEblue	GO:0022414	reproductive process	BP	10	146	0.538283	1	MSTRG.20003;PGSC0003DMG400005176;PGSC0003DMG400006482;PGSC0003DMG400012426;PGSC0003DMG400014594;PGSC0003DMG400017172;PGSC0003DMG400021899;PGSC0003DMG400022933;PGSC0003DMG400025525;PGSC0003DMG402025083
MEblue	GO:0009738	abscisic acid-activated signaling pathway	BP	1	11	0.539303	1	PGSC0003DMG400012426
MEblue	GO:0009739	response to gibberellin	BP	1	11	0.539303	1	PGSC0003DMG400014594
MEblue	GO:0009798	axis specification	BP	1	11	0.539303	1	PGSC0003DMG400016223
MEblue	GO:0009826	unidimensional cell growth	BP	1	11	0.539303	1	PGSC0003DMG400029942
MEblue	GO:0010476	gibberellin mediated signaling pathway	BP	1	11	0.539303	1	PGSC0003DMG400014594
MEblue	GO:0042430	indole-containing compound metabolic process	BP	1	11	0.539303	1	PGSC0003DMG400001078
MEblue	GO:0043647	inositol phosphate metabolic process	BP	1	11	0.539303	1	PGSC0003DMG400029051
MEblue	GO:0048511	rhythmic process	BP	1	11	0.539303	1	PGSC0003DMG400017172
MEblue	GO:0060560	developmental growth involved in morphogenesis	BP	1	11	0.539303	1	PGSC0003DMG400029942
MEblue	GO:0071215	cellular response to abscisic acid stimulus	BP	1	11	0.539303	1	PGSC0003DMG400012426
MEblue	GO:0071370	cellular response to gibberellin stimulus	BP	1	11	0.539303	1	PGSC0003DMG400014594
MEblue	GO:0097306	cellular response to alcohol	BP	1	11	0.539303	1	PGSC0003DMG400012426
MEblue	GO:0000003	reproduction	BP	10	147	0.547292	1	MSTRG.20003;PGSC0003DMG400005176;PGSC0003DMG400006482;PGSC0003DMG400012426;PGSC0003DMG400014594;PGSC0003DMG400017172;PGSC0003DMG400021899;PGSC0003DMG400022933;PGSC0003DMG400025525;PGSC0003DMG402025083
MEblue	GO:0065009	regulation of molecular function	BP	4	57	0.548755	1	MSTRG.1336;PGSC0003DMG400008692;PGSC0003DMG400015290;PGSC0003DMG400017654
MEblue	GO:0099402	plant organ development	BP	4	57	0.548755	1	PGSC0003DMG400005176;PGSC0003DMG400014902;PGSC0003DMG400021899;PGSC0003DMG400025525
MEblue	GO:0072521	purine-containing compound metabolic process	BP	3	42	0.551349	1	PGSC0003DMG400004101;PGSC0003DMG400021550;PGSC0003DMG400025055
MEblue	GO:0030234	enzyme regulator activity	MF	3	36	0.552062	0.931165	MSTRG.1336;PGSC0003DMG400003416;PGSC0003DMG400015290
MEblue	GO:0016651	oxidoreductase activity, acting on NAD(P)H	MF	2	23	0.554434	0.931165	MSTRG.26712;PGSC0003DMG400012316
MEblue	GO:0009791	post-embryonic development	BP	8	118	0.556659	1	MSTRG.20003;PGSC0003DMG400005176;PGSC0003DMG400006482;PGSC0003DMG400011225;PGSC0003DMG400012426;PGSC0003DMG400017172;PGSC0003DMG400021899;PGSC0003DMG400025525
MEblue	GO:0016620	oxidoreductase activity, acting on the aldehyde or oxo group of donors, NAD or NADP as acceptor	MF	1	10	0.562387	0.931165	MSTRG.10361
MEblue	GO:0016682	oxidoreductase activity, acting on diphenols and related substances as donors, oxygen as acceptor	MF	1	10	0.562387	0.931165	PGSC0003DMG400018650
MEblue	GO:0016857	racemase and epimerase activity, acting on carbohydrates and derivatives	MF	1	10	0.562387	0.931165	PGSC0003DMG400003054
MEblue	GO:0060255	regulation of macromolecule metabolic process	BP	26	388	0.563653	1	MSTRG.1336;MSTRG.20003;PGSC0003DMG400000136;PGSC0003DMG400001377;PGSC0003DMG400002824;PGSC0003DMG400005176;PGSC0003DMG400006482;PGSC0003DMG400011430;PGSC0003DMG400012682;PGSC0003DMG400014594;PGSC0003DMG400015290;PGSC0003DMG400017567;PGSC0003DMG400017654;PGSC0003DMG400018435;PGSC0003DMG400019302;PGSC0003DMG400019455;PGSC0003DMG400021899;PGSC0003DMG400023556;PGSC0003DMG400024320;PGSC0003DMG40002462…
MEblue	GO:0044710	single-organism metabolic process	BP	81	1203	0.566413	1	MSTRG.18940;MSTRG.23240;MSTRG.26712;MSTRG.33358;MSTRG.36066;MSTRG.7724;MSTRG.8493;PGSC0003DMG400000321;PGSC0003DMG400000882;PGSC0003DMG400001078;PGSC0003DMG400001635;PGSC0003DMG400001976;PGSC0003DMG400002301;PGSC0003DMG400002609;PGSC0003DMG400003054;PGSC0003DMG400003754;PGSC0003DMG400003936;PGSC0003DMG400004101;PGSC0003DMG400004170;PGSC0003DMG400004630;PGSC0003DMG400004792;PGSC0003DMG400004822;PG…
MEblue	GO:0044723	single-organism carbohydrate metabolic process	BP	8	119	0.566539	1	MSTRG.7724;PGSC0003DMG400001976;PGSC0003DMG400003054;PGSC0003DMG400004792;PGSC0003DMG400004872;PGSC0003DMG400014144;PGSC0003DMG400031041;PGSC0003DMG402022924
MEblue	GO:0033013	tetrapyrrole metabolic process	BP	3	43	0.567638	1	PGSC0003DMG400011093;PGSC0003DMG400015330;PGSC0003DMG400029051
MEblue	GO:0006418	tRNA aminoacylation for protein translation	BP	1	12	0.570699	1	PGSC0003DMG400013480
MEblue	GO:0009067	aspartate family amino acid biosynthetic process	BP	1	12	0.570699	1	PGSC0003DMG400004170
MEblue	GO:0009737	response to abscisic acid	BP	1	12	0.570699	1	PGSC0003DMG400012426
MEblue	GO:0009909	regulation of flower development	BP	1	12	0.570699	1	PGSC0003DMG400017172
MEblue	GO:0042180	cellular ketone metabolic process	BP	1	12	0.570699	1	PGSC0003DMG400011225
MEblue	GO:0043248	proteasome assembly	BP	1	12	0.570699	1	PGSC0003DMG400004630
MEblue	GO:0048831	regulation of shoot system development	BP	1	12	0.570699	1	PGSC0003DMG400017172
MEblue	GO:0097305	response to alcohol	BP	1	12	0.570699	1	PGSC0003DMG400012426
MEblue	GO:0009528	plastid inner membrane	CC	1	14	0.572136	1	PGSC0003DMG400029051
MEblue	GO:0051234	establishment of localization	BP	37	554	0.575948	1	MSTRG.30880;MSTRG.6574;PGSC0003DMG400002566;PGSC0003DMG400003078;PGSC0003DMG400004101;PGSC0003DMG400004606;PGSC0003DMG400004961;PGSC0003DMG400005009;PGSC0003DMG400005039;PGSC0003DMG400005198;PGSC0003DMG400006806;PGSC0003DMG400007317;PGSC0003DMG400008692;PGSC0003DMG400010288;PGSC0003DMG400011354;PGSC0003DMG400011538;PGSC0003DMG400011815;PGSC0003DMG400012639;PGSC0003DMG400014936;PGSC0003DMG40001533…
MEblue	GO:0044249	cellular biosynthetic process	BP	44	658	0.575969	1	MSTRG.20003;PGSC0003DMG400000136;PGSC0003DMG400001377;PGSC0003DMG400001635;PGSC0003DMG400002824;PGSC0003DMG400004101;PGSC0003DMG400004170;PGSC0003DMG400005176;PGSC0003DMG400006482;PGSC0003DMG400007518;PGSC0003DMG400009237;PGSC0003DMG400011225;PGSC0003DMG400011430;PGSC0003DMG400012987;PGSC0003DMG400013480;PGSC0003DMG400013511;PGSC0003DMG400014594;PGSC0003DMG400015342;PGSC0003DMG400017295;PGSC0003D…
MEblue	GO:0019866	organelle inner membrane	CC	3	51	0.584268	1	PGSC0003DMG400006806;PGSC0003DMG400016535;PGSC0003DMG400029051
MEblue	GO:0048731	system development	BP	8	121	0.586007	1	MSTRG.20003;PGSC0003DMG400005176;PGSC0003DMG400006482;PGSC0003DMG400012426;PGSC0003DMG400014902;PGSC0003DMG400017172;PGSC0003DMG400021899;PGSC0003DMG400025525
MEblue	GO:0030001	metal ion transport	BP	6	91	0.591957	1	PGSC0003DMG400005009;PGSC0003DMG400014936;PGSC0003DMG400018342;PGSC0003DMG400021155;PGSC0003DMG400023769;PGSC0003DMG400029942
MEblue	GO:0016705	oxidoreductase activity, acting on paired donors, with incorporation or reduction of molecular oxygen	MF	6	78	0.592283	0.954057	MSTRG.18940;MSTRG.23240;PGSC0003DMG400014093;PGSC0003DMG400018876;PGSC0003DMG400020170;PGSC0003DMG402008946
MEblue	GO:0006164	purine nucleotide biosynthetic process	BP	2	29	0.596283	1	PGSC0003DMG400004101;PGSC0003DMG400021550
MEblue	GO:0009064	glutamine family amino acid metabolic process	BP	2	29	0.596283	1	PGSC0003DMG400004170;PGSC0003DMG400016535
MEblue	GO:0009152	purine ribonucleotide biosynthetic process	BP	2	29	0.596283	1	PGSC0003DMG400004101;PGSC0003DMG400021550
MEblue	GO:0004872	receptor activity	MF	1	11	0.597156	0.954057	PGSC0003DMG400017172
MEblue	GO:0016679	oxidoreductase activity, acting on diphenols and related substances as donors	MF	1	11	0.597156	0.954057	PGSC0003DMG400018650
MEblue	GO:0038023	signaling receptor activity	MF	1	11	0.597156	0.954057	PGSC0003DMG400017172
MEblue	GO:0016874	ligase activity	MF	4	52	0.599828	0.954057	PGSC0003DMG400004170;PGSC0003DMG400009052;PGSC0003DMG400013480;PGSC0003DMG400024082
MEblue	GO:0009890	negative regulation of biosynthetic process	BP	1	13	0.599964	1	PGSC0003DMG400005065
MEblue	GO:0042579	microbody	CC	2	34	0.602722	1	PGSC0003DMG400004630;PGSC0003DMG400009906
MEblue	GO:0043604	amide biosynthetic process	BP	4	61	0.603579	1	PGSC0003DMG400004170;PGSC0003DMG400013480;PGSC0003DMG400018587;PGSC0003DMG400027529
MEblue	GO:0050789	regulation of biological process	BP	49	739	0.605568	1	MSTRG.1336;MSTRG.20003;PGSC0003DMG400000136;PGSC0003DMG400001377;PGSC0003DMG400002824;PGSC0003DMG400002898;PGSC0003DMG400003416;PGSC0003DMG400003450;PGSC0003DMG400004617;PGSC0003DMG400005065;PGSC0003DMG400005102;PGSC0003DMG400005176;PGSC0003DMG400006482;PGSC0003DMG400008692;PGSC0003DMG400011175;PGSC0003DMG400011225;PGSC0003DMG400011430;PGSC0003DMG400011480;PGSC0003DMG400012426;PGSC0003DMG40001263…
MEblue	GO:0098772	molecular function regulator	MF	3	39	0.607647	0.958943	MSTRG.1336;PGSC0003DMG400003416;PGSC0003DMG400015290
MEblue	GO:0006631	fatty acid metabolic process	BP	5	77	0.608543	1	PGSC0003DMG400004630;PGSC0003DMG400010169;PGSC0003DMG400014144;PGSC0003DMG400015330;PGSC0003DMG400018876
MEblue	GO:0009799	specification of symmetry	BP	1	14	0.627242	1	PGSC0003DMG400016223
MEblue	GO:0022613	ribonucleoprotein complex biogenesis	BP	1	14	0.627242	1	PGSC0003DMG400029622
MEblue	GO:0043038	amino acid activation	BP	1	14	0.627242	1	PGSC0003DMG400013480
MEblue	GO:0043039	tRNA aminoacylation	BP	1	14	0.627242	1	PGSC0003DMG400013480
MEblue	GO:0043473	pigmentation	BP	1	14	0.627242	1	PGSC0003DMG400029942
MEblue	GO:0043476	pigment accumulation	BP	1	14	0.627242	1	PGSC0003DMG400029942
MEblue	GO:0043478	pigment accumulation in response to UV light	BP	1	14	0.627242	1	PGSC0003DMG400029942
MEblue	GO:0043479	pigment accumulation in tissues in response to UV light	BP	1	14	0.627242	1	PGSC0003DMG400029942
MEblue	GO:0043480	pigment accumulation in tissues	BP	1	14	0.627242	1	PGSC0003DMG400029942
MEblue	GO:0048316	seed development	BP	1	14	0.627242	1	PGSC0003DMG400012426
MEblue	GO:0004812	aminoacyl-tRNA ligase activity	MF	1	12	0.629173	0.975323	PGSC0003DMG400013480
MEblue	GO:0016628	oxidoreductase activity, acting on the CH-CH group of donors, NAD or NADP as acceptor	MF	4	54	0.630201	0.975323	PGSC0003DMG400005065;PGSC0003DMG400012336;PGSC0003DMG400014936;PGSC0003DMG400021155
MEblue	GO:0009150	purine ribonucleotide metabolic process	BP	2	31	0.633105	1	PGSC0003DMG400004101;PGSC0003DMG400021550
MEblue	GO:0009260	ribonucleotide biosynthetic process	BP	2	31	0.633105	1	PGSC0003DMG400004101;PGSC0003DMG400021550
MEblue	GO:0015698	inorganic anion transport	BP	2	31	0.633105	1	PGSC0003DMG400010288;PGSC0003DMG400017503
MEblue	GO:0043648	dicarboxylic acid metabolic process	BP	2	31	0.633105	1	PGSC0003DMG400009237;PGSC0003DMG400026029
MEblue	GO:0046390	ribose phosphate biosynthetic process	BP	2	31	0.633105	1	PGSC0003DMG400004101;PGSC0003DMG400021550
MEblue	GO:0042578	phosphoric ester hydrolase activity	MF	6	82	0.641995	0.975323	PGSC0003DMG400004792;PGSC0003DMG400012408;PGSC0003DMG400025885;PGSC0003DMG401004840;PGSC0003DMG401019736;PGSC0003DMG402022924
MEblue	GO:0044765	single-organism transport	BP	24	372	0.642351	1	MSTRG.6574;PGSC0003DMG400004101;PGSC0003DMG400004961;PGSC0003DMG400005009;PGSC0003DMG400005039;PGSC0003DMG400007317;PGSC0003DMG400008692;PGSC0003DMG400010288;PGSC0003DMG400011538;PGSC0003DMG400011815;PGSC0003DMG400012639;PGSC0003DMG400014936;PGSC0003DMG400015330;PGSC0003DMG400016535;PGSC0003DMG400017503;PGSC0003DMG400018342;PGSC0003DMG400020318;PGSC0003DMG400021155;PGSC0003DMG400023769;PGSC0003DM…
MEblue	GO:0009058	biosynthetic process	BP	47	718	0.64309	1	MSTRG.20003;PGSC0003DMG400000136;PGSC0003DMG400001377;PGSC0003DMG400001635;PGSC0003DMG400002824;PGSC0003DMG400004101;PGSC0003DMG400004170;PGSC0003DMG400005065;PGSC0003DMG400005176;PGSC0003DMG400006482;PGSC0003DMG400007518;PGSC0003DMG400009237;PGSC0003DMG400011225;PGSC0003DMG400011430;PGSC0003DMG400012987;PGSC0003DMG400013480;PGSC0003DMG400013511;PGSC0003DMG400014093;PGSC0003DMG400014594;PGSC0003D…
MEblue	GO:0046527	glucosyltransferase activity	MF	2	27	0.643199	0.975323	MSTRG.7724;PGSC0003DMG400003976
MEblue	GO:0051336	regulation of hydrolase activity	BP	2	32	0.650514	1	MSTRG.1336;PGSC0003DMG400015290
MEblue	GO:0006511	ubiquitin-dependent protein catabolic process	BP	1	15	0.652667	1	PGSC0003DMG400004630
MEblue	GO:0006575	cellular modified amino acid metabolic process	BP	1	15	0.652667	1	PGSC0003DMG400018587
MEblue	GO:0009066	aspartate family amino acid metabolic process	BP	1	15	0.652667	1	PGSC0003DMG400004170
MEblue	GO:0009850	auxin metabolic process	BP	1	15	0.652667	1	PGSC0003DMG400001078
MEblue	GO:0010154	fruit development	BP	1	15	0.652667	1	PGSC0003DMG400012426
MEblue	GO:0090305	nucleic acid phosphodiester bond hydrolysis	BP	1	15	0.652667	1	MSTRG.8058
MEblue	GO:0090501	RNA phosphodiester bond hydrolysis	BP	1	15	0.652667	1	MSTRG.8058
MEblue	GO:0004601	peroxidase activity	MF	1	13	0.658654	0.975323	PGSC0003DMG400009906
MEblue	GO:0016684	oxidoreductase activity, acting on peroxide as acceptor	MF	1	13	0.658654	0.975323	PGSC0003DMG400009906
MEblue	GO:0022890	inorganic cation transmembrane transporter activity	MF	5	70	0.661768	0.975323	PGSC0003DMG400005009;PGSC0003DMG400014936;PGSC0003DMG400018342;PGSC0003DMG400021155;PGSC0003DMG400023769
MEblue	GO:0051179	localization	BP	39	603	0.664514	1	MSTRG.30880;MSTRG.6574;PGSC0003DMG400002566;PGSC0003DMG400003078;PGSC0003DMG400004101;PGSC0003DMG400004606;PGSC0003DMG400004961;PGSC0003DMG400005009;PGSC0003DMG400005039;PGSC0003DMG400005198;PGSC0003DMG400006806;PGSC0003DMG400007317;PGSC0003DMG400008692;PGSC0003DMG400010288;PGSC0003DMG400011354;PGSC0003DMG400011538;PGSC0003DMG400011815;PGSC0003DMG400012639;PGSC0003DMG400014936;PGSC0003DMG40001533…
MEblue	GO:0000160	phosphorelay signal transduction system	BP	2	33	0.667262	1	PGSC0003DMG400014594;PGSC0003DMG400017186
MEblue	GO:0009259	ribonucleotide metabolic process	BP	2	33	0.667262	1	PGSC0003DMG400004101;PGSC0003DMG400021550
MEblue	GO:0019693	ribose phosphate metabolic process	BP	2	33	0.667262	1	PGSC0003DMG400004101;PGSC0003DMG400021550
MEblue	GO:1902578	single-organism localization	BP	24	377	0.669233	1	MSTRG.6574;PGSC0003DMG400004101;PGSC0003DMG400004961;PGSC0003DMG400005009;PGSC0003DMG400005039;PGSC0003DMG400007317;PGSC0003DMG400008692;PGSC0003DMG400010288;PGSC0003DMG400011538;PGSC0003DMG400011815;PGSC0003DMG400012639;PGSC0003DMG400014936;PGSC0003DMG400015330;PGSC0003DMG400016535;PGSC0003DMG400017503;PGSC0003DMG400018342;PGSC0003DMG400020318;PGSC0003DMG400021155;PGSC0003DMG400023769;PGSC0003DM…
MEblue	GO:0005976	polysaccharide metabolic process	BP	9	146	0.670353	1	PGSC0003DMG400003450;PGSC0003DMG400003976;PGSC0003DMG400008420;PGSC0003DMG400008938;PGSC0003DMG400012183;PGSC0003DMG400012235;PGSC0003DMG400015708;PGSC0003DMG400025967;PGSC0003DMG401019255
MEblue	GO:0008652	cellular amino acid biosynthetic process	BP	5	83	0.675233	1	PGSC0003DMG400004170;PGSC0003DMG400009237;PGSC0003DMG400012987;PGSC0003DMG400018587;PGSC0003DMG400047128
MEblue	GO:0018958	phenol-containing compound metabolic process	BP	1	16	0.676365	1	PGSC0003DMG400015330
MEblue	GO:0048827	phyllome development	BP	1	16	0.676365	1	PGSC0003DMG400014902
MEblue	GO:0098771	inorganic ion homeostasis	BP	1	16	0.676365	1	PGSC0003DMG400005009
MEblue	GO:0000151	ubiquitin ligase complex	CC	1	19	0.684478	1	MSTRG.3465
MEblue	GO:0008238	exopeptidase activity	MF	1	14	0.685799	0.975323	PGSC0003DMG400001455
MEblue	GO:0016615	malate dehydrogenase activity	MF	1	14	0.685799	0.975323	PGSC0003DMG400026029
MEblue	GO:0019203	carbohydrate phosphatase activity	MF	1	14	0.685799	0.975323	PGSC0003DMG400004792
MEblue	GO:0048507	meristem development	BP	4	68	0.689243	1	PGSC0003DMG400016223;PGSC0003DMG400017172;PGSC0003DMG400030474;PGSC0003DMG402025083
MEblue	GO:0009725	response to hormone	BP	8	133	0.693141	1	PGSC0003DMG400012426;PGSC0003DMG400014594;PGSC0003DMG400014902;PGSC0003DMG400019302;PGSC0003DMG400024320;PGSC0003DMG400024978;PGSC0003DMG400030928;PGSC0003DMG400032255
MEblue	GO:0050790	regulation of catalytic activity	BP	3	52	0.697017	1	MSTRG.1336;PGSC0003DMG400015290;PGSC0003DMG400017654
MEblue	GO:0016144	S-glycoside biosynthetic process	BP	1	17	0.698452	1	PGSC0003DMG400031041
MEblue	GO:0019758	glycosinolate biosynthetic process	BP	1	17	0.698452	1	PGSC0003DMG400031041
MEblue	GO:0034285	response to disaccharide	BP	1	17	0.698452	1	PGSC0003DMG400015330
MEblue	GO:0055080	cation homeostasis	BP	1	17	0.698452	1	PGSC0003DMG400005009
MEblue	GO:0006650	glycerophospholipid metabolic process	BP	2	35	0.698817	1	PGSC0003DMG400025081;PGSC0003DMG402022924
MEblue	GO:0015992	proton transport	BP	2	35	0.698817	1	PGSC0003DMG400004101;PGSC0003DMG400005009
MEblue	GO:0016053	organic acid biosynthetic process	BP	6	102	0.702728	1	PGSC0003DMG400004170;PGSC0003DMG400009237;PGSC0003DMG400012987;PGSC0003DMG400018587;PGSC0003DMG400018876;PGSC0003DMG400047128
MEblue	GO:0046394	carboxylic acid biosynthetic process	BP	6	102	0.702728	1	PGSC0003DMG400004170;PGSC0003DMG400009237;PGSC0003DMG400012987;PGSC0003DMG400018587;PGSC0003DMG400018876;PGSC0003DMG400047128
MEblue	GO:0004713	protein tyrosine kinase activity	MF	1	15	0.710793	0.975323	PGSC0003DMG400015708
MEblue	GO:0016875	ligase activity, forming carbon-oxygen bonds	MF	1	15	0.710793	0.975323	PGSC0003DMG400013480
MEblue	GO:0016876	ligase activity, forming aminoacyl-tRNA and related compounds	MF	1	15	0.710793	0.975323	PGSC0003DMG400013480
MEblue	GO:0019842	vitamin binding	MF	1	15	0.710793	0.975323	MSTRG.23240
MEblue	GO:0042625	ATPase coupled ion transmembrane transporter activity	MF	1	15	0.710793	0.975323	PGSC0003DMG400004101
MEblue	GO:0046486	glycerolipid metabolic process	BP	2	36	0.713646	1	PGSC0003DMG400025081;PGSC0003DMG402022924
MEblue	GO:0008152	metabolic process	BP	187	2794	0.716264	1	MSTRG.12858;MSTRG.1336;MSTRG.15622;MSTRG.17308;MSTRG.18940;MSTRG.20003;MSTRG.23240;MSTRG.26712;MSTRG.33348;MSTRG.33358;MSTRG.36066;MSTRG.7724;MSTRG.8058;MSTRG.8493;PGSC0003DMG400000136;PGSC0003DMG400000321;PGSC0003DMG400000882;PGSC0003DMG400001078;PGSC0003DMG400001209;PGSC0003DMG400001229;PGSC0003DMG400001377;PGSC0003DMG400001455;PGSC0003DMG400001529;PGSC0003DMG400001635;PGSC0003DMG400001783;PGSC…
MEblue	GO:0008194	UDP-glycosyltransferase activity	MF	2	31	0.717456	0.975323	MSTRG.7724;PGSC0003DMG400012415
MEblue	GO:0015399	primary active transmembrane transporter activity	MF	2	31	0.717456	0.975323	PGSC0003DMG400003078;PGSC0003DMG400004101
MEblue	GO:0015405	P-P-bond-hydrolysis-driven transmembrane transporter activity	MF	2	31	0.717456	0.975323	PGSC0003DMG400003078;PGSC0003DMG400004101
MEblue	GO:0016835	carbon-oxygen lyase activity	MF	2	31	0.717456	0.975323	PGSC0003DMG400004630;PGSC0003DMG400026228
MEblue	GO:0060089	molecular transducer activity	MF	2	31	0.717456	0.975323	PGSC0003DMG400017172;PGSC0003DMG400017186
MEblue	GO:0009746	response to hexose	BP	1	18	0.719038	1	PGSC0003DMG400015330
MEblue	GO:0034284	response to monosaccharide	BP	1	18	0.719038	1	PGSC0003DMG400015330
MEblue	GO:0043549	regulation of kinase activity	BP	1	18	0.719038	1	PGSC0003DMG400017654
MEblue	GO:0045859	regulation of protein kinase activity	BP	1	18	0.719038	1	PGSC0003DMG400017654
MEblue	GO:0051338	regulation of transferase activity	BP	1	18	0.719038	1	PGSC0003DMG400017654
MEblue	GO:0043603	cellular amide metabolic process	BP	4	71	0.721708	1	PGSC0003DMG400004170;PGSC0003DMG400013480;PGSC0003DMG400018587;PGSC0003DMG400027529
MEblue	GO:0019752	carboxylic acid metabolic process	BP	24	388	0.724572	1	PGSC0003DMG400001078;PGSC0003DMG400003754;PGSC0003DMG400004170;PGSC0003DMG400004630;PGSC0003DMG400004925;PGSC0003DMG400005198;PGSC0003DMG400009237;PGSC0003DMG400010169;PGSC0003DMG400010840;PGSC0003DMG400011225;PGSC0003DMG400011754;PGSC0003DMG400012387;PGSC0003DMG400012987;PGSC0003DMG400013480;PGSC0003DMG400014144;PGSC0003DMG400015330;PGSC0003DMG400016535;PGSC0003DMG400017707;PGSC0003DMG400018587;…
MEblue	GO:0065007	biological regulation	BP	52	814	0.724616	1	MSTRG.1336;MSTRG.20003;PGSC0003DMG400000136;PGSC0003DMG400001078;PGSC0003DMG400001377;PGSC0003DMG400002824;PGSC0003DMG400002898;PGSC0003DMG400003416;PGSC0003DMG400003450;PGSC0003DMG400003754;PGSC0003DMG400004617;PGSC0003DMG400005009;PGSC0003DMG400005065;PGSC0003DMG400005102;PGSC0003DMG400005176;PGSC0003DMG400006482;PGSC0003DMG400008692;PGSC0003DMG400011175;PGSC0003DMG400011225;PGSC0003DMG40001143…
MEblue	GO:0006163	purine nucleotide metabolic process	BP	2	37	0.72786	1	PGSC0003DMG400004101;PGSC0003DMG400021550
MEblue	GO:0046906	tetrapyrrole binding	MF	7	104	0.729516	0.975323	PGSC0003DMG400001078;PGSC0003DMG400005693;PGSC0003DMG400009906;PGSC0003DMG400014902;PGSC0003DMG400016223;PGSC0003DMG400018876;PGSC0003DMG402025083
MEblue	GO:0016709	oxidoreductase activity, acting on paired donors, with incorporation or reduction of molecular oxygen, NAD(P)H as one donor, and incorporation of one atom of oxygen	MF	1	16	0.733807	0.975323	PGSC0003DMG400018876
MEblue	GO:0035251	UDP-glucosyltransferase activity	MF	1	16	0.733807	0.975323	MSTRG.7724
MEblue	GO:0001932	regulation of protein phosphorylation	BP	1	19	0.738224	1	PGSC0003DMG400017654
MEblue	GO:0006281	DNA repair	BP	1	19	0.738224	1	PGSC0003DMG401027913
MEblue	GO:0006625	protein targeting to peroxisome	BP	1	19	0.738224	1	PGSC0003DMG400015330
MEblue	GO:0009606	tropism	BP	1	19	0.738224	1	PGSC0003DMG400017172
MEblue	GO:0009933	meristem structural organization	BP	1	19	0.738224	1	PGSC0003DMG400016223
MEblue	GO:0016143	S-glycoside metabolic process	BP	1	19	0.738224	1	PGSC0003DMG400031041
MEblue	GO:0019757	glycosinolate metabolic process	BP	1	19	0.738224	1	PGSC0003DMG400031041
MEblue	GO:0042325	regulation of phosphorylation	BP	1	19	0.738224	1	PGSC0003DMG400017654
MEblue	GO:0043574	peroxisomal transport	BP	1	19	0.738224	1	PGSC0003DMG400015330
MEblue	GO:0048532	anatomical structure arrangement	BP	1	19	0.738224	1	PGSC0003DMG400016223
MEblue	GO:0072662	protein localization to peroxisome	BP	1	19	0.738224	1	PGSC0003DMG400015330
MEblue	GO:0072663	establishment of protein localization to peroxisome	BP	1	19	0.738224	1	PGSC0003DMG400015330
MEblue	GO:0000166	nucleotide binding	MF	7	105	0.738735	0.975323	PGSC0003DMG400001100;PGSC0003DMG400003754;PGSC0003DMG400009158;PGSC0003DMG400024192;PGSC0003DMG400030352;PGSC0003DMG400032124;PGSC0003DMG401022752
MEblue	GO:1901265	nucleoside phosphate binding	MF	7	105	0.738735	0.975323	PGSC0003DMG400001100;PGSC0003DMG400003754;PGSC0003DMG400009158;PGSC0003DMG400024192;PGSC0003DMG400030352;PGSC0003DMG400032124;PGSC0003DMG401022752
MEblue	GO:0010817	regulation of hormone levels	BP	2	38	0.741475	1	PGSC0003DMG400001078;PGSC0003DMG400003754
MEblue	GO:0043094	cellular metabolic compound salvage	BP	2	39	0.754505	1	PGSC0003DMG400021550;PGSC0003DMG400025055
MEblue	GO:0003002	regionalization	BP	1	20	0.756105	1	PGSC0003DMG400016223
MEblue	GO:0006974	cellular response to DNA damage stimulus	BP	1	20	0.756105	1	PGSC0003DMG401027913
MEblue	GO:0009069	serine family amino acid metabolic process	BP	1	20	0.756105	1	PGSC0003DMG400031041
MEblue	GO:0019220	regulation of phosphate metabolic process	BP	1	20	0.756105	1	PGSC0003DMG400017654
MEblue	GO:0034728	nucleosome organization	BP	1	20	0.756105	1	PGSC0003DMG400001127
MEblue	GO:0035966	response to topologically incorrect protein	BP	1	20	0.756105	1	PGSC0003DMG400004630
MEblue	GO:0051174	regulation of phosphorus metabolic process	BP	1	20	0.756105	1	PGSC0003DMG400017654
MEblue	GO:0071824	protein-DNA complex subunit organization	BP	1	20	0.756105	1	PGSC0003DMG400001127
MEblue	GO:0005515	protein binding	MF	18	259	0.760864	0.998016	MSTRG.20003;MSTRG.3465;PGSC0003DMG400000136;PGSC0003DMG400001377;PGSC0003DMG400005176;PGSC0003DMG400007158;PGSC0003DMG400008930;PGSC0003DMG400017172;PGSC0003DMG400019302;PGSC0003DMG400020951;PGSC0003DMG400021899;PGSC0003DMG400024320;PGSC0003DMG400024626;PGSC0003DMG400025525;PGSC0003DMG400027364;PGSC0003DMG401007392;PGSC0003DMG401008136;PGSC0003DMG402007392
MEblue	GO:0009411	response to UV	BP	1	21	0.77277	1	PGSC0003DMG400029942
MEblue	GO:0016758	transferase activity, transferring hexosyl groups	MF	4	66	0.780026	1	MSTRG.7724;PGSC0003DMG400003976;PGSC0003DMG400022433;PGSC0003DMG400030891
MEblue	GO:0016853	isomerase activity	MF	4	66	0.780026	1	PGSC0003DMG400003054;PGSC0003DMG400004440;PGSC0003DMG400004630;PGSC0003DMG402018962
MEblue	GO:0009719	response to endogenous stimulus	BP	8	145	0.781081	1	PGSC0003DMG400012426;PGSC0003DMG400014594;PGSC0003DMG400014902;PGSC0003DMG400019302;PGSC0003DMG400024320;PGSC0003DMG400024978;PGSC0003DMG400030928;PGSC0003DMG400032255
MEblue	GO:1990234	transferase complex	CC	1	25	0.781286	1	MSTRG.3465
MEblue	GO:0007015	actin filament organization	BP	1	22	0.7883	1	PGSC0003DMG400010998
MEblue	GO:0043167	ion binding	MF	49	676	0.788572	1	MSTRG.12858;MSTRG.23240;MSTRG.26712;MSTRG.8058;PGSC0003DMG400000808;PGSC0003DMG400001078;PGSC0003DMG400002485;PGSC0003DMG400003936;PGSC0003DMG400003976;PGSC0003DMG400004101;PGSC0003DMG400004925;PGSC0003DMG400005693;PGSC0003DMG400008692;PGSC0003DMG400008913;PGSC0003DMG400009906;PGSC0003DMG400010840;PGSC0003DMG400011093;PGSC0003DMG400011225;PGSC0003DMG400011754;PGSC0003DMG400011868;PGSC0003DMG40001…
MEblue	GO:0009165	nucleotide biosynthetic process	BP	2	42	0.790255	1	PGSC0003DMG400004101;PGSC0003DMG400021550
MEblue	GO:0044763	single-organism cellular process	BP	85	1330	0.791013	1	MSTRG.20003;MSTRG.7724;MSTRG.9445;PGSC0003DMG400000919;PGSC0003DMG400001078;PGSC0003DMG400001635;PGSC0003DMG400001976;PGSC0003DMG400003078;PGSC0003DMG400003754;PGSC0003DMG400003870;PGSC0003DMG400004101;PGSC0003DMG400004170;PGSC0003DMG400004606;PGSC0003DMG400004630;PGSC0003DMG400004792;PGSC0003DMG400004872;PGSC0003DMG400004925;PGSC0003DMG400004961;PGSC0003DMG400005009;PGSC0003DMG400005039;PGSC0003…
MEblue	GO:0012505	endomembrane system	CC	1	26	0.794265	1	PGSC0003DMG400035200
MEblue	GO:0017111	nucleoside-triphosphatase activity	MF	9	141	0.799494	1	MSTRG.17308;PGSC0003DMG400001847;PGSC0003DMG400003078;PGSC0003DMG400004101;PGSC0003DMG400021556;PGSC0003DMG400022268;PGSC0003DMG400023918;PGSC0003DMG400026131;PGSC0003DMG400028925
MEblue	GO:0000302	response to reactive oxygen species	BP	1	23	0.802773	1	PGSC0003DMG400005102
MEblue	GO:0048588	developmental cell growth	BP	1	23	0.802773	1	PGSC0003DMG400029942
MEblue	GO:0072594	establishment of protein localization to organelle	BP	1	23	0.802773	1	PGSC0003DMG400015330
MEblue	GO:0006468	protein phosphorylation	BP	3	62	0.804026	1	PGSC0003DMG400015708;PGSC0003DMG400017186;PGSC0003DMG400017654
MEblue	GO:0010605	negative regulation of macromolecule metabolic process	BP	3	62	0.804026	1	MSTRG.1336;PGSC0003DMG400015290;PGSC0003DMG400017654
MEblue	GO:0043436	oxoacid metabolic process	BP	24	407	0.806316	1	PGSC0003DMG400001078;PGSC0003DMG400003754;PGSC0003DMG400004170;PGSC0003DMG400004630;PGSC0003DMG400004925;PGSC0003DMG400005198;PGSC0003DMG400009237;PGSC0003DMG400010169;PGSC0003DMG400010840;PGSC0003DMG400011225;PGSC0003DMG400011754;PGSC0003DMG400012387;PGSC0003DMG400012987;PGSC0003DMG400013480;PGSC0003DMG400014144;PGSC0003DMG400015330;PGSC0003DMG400016535;PGSC0003DMG400017707;PGSC0003DMG400018587;…
MEblue	GO:0016820	hydrolase activity, acting on acid anhydrides, catalyzing transmembrane movement of substances	MF	1	20	0.808997	1	PGSC0003DMG400004101
MEblue	GO:0016859	cis-trans isomerase activity	MF	1	20	0.808997	1	PGSC0003DMG400004440
MEblue	GO:0042626	ATPase activity, coupled to transmembrane movement of substances	MF	1	20	0.808997	1	PGSC0003DMG400004101
MEblue	GO:0043492	ATPase activity, coupled to movement of substances	MF	1	20	0.808997	1	PGSC0003DMG400004101
MEblue	GO:0006082	organic acid metabolic process	BP	24	408	0.810109	1	PGSC0003DMG400001078;PGSC0003DMG400003754;PGSC0003DMG400004170;PGSC0003DMG400004630;PGSC0003DMG400004925;PGSC0003DMG400005198;PGSC0003DMG400009237;PGSC0003DMG400010169;PGSC0003DMG400010840;PGSC0003DMG400011225;PGSC0003DMG400011754;PGSC0003DMG400012387;PGSC0003DMG400012987;PGSC0003DMG400013480;PGSC0003DMG400014144;PGSC0003DMG400015330;PGSC0003DMG400016535;PGSC0003DMG400017707;PGSC0003DMG400018587;…
MEblue	GO:0006644	phospholipid metabolic process	BP	2	44	0.811474	1	PGSC0003DMG400025081;PGSC0003DMG402022924
MEblue	GO:0071229	cellular response to acid chemical	BP	2	44	0.811474	1	PGSC0003DMG400012426;PGSC0003DMG400014594
MEblue	GO:0004871	signal transducer activity	MF	2	38	0.816152	1	PGSC0003DMG400003528;PGSC0003DMG400017172
MEblue	GO:0006633	fatty acid biosynthetic process	BP	1	24	0.816261	1	PGSC0003DMG400018876
MEblue	GO:0006979	response to oxidative stress	BP	1	24	0.816261	1	PGSC0003DMG400005102
MEblue	GO:0098805	whole membrane	CC	1	28	0.817976	1	PGSC0003DMG400029942
MEblue	GO:0006818	hydrogen transport	BP	2	45	0.821351	1	PGSC0003DMG400004101;PGSC0003DMG400005009
MEblue	GO:0019941	modification-dependent protein catabolic process	BP	2	45	0.821351	1	PGSC0003DMG400004630;PGSC0003DMG400011225
MEblue	GO:0043632	modification-dependent macromolecule catabolic process	BP	2	45	0.821351	1	PGSC0003DMG400004630;PGSC0003DMG400011225
MEblue	GO:0016627	oxidoreductase activity, acting on the CH-CH group of donors	MF	4	71	0.826404	1	PGSC0003DMG400005065;PGSC0003DMG400012336;PGSC0003DMG400014936;PGSC0003DMG400021155
MEblue	GO:0033365	protein localization to organelle	BP	1	25	0.82883	1	PGSC0003DMG400015330
MEblue	GO:0072330	monocarboxylic acid biosynthetic process	BP	1	25	0.82883	1	PGSC0003DMG400018876
MEblue	GO:0005856	cytoskeleton	CC	2	53	0.828832	1	PGSC0003DMG400005198;PGSC0003DMG400010998
MEblue	GO:0043228	non-membrane-bounded organelle	CC	8	177	0.831742	1	PGSC0003DMG400001127;PGSC0003DMG400004630;PGSC0003DMG400005198;PGSC0003DMG400007158;PGSC0003DMG400008930;PGSC0003DMG400009906;PGSC0003DMG400010998;PGSC0003DMG400027364
MEblue	GO:0043232	intracellular non-membrane-bounded organelle	CC	8	177	0.831742	1	PGSC0003DMG400001127;PGSC0003DMG400004630;PGSC0003DMG400005198;PGSC0003DMG400007158;PGSC0003DMG400008930;PGSC0003DMG400009906;PGSC0003DMG400010998;PGSC0003DMG400027364
MEblue	GO:0016310	phosphorylation	BP	4	84	0.833644	1	MSTRG.33348;PGSC0003DMG400015708;PGSC0003DMG400017186;PGSC0003DMG400017654
MEblue	GO:0042170	plastid membrane	CC	1	30	0.838973	1	PGSC0003DMG400029051
MEblue	GO:1902494	catalytic complex	CC	1	30	0.838973	1	MSTRG.3465
MEblue	GO:0015672	monovalent inorganic cation transport	BP	2	47	0.839729	1	PGSC0003DMG400004101;PGSC0003DMG400005009
MEblue	GO:0051188	cofactor biosynthetic process	BP	2	47	0.839729	1	PGSC0003DMG400013511;PGSC0003DMG400018587
MEblue	GO:0030029	actin filament-based process	BP	1	26	0.840542	1	PGSC0003DMG400010998
MEblue	GO:0030036	actin cytoskeleton organization	BP	1	26	0.840542	1	PGSC0003DMG400010998
MEblue	GO:0048589	developmental growth	BP	1	26	0.840542	1	PGSC0003DMG400029942
MEblue	GO:0046983	protein dimerization activity	MF	4	73	0.842555	1	PGSC0003DMG400007158;PGSC0003DMG400008930;PGSC0003DMG400017172;PGSC0003DMG400027364
MEblue	GO:0044281	small molecule metabolic process	BP	34	575	0.8437	1	PGSC0003DMG400001078;PGSC0003DMG400001976;PGSC0003DMG400003054;PGSC0003DMG400003754;PGSC0003DMG400004101;PGSC0003DMG400004170;PGSC0003DMG400004630;PGSC0003DMG400004872;PGSC0003DMG400004925;PGSC0003DMG400005198;PGSC0003DMG400009158;PGSC0003DMG400009237;PGSC0003DMG400010169;PGSC0003DMG400010840;PGSC0003DMG400011225;PGSC0003DMG400011754;PGSC0003DMG400012387;PGSC0003DMG400012987;PGSC0003DMG400013480;…
MEblue	GO:0090407	organophosphate biosynthetic process	BP	3	67	0.844458	1	PGSC0003DMG400004101;PGSC0003DMG400021550;PGSC0003DMG400029051
MEblue	GO:1901137	carbohydrate derivative biosynthetic process	BP	3	67	0.844458	1	PGSC0003DMG400004101;PGSC0003DMG400021550;PGSC0003DMG400031041
MEblue	GO:0009755	hormone-mediated signaling pathway	BP	5	104	0.846353	1	PGSC0003DMG400012426;PGSC0003DMG400014594;PGSC0003DMG400014902;PGSC0003DMG400019302;PGSC0003DMG400024320
MEblue	GO:0032870	cellular response to hormone stimulus	BP	5	104	0.846353	1	PGSC0003DMG400012426;PGSC0003DMG400014594;PGSC0003DMG400014902;PGSC0003DMG400019302;PGSC0003DMG400024320
MEblue	GO:0071495	cellular response to endogenous stimulus	BP	5	104	0.846353	1	PGSC0003DMG400012426;PGSC0003DMG400014594;PGSC0003DMG400014902;PGSC0003DMG400019302;PGSC0003DMG400024320
MEblue	GO:0015078	hydrogen ion transmembrane transporter activity	MF	1	23	0.851132	1	PGSC0003DMG400005009
MEblue	GO:0016765	transferase activity, transferring alkyl or aryl (other than methyl) groups	MF	1	23	0.851132	1	MSTRG.25297
MEblue	GO:0016879	ligase activity, forming carbon-nitrogen bonds	MF	1	23	0.851132	1	PGSC0003DMG400004170
MEblue	GO:0007389	pattern specification process	BP	1	27	0.851456	1	PGSC0003DMG400016223
MEblue	GO:0044265	cellular macromolecule catabolic process	BP	3	68	0.851622	1	MSTRG.8058;PGSC0003DMG400004630;PGSC0003DMG400011225
MEblue	GO:0014070	response to organic cyclic compound	BP	2	49	0.856384	1	PGSC0003DMG400008692;PGSC0003DMG400024978
MEblue	GO:1901293	nucleoside phosphate biosynthetic process	BP	2	49	0.856384	1	PGSC0003DMG400004101;PGSC0003DMG400021550
MEblue	GO:0042623	ATPase activity, coupled	MF	2	42	0.857603	1	PGSC0003DMG400004101;PGSC0003DMG400021556
MEblue	GO:0006259	DNA metabolic process	BP	4	88	0.859504	1	MSTRG.17308;MSTRG.8058;PGSC0003DMG400017172;PGSC0003DMG401027913
MEblue	GO:0016108	tetraterpenoid metabolic process	BP	1	28	0.861626	1	PGSC0003DMG400029051
MEblue	GO:0004702	receptor signaling protein serine/threonine kinase activity	MF	1	24	0.863007	1	PGSC0003DMG400003528
MEblue	GO:0005057	receptor signaling protein activity	MF	1	24	0.863007	1	PGSC0003DMG400003528
MEblue	GO:0019899	enzyme binding	MF	1	24	0.863007	1	MSTRG.3465
MEblue	GO:0019318	hexose metabolic process	BP	2	50	0.864107	1	PGSC0003DMG400003054;PGSC0003DMG400031041
MEblue	GO:0098588	bounding membrane of organelle	CC	1	33	0.866045	1	PGSC0003DMG400029942
MEblue	GO:0016887	ATPase activity	MF	2	43	0.866543	1	PGSC0003DMG400004101;PGSC0003DMG400021556
MEblue	GO:0022607	cellular component assembly	BP	5	108	0.868693	1	PGSC0003DMG400001635;PGSC0003DMG400004630;PGSC0003DMG400009418;PGSC0003DMG400011845;PGSC0003DMG400018876
MEblue	GO:0016791	phosphatase activity	MF	3	61	0.873482	1	PGSC0003DMG400004792;PGSC0003DMG400012408;PGSC0003DMG402022924
MEblue	GO:0010033	response to organic substance	BP	11	214	0.87408	1	PGSC0003DMG400004630;PGSC0003DMG400008692;PGSC0003DMG400012426;PGSC0003DMG400014594;PGSC0003DMG400014902;PGSC0003DMG400015330;PGSC0003DMG400019302;PGSC0003DMG400024320;PGSC0003DMG400024978;PGSC0003DMG400030928;PGSC0003DMG400032255
MEblue	GO:0043169	cation binding	MF	42	611	0.874954	1	MSTRG.23240;MSTRG.26712;MSTRG.8058;PGSC0003DMG400000808;PGSC0003DMG400001078;PGSC0003DMG400002485;PGSC0003DMG400003936;PGSC0003DMG400003976;PGSC0003DMG400004101;PGSC0003DMG400005693;PGSC0003DMG400008692;PGSC0003DMG400008913;PGSC0003DMG400009906;PGSC0003DMG400011093;PGSC0003DMG400011225;PGSC0003DMG400012316;PGSC0003DMG400012408;PGSC0003DMG400013600;PGSC0003DMG400014093;PGSC0003DMG400014342;PGSC000…
MEblue	GO:0006810	transport	BP	27	477	0.877976	1	MSTRG.6574;PGSC0003DMG400002566;PGSC0003DMG400004101;PGSC0003DMG400004961;PGSC0003DMG400005009;PGSC0003DMG400005039;PGSC0003DMG400007317;PGSC0003DMG400008692;PGSC0003DMG400010288;PGSC0003DMG400011354;PGSC0003DMG400011538;PGSC0003DMG400011815;PGSC0003DMG400012639;PGSC0003DMG400014936;PGSC0003DMG400015330;PGSC0003DMG400016535;PGSC0003DMG400017503;PGSC0003DMG400018342;PGSC0003DMG400020318;PGSC0003DM…
MEblue	GO:0006399	tRNA metabolic process	BP	1	30	0.879933	1	PGSC0003DMG400013480
MEblue	GO:0044550	secondary metabolite biosynthetic process	BP	1	30	0.879933	1	PGSC0003DMG400031041
MEblue	GO:0005840	ribosome	CC	1	35	0.881532	1	PGSC0003DMG400009906
MEblue	GO:0006073	cellular glucan metabolic process	BP	4	92	0.881873	1	PGSC0003DMG400003976;PGSC0003DMG400008938;PGSC0003DMG400012183;PGSC0003DMG400012235
MEblue	GO:0044264	cellular polysaccharide metabolic process	BP	4	93	0.88696	1	PGSC0003DMG400003976;PGSC0003DMG400008938;PGSC0003DMG400012183;PGSC0003DMG400012235
MEblue	GO:0016462	pyrophosphatase activity	MF	9	157	0.887532	1	MSTRG.17308;PGSC0003DMG400001847;PGSC0003DMG400003078;PGSC0003DMG400004101;PGSC0003DMG400021556;PGSC0003DMG400022268;PGSC0003DMG400023918;PGSC0003DMG400026131;PGSC0003DMG400028925
MEblue	GO:0016818	hydrolase activity, acting on acid anhydrides, in phosphorus-containing anhydrides	MF	9	157	0.887532	1	MSTRG.17308;PGSC0003DMG400001847;PGSC0003DMG400003078;PGSC0003DMG400004101;PGSC0003DMG400021556;PGSC0003DMG400022268;PGSC0003DMG400023918;PGSC0003DMG400026131;PGSC0003DMG400028925
MEblue	GO:0009887	organ morphogenesis	BP	1	31	0.888161	1	PGSC0003DMG400014902
MEblue	GO:0016568	chromatin modification	BP	1	31	0.888161	1	PGSC0003DMG400017172
MEblue	GO:0043414	macromolecule methylation	BP	1	31	0.888161	1	MSTRG.17308
MEblue	GO:1901659	glycosyl compound biosynthetic process	BP	1	31	0.888161	1	PGSC0003DMG400031041
MEblue	GO:0000096	sulfur amino acid metabolic process	BP	2	54	0.891347	1	PGSC0003DMG400011225;PGSC0003DMG400031041
MEblue	GO:1901701	cellular response to oxygen-containing compound	BP	2	54	0.891347	1	PGSC0003DMG400012426;PGSC0003DMG400014594
MEblue	GO:1901566	organonitrogen compound biosynthetic process	BP	11	219	0.89174	1	PGSC0003DMG400004101;PGSC0003DMG400004170;PGSC0003DMG400007518;PGSC0003DMG400009237;PGSC0003DMG400012987;PGSC0003DMG400013480;PGSC0003DMG400018587;PGSC0003DMG400021550;PGSC0003DMG400025055;PGSC0003DMG400027529;PGSC0003DMG400047128
MEblue	GO:1902580	single-organism cellular localization	BP	1	32	0.895827	1	PGSC0003DMG400015330
MEblue	GO:0016817	hydrolase activity, acting on acid anhydrides	MF	9	159	0.895894	1	MSTRG.17308;PGSC0003DMG400001847;PGSC0003DMG400003078;PGSC0003DMG400004101;PGSC0003DMG400021556;PGSC0003DMG400022268;PGSC0003DMG400023918;PGSC0003DMG400026131;PGSC0003DMG400028925
MEblue	GO:0051603	proteolysis involved in cellular protein catabolic process	BP	2	55	0.897321	1	PGSC0003DMG400004630;PGSC0003DMG400011225
MEblue	GO:0016043	cellular component organization	BP	25	453	0.898075	1	PGSC0003DMG400001127;PGSC0003DMG400001635;PGSC0003DMG400003450;PGSC0003DMG400003976;PGSC0003DMG400004630;PGSC0003DMG400005176;PGSC0003DMG400008692;PGSC0003DMG400008938;PGSC0003DMG400009418;PGSC0003DMG400010998;PGSC0003DMG400011767;PGSC0003DMG400011845;PGSC0003DMG400012183;PGSC0003DMG400014902;PGSC0003DMG400015330;PGSC0003DMG400017172;PGSC0003DMG400018876;PGSC0003DMG400019507;PGSC0003DMG400025525;…
MEblue	GO:0001101	response to acid chemical	BP	4	96	0.901096	1	PGSC0003DMG400003754;PGSC0003DMG400012426;PGSC0003DMG400014594;PGSC0003DMG400014902
MEblue	GO:0071840	cellular component organization or biogenesis	BP	26	471	0.902321	1	PGSC0003DMG400001127;PGSC0003DMG400001635;PGSC0003DMG400003450;PGSC0003DMG400003976;PGSC0003DMG400004630;PGSC0003DMG400005176;PGSC0003DMG400008692;PGSC0003DMG400008938;PGSC0003DMG400009418;PGSC0003DMG400010998;PGSC0003DMG400011767;PGSC0003DMG400011845;PGSC0003DMG400012183;PGSC0003DMG400014902;PGSC0003DMG400015330;PGSC0003DMG400017172;PGSC0003DMG400018876;PGSC0003DMG400019507;PGSC0003DMG400025525;…
MEblue	GO:0032259	methylation	BP	1	33	0.902969	1	MSTRG.17308
MEblue	GO:0006508	proteolysis	BP	4	97	0.905451	1	MSTRG.1336;PGSC0003DMG400004630;PGSC0003DMG400011225;PGSC0003DMG400015290
MEblue	GO:0015630	microtubule cytoskeleton	CC	1	39	0.907375	1	PGSC0003DMG400005198
MEblue	GO:0006412	translation	BP	2	57	0.908363	1	PGSC0003DMG400013480;PGSC0003DMG400027529
MEblue	GO:0043043	peptide biosynthetic process	BP	2	57	0.908363	1	PGSC0003DMG400013480;PGSC0003DMG400027529
MEblue	GO:0050801	ion homeostasis	BP	1	34	0.909624	1	PGSC0003DMG400005009
MEblue	GO:0010646	regulation of cell communication	BP	1	35	0.915824	1	PGSC0003DMG400011480
MEblue	GO:0048878	chemical homeostasis	BP	1	35	0.915824	1	PGSC0003DMG400005009
MEblue	GO:0051186	cofactor metabolic process	BP	5	120	0.919975	1	PGSC0003DMG400011093;PGSC0003DMG400013511;PGSC0003DMG400015330;PGSC0003DMG400018587;PGSC0003DMG400029051
MEblue	GO:0006629	lipid metabolic process	BP	11	229	0.921026	1	MSTRG.33358;PGSC0003DMG400004630;PGSC0003DMG400010169;PGSC0003DMG400011225;PGSC0003DMG400014144;PGSC0003DMG400014902;PGSC0003DMG400015330;PGSC0003DMG400018876;PGSC0003DMG400025081;PGSC0003DMG400029051;PGSC0003DMG402022924
MEblue	GO:0009416	response to light stimulus	BP	4	101	0.921225	1	PGSC0003DMG400004170;PGSC0003DMG400005102;PGSC0003DMG400017172;PGSC0003DMG400029942
MEblue	GO:1901657	glycosyl compound metabolic process	BP	1	36	0.921601	1	PGSC0003DMG400031041
MEblue	GO:0006518	peptide metabolic process	BP	2	60	0.922868	1	PGSC0003DMG400013480;PGSC0003DMG400027529
MEblue	GO:0030163	protein catabolic process	BP	2	60	0.922868	1	PGSC0003DMG400004630;PGSC0003DMG400011225
MEblue	GO:0044257	cellular protein catabolic process	BP	2	60	0.922868	1	PGSC0003DMG400004630;PGSC0003DMG400011225
MEblue	GO:0009743	response to carbohydrate	BP	1	37	0.926982	1	PGSC0003DMG400015330
MEblue	GO:0016049	cell growth	BP	1	37	0.926982	1	PGSC0003DMG400029942
MEblue	GO:0005996	monosaccharide metabolic process	BP	2	61	0.927204	1	PGSC0003DMG400003054;PGSC0003DMG400031041
MEblue	GO:0008135	translation factor activity, RNA binding	MF	1	32	0.929618	1	PGSC0003DMG400027529
MEblue	GO:1901700	response to oxygen-containing compound	BP	4	104	0.931469	1	PGSC0003DMG400005102;PGSC0003DMG400012426;PGSC0003DMG400014594;PGSC0003DMG400015330
MEblue	GO:0015077	monovalent inorganic cation transmembrane transporter activity	MF	2	53	0.93147	1	PGSC0003DMG400005009;PGSC0003DMG400023769
MEblue	GO:0071702	organic substance transport	BP	9	198	0.932028	1	MSTRG.6574;PGSC0003DMG400004961;PGSC0003DMG400007317;PGSC0003DMG400011538;PGSC0003DMG400012639;PGSC0003DMG400015330;PGSC0003DMG400016535;PGSC0003DMG400020318;PGSC0003DMG402000527
MEblue	GO:0006807	nitrogen compound metabolic process	BP	37	664	0.932726	1	MSTRG.17308;MSTRG.8058;PGSC0003DMG400001078;PGSC0003DMG400001529;PGSC0003DMG400003754;PGSC0003DMG400003812;PGSC0003DMG400003936;PGSC0003DMG400004101;PGSC0003DMG400004170;PGSC0003DMG400004925;PGSC0003DMG400005198;PGSC0003DMG400007518;PGSC0003DMG400008673;PGSC0003DMG400009237;PGSC0003DMG400011093;PGSC0003DMG400011225;PGSC0003DMG400011754;PGSC0003DMG400012987;PGSC0003DMG400013480;PGSC0003DMG40001533…
MEblue	GO:0003677	DNA binding	MF	3	72	0.933481	1	PGSC0003DMG400011430;PGSC0003DMG400012682;PGSC0003DMG400019455
MEblue	GO:0044085	cellular component biogenesis	BP	6	144	0.935112	1	PGSC0003DMG400001635;PGSC0003DMG400004630;PGSC0003DMG400009418;PGSC0003DMG400011845;PGSC0003DMG400018876;PGSC0003DMG400029622
MEblue	GO:0044272	sulfur compound biosynthetic process	BP	2	63	0.935197	1	PGSC0003DMG400007518;PGSC0003DMG400031041
MEblue	GO:0032268	regulation of cellular protein metabolic process	BP	3	85	0.936116	1	MSTRG.1336;PGSC0003DMG400015290;PGSC0003DMG400017654
MEblue	GO:0051246	regulation of protein metabolic process	BP	3	85	0.936116	1	MSTRG.1336;PGSC0003DMG400015290;PGSC0003DMG400017654
MEblue	GO:0006006	glucose metabolic process	BP	1	39	0.936667	1	PGSC0003DMG400031041
MEblue	GO:0007010	cytoskeleton organization	BP	1	39	0.936667	1	PGSC0003DMG400010998
MEblue	GO:0032787	monocarboxylic acid metabolic process	BP	9	201	0.938956	1	PGSC0003DMG400001078;PGSC0003DMG400003754;PGSC0003DMG400004630;PGSC0003DMG400004925;PGSC0003DMG400010169;PGSC0003DMG400014144;PGSC0003DMG400015330;PGSC0003DMG400018876;PGSC0003DMG400031041
MEblue	GO:0009314	response to radiation	BP	4	107	0.9405	1	PGSC0003DMG400004170;PGSC0003DMG400005102;PGSC0003DMG400017172;PGSC0003DMG400029942
MEblue	GO:0044042	glucan metabolic process	BP	4	107	0.9405	1	PGSC0003DMG400003976;PGSC0003DMG400008938;PGSC0003DMG400012183;PGSC0003DMG400012235
MEblue	GO:0044711	single-organism biosynthetic process	BP	13	274	0.942891	1	PGSC0003DMG400004101;PGSC0003DMG400004170;PGSC0003DMG400009237;PGSC0003DMG400011225;PGSC0003DMG400012987;PGSC0003DMG400014093;PGSC0003DMG400014902;PGSC0003DMG400018587;PGSC0003DMG400018876;PGSC0003DMG400021550;PGSC0003DMG400029051;PGSC0003DMG400031041;PGSC0003DMG400047128
MEblue	GO:0044255	cellular lipid metabolic process	BP	8	185	0.943864	1	PGSC0003DMG400004630;PGSC0003DMG400010169;PGSC0003DMG400014144;PGSC0003DMG400015330;PGSC0003DMG400018876;PGSC0003DMG400025081;PGSC0003DMG400029051;PGSC0003DMG402022924
MEblue	GO:0009617	response to bacterium	BP	1	41	0.945072	1	PGSC0003DMG400014144
MEblue	GO:0007049	cell cycle	BP	2	66	0.945649	1	PGSC0003DMG400017654;PGSC0003DMG401008915
MEblue	GO:0070887	cellular response to chemical stimulus	BP	5	131	0.950591	1	PGSC0003DMG400012426;PGSC0003DMG400014594;PGSC0003DMG400014902;PGSC0003DMG400019302;PGSC0003DMG400024320
MEblue	GO:0071310	cellular response to organic substance	BP	5	131	0.950591	1	PGSC0003DMG400012426;PGSC0003DMG400014594;PGSC0003DMG400014902;PGSC0003DMG400019302;PGSC0003DMG400024320
MEblue	GO:0031399	regulation of protein modification process	BP	1	43	0.952365	1	PGSC0003DMG400017654
MEblue	GO:0006325	chromatin organization	BP	2	69	0.954488	1	PGSC0003DMG400001127;PGSC0003DMG400017172
MEblue	GO:0006970	response to osmotic stress	BP	2	69	0.954488	1	PGSC0003DMG400029942;PGSC0003DMG400031041
MEblue	GO:0006721	terpenoid metabolic process	BP	1	44	0.955642	1	PGSC0003DMG400029051
MEblue	GO:0016192	vesicle-mediated transport	BP	1	44	0.955642	1	PGSC0003DMG400028464
MEblue	GO:0022402	cell cycle process	BP	1	44	0.955642	1	PGSC0003DMG400017654
MEblue	GO:0010467	gene expression	BP	32	603	0.957297	1	MSTRG.20003;PGSC0003DMG400000136;PGSC0003DMG400001377;PGSC0003DMG400002824;PGSC0003DMG400005176;PGSC0003DMG400006482;PGSC0003DMG400007129;PGSC0003DMG400011430;PGSC0003DMG400012682;PGSC0003DMG400013480;PGSC0003DMG400014594;PGSC0003DMG400015342;PGSC0003DMG400017295;PGSC0003DMG400017567;PGSC0003DMG400018435;PGSC0003DMG400019293;PGSC0003DMG400019294;PGSC0003DMG400019302;PGSC0003DMG400019455;PGSC0003D…
MEblue	GO:0031976	plastid thylakoid	CC	1	52	0.958509	1	PGSC0003DMG400029051
MEblue	GO:0009987	cellular process	BP	154	2435	0.958996	1	MSTRG.1336;MSTRG.17308;MSTRG.20003;MSTRG.23240;MSTRG.33348;MSTRG.7724;MSTRG.8058;MSTRG.9445;PGSC0003DMG400000136;PGSC0003DMG400000919;PGSC0003DMG400001078;PGSC0003DMG400001127;PGSC0003DMG400001229;PGSC0003DMG400001377;PGSC0003DMG400001529;PGSC0003DMG400001635;PGSC0003DMG400001783;PGSC0003DMG400001976;PGSC0003DMG400002655;PGSC0003DMG400002824;PGSC0003DMG400003078;PGSC0003DMG400003416;PGSC0003DMG40…
MEblue	GO:0009526	plastid envelope	CC	3	108	0.959559	1	PGSC0003DMG400001078;PGSC0003DMG400009906;PGSC0003DMG400029051
MEblue	GO:0033554	cellular response to stress	BP	2	71	0.959601	1	PGSC0003DMG400005102;PGSC0003DMG401027913
MEblue	GO:0042592	homeostatic process	BP	2	71	0.959601	1	PGSC0003DMG400005009;PGSC0003DMG400029942
MEblue	GO:0042221	response to chemical	BP	13	288	0.964077	1	PGSC0003DMG400003754;PGSC0003DMG400004630;PGSC0003DMG400005102;PGSC0003DMG400008692;PGSC0003DMG400012426;PGSC0003DMG400014594;PGSC0003DMG400014902;PGSC0003DMG400015330;PGSC0003DMG400019302;PGSC0003DMG400024320;PGSC0003DMG400024978;PGSC0003DMG400030928;PGSC0003DMG400032255
MEblue	GO:0048513	animal organ development	BP	1	47	0.964185	1	PGSC0003DMG400014902
MEblue	GO:0008610	lipid biosynthetic process	BP	3	96	0.964232	1	PGSC0003DMG400011225;PGSC0003DMG400014902;PGSC0003DMG400018876
MEblue	GO:0006790	sulfur compound metabolic process	BP	3	97	0.966108	1	PGSC0003DMG400007518;PGSC0003DMG400011225;PGSC0003DMG400031041
MEblue	GO:0006950	response to stress	BP	16	345	0.968513	1	PGSC0003DMG400001529;PGSC0003DMG400004630;PGSC0003DMG400005102;PGSC0003DMG400008673;PGSC0003DMG400009906;PGSC0003DMG400014144;PGSC0003DMG400014594;PGSC0003DMG400016223;PGSC0003DMG400017172;PGSC0003DMG400026854;PGSC0003DMG400026855;PGSC0003DMG400029051;PGSC0003DMG400029942;PGSC0003DMG400031041;PGSC0003DMG401027913;PGSC0003DMG402025083
MEblue	GO:0019637	organophosphate metabolic process	BP	6	163	0.9713	1	PGSC0003DMG400004101;PGSC0003DMG400014144;PGSC0003DMG400021550;PGSC0003DMG400025081;PGSC0003DMG400029051;PGSC0003DMG402022924
MEblue	GO:0004674	protein serine/threonine kinase activity	MF	1	43	0.97191	1	PGSC0003DMG400003528
MEblue	GO:0008233	peptidase activity	MF	3	86	0.972126	1	PGSC0003DMG400001455;PGSC0003DMG400009403;PGSC0003DMG400031066
MEblue	GO:0031967	organelle envelope	CC	5	166	0.973539	1	PGSC0003DMG400001078;PGSC0003DMG400006806;PGSC0003DMG400009906;PGSC0003DMG400016535;PGSC0003DMG400029051
MEblue	GO:0031975	envelope	CC	5	166	0.973539	1	PGSC0003DMG400001078;PGSC0003DMG400006806;PGSC0003DMG400009906;PGSC0003DMG400016535;PGSC0003DMG400029051
MEblue	GO:0031090	organelle membrane	CC	7	214	0.975807	1	PGSC0003DMG400004869;PGSC0003DMG400005198;PGSC0003DMG400006806;PGSC0003DMG400016535;PGSC0003DMG400017186;PGSC0003DMG400029051;PGSC0003DMG400029942
MEblue	GO:0016741	transferase activity, transferring one-carbon groups	MF	2	68	0.975975	1	PGSC0003DMG400019290;PGSC0003DMG400046998
MEblue	GO:0061024	membrane organization	BP	1	54	0.978275	1	PGSC0003DMG400028464
MEblue	GO:0044434	chloroplast part	CC	1	64	0.980319	1	PGSC0003DMG400029051
MEblue	GO:0065008	regulation of biological quality	BP	4	130	0.981002	1	PGSC0003DMG400001078;PGSC0003DMG400003754;PGSC0003DMG400005009;PGSC0003DMG400029942
MEblue	GO:0032446	protein modification by small protein conjugation	BP	1	56	0.98117	1	PGSC0003DMG400011225
MEblue	GO:0051704	multi-organism process	BP	3	108	0.981471	1	PGSC0003DMG400005176;PGSC0003DMG400014144;PGSC0003DMG400025525
MEblue	GO:0051276	chromosome organization	BP	2	84	0.981652	1	PGSC0003DMG400001127;PGSC0003DMG400017172
MEblue	GO:0007165	signal transduction	BP	10	254	0.983609	1	PGSC0003DMG400005102;PGSC0003DMG400012426;PGSC0003DMG400012639;PGSC0003DMG400014594;PGSC0003DMG400014902;PGSC0003DMG400017172;PGSC0003DMG400017186;PGSC0003DMG400019302;PGSC0003DMG400024320;PGSC0003DMG400029942
MEblue	GO:0016482	cytoplasmic transport	BP	1	58	0.983681	1	PGSC0003DMG400015330
MEblue	GO:0023052	signaling	BP	10	255	0.984255	1	PGSC0003DMG400005102;PGSC0003DMG400012426;PGSC0003DMG400012639;PGSC0003DMG400014594;PGSC0003DMG400014902;PGSC0003DMG400017172;PGSC0003DMG400017186;PGSC0003DMG400019302;PGSC0003DMG400024320;PGSC0003DMG400029942
MEblue	GO:0044700	single organism signaling	BP	10	255	0.984255	1	PGSC0003DMG400005102;PGSC0003DMG400012426;PGSC0003DMG400012639;PGSC0003DMG400014594;PGSC0003DMG400014902;PGSC0003DMG400017172;PGSC0003DMG400017186;PGSC0003DMG400019302;PGSC0003DMG400024320;PGSC0003DMG400029942
MEblue	GO:0009889	regulation of biosynthetic process	BP	3	111	0.984337	1	PGSC0003DMG400005065;PGSC0003DMG400011225;PGSC0003DMG400030352
MEblue	GO:0035556	intracellular signal transduction	BP	3	111	0.984337	1	PGSC0003DMG400012639;PGSC0003DMG400014594;PGSC0003DMG400017186
MEblue	GO:0040007	growth	BP	1	59	0.984808	1	PGSC0003DMG400029942
MEblue	GO:0009507	chloroplast	CC	1	69	0.985595	1	PGSC0003DMG400029051
MEblue	GO:0044271	cellular nitrogen compound biosynthetic process	BP	9	240	0.986788	1	PGSC0003DMG400004101;PGSC0003DMG400004170;PGSC0003DMG400007518;PGSC0003DMG400013480;PGSC0003DMG400018587;PGSC0003DMG400021550;PGSC0003DMG400025055;PGSC0003DMG400027529;PGSC0003DMG400030352
MEblue	GO:0006720	isoprenoid metabolic process	BP	1	61	0.986836	1	PGSC0003DMG400029051
MEblue	GO:0006952	defense response	BP	1	61	0.986836	1	PGSC0003DMG400029051
MEblue	GO:0019438	aromatic compound biosynthetic process	BP	7	201	0.987176	1	PGSC0003DMG400001635;PGSC0003DMG400004101;PGSC0003DMG400018587;PGSC0003DMG400018876;PGSC0003DMG400021550;PGSC0003DMG400025055;PGSC0003DMG400030352
MEblue	GO:0055086	nucleobase-containing small molecule metabolic process	BP	3	115	0.987506	1	PGSC0003DMG400004101;PGSC0003DMG400021550;PGSC0003DMG400025055
MEblue	GO:0007154	cell communication	BP	11	280	0.987617	1	PGSC0003DMG400005102;PGSC0003DMG400011480;PGSC0003DMG400012426;PGSC0003DMG400012639;PGSC0003DMG400014594;PGSC0003DMG400014902;PGSC0003DMG400017172;PGSC0003DMG400017186;PGSC0003DMG400019302;PGSC0003DMG400024320;PGSC0003DMG400029942
MEblue	GO:0006732	coenzyme metabolic process	BP	2	92	0.988835	1	PGSC0003DMG400013511;PGSC0003DMG400018587
MEblue	GO:0006605	protein targeting	BP	2	93	0.989512	1	PGSC0003DMG400012639;PGSC0003DMG400015330
MEblue	GO:0070011	peptidase activity, acting on L-amino acid peptides	MF	2	80	0.98993	1	PGSC0003DMG400001455;PGSC0003DMG400031066
MEblue	GO:0031984	organelle subcompartment	CC	1	75	0.990104	1	PGSC0003DMG400029051
MEblue	GO:0070647	protein modification by small protein conjugation or removal	BP	1	65	0.990118	1	PGSC0003DMG400011225
MEblue	GO:0009579	thylakoid	CC	1	76	0.990706	1	PGSC0003DMG400029051
MEblue	GO:1902589	single-organism organelle organization	BP	2	97	0.991845	1	PGSC0003DMG400010998;PGSC0003DMG400015330
MEblue	GO:0009117	nucleotide metabolic process	BP	2	99	0.992813	1	PGSC0003DMG400004101;PGSC0003DMG400021550
MEblue	GO:0080090	regulation of primary metabolic process	BP	5	175	0.994205	1	MSTRG.1336;PGSC0003DMG400011225;PGSC0003DMG400015290;PGSC0003DMG400017654;PGSC0003DMG400030352
MEblue	GO:0018130	heterocycle biosynthetic process	BP	6	198	0.994526	1	PGSC0003DMG400004101;PGSC0003DMG400018587;PGSC0003DMG400021550;PGSC0003DMG400025055;PGSC0003DMG400029051;PGSC0003DMG400030352
MEblue	GO:0031326	regulation of cellular biosynthetic process	BP	2	104	0.994769	1	PGSC0003DMG400011225;PGSC0003DMG400030352
MEblue	GO:0071822	protein complex subunit organization	BP	3	131	0.995048	1	PGSC0003DMG400001127;PGSC0003DMG400004630;PGSC0003DMG400010998
MEblue	GO:0050794	regulation of cellular process	BP	21	488	0.995064	1	MSTRG.1336;PGSC0003DMG400003416;PGSC0003DMG400005102;PGSC0003DMG400008692;PGSC0003DMG400011175;PGSC0003DMG400011225;PGSC0003DMG400011480;PGSC0003DMG400012426;PGSC0003DMG400012639;PGSC0003DMG400014594;PGSC0003DMG400014902;PGSC0003DMG400015290;PGSC0003DMG400017172;PGSC0003DMG400017186;PGSC0003DMG400017654;PGSC0003DMG400019302;PGSC0003DMG400024320;PGSC0003DMG400029942;PGSC0003DMG400030352;PGSC0003DM…
MEblue	GO:0006753	nucleoside phosphate metabolic process	BP	2	106	0.995396	1	PGSC0003DMG400004101;PGSC0003DMG400021550
MEblue	GO:1901362	organic cyclic compound biosynthetic process	BP	7	223	0.995431	1	PGSC0003DMG400004101;PGSC0003DMG400011225;PGSC0003DMG400014902;PGSC0003DMG400018587;PGSC0003DMG400021550;PGSC0003DMG400025055;PGSC0003DMG400030352
MEblue	GO:0009628	response to abiotic stimulus	BP	6	202	0.995519	1	PGSC0003DMG400004170;PGSC0003DMG400005102;PGSC0003DMG400017172;PGSC0003DMG400029051;PGSC0003DMG400029942;PGSC0003DMG400031041
MEblue	GO:0006355	regulation of transcription, DNA-templated	BP	1	77	0.995828	1	PGSC0003DMG400030352
MEblue	GO:1903506	regulation of nucleic acid-templated transcription	BP	1	77	0.995828	1	PGSC0003DMG400030352
MEblue	GO:2001141	regulation of RNA biosynthetic process	BP	1	77	0.995828	1	PGSC0003DMG400030352
MEblue	GO:1902582	single-organism intracellular transport	BP	2	108	0.99595	1	PGSC0003DMG400012639;PGSC0003DMG400015330
MEblue	GO:0031323	regulation of cellular metabolic process	BP	5	182	0.995985	1	MSTRG.1336;PGSC0003DMG400011225;PGSC0003DMG400015290;PGSC0003DMG400017654;PGSC0003DMG400030352
MEblue	GO:0034654	nucleobase-containing compound biosynthetic process	BP	4	160	0.99622	1	PGSC0003DMG400004101;PGSC0003DMG400021550;PGSC0003DMG400025055;PGSC0003DMG400030352
MEblue	GO:0051252	regulation of RNA metabolic process	BP	1	79	0.996388	1	PGSC0003DMG400030352
MEblue	GO:0006886	intracellular protein transport	BP	2	110	0.996438	1	PGSC0003DMG400012639;PGSC0003DMG400015330
MEblue	GO:0043231	intracellular membrane-bounded organelle	CC	48	1061	0.996636	1	MSTRG.20003;PGSC0003DMG400000136;PGSC0003DMG400001078;PGSC0003DMG400001127;PGSC0003DMG400001377;PGSC0003DMG400001635;PGSC0003DMG400002824;PGSC0003DMG400004630;PGSC0003DMG400004869;PGSC0003DMG400005176;PGSC0003DMG400005198;PGSC0003DMG400005972;PGSC0003DMG400006482;PGSC0003DMG400007158;PGSC0003DMG400008930;PGSC0003DMG400009906;PGSC0003DMG400011754;PGSC0003DMG400012639;PGSC0003DMG400012682;PGSC0003D…
MEblue	GO:0006796	phosphate-containing compound metabolic process	BP	25	570	0.996666	1	MSTRG.33348;PGSC0003DMG400001783;PGSC0003DMG400002655;PGSC0003DMG400003528;PGSC0003DMG400003544;PGSC0003DMG400004101;PGSC0003DMG400004792;PGSC0003DMG400011175;PGSC0003DMG400011480;PGSC0003DMG400012408;PGSC0003DMG400013511;PGSC0003DMG400014144;PGSC0003DMG400015708;PGSC0003DMG400017186;PGSC0003DMG400017654;PGSC0003DMG400021550;PGSC0003DMG400024561;PGSC0003DMG400025081;PGSC0003DMG400029051;PGSC0003D…
MEblue	GO:0043623	cellular protein complex assembly	BP	1	81	0.996872	1	PGSC0003DMG400004630
MEblue	GO:0034613	cellular protein localization	BP	2	113	0.997065	1	PGSC0003DMG400012639;PGSC0003DMG400015330
MEblue	GO:0051171	regulation of nitrogen compound metabolic process	BP	2	113	0.997065	1	PGSC0003DMG400011225;PGSC0003DMG400030352
MEblue	GO:0070727	cellular macromolecule localization	BP	2	113	0.997065	1	PGSC0003DMG400012639;PGSC0003DMG400015330
MEblue	GO:0043227	membrane-bounded organelle	CC	50	1102	0.997267	1	MSTRG.20003;PGSC0003DMG400000136;PGSC0003DMG400001078;PGSC0003DMG400001127;PGSC0003DMG400001377;PGSC0003DMG400001635;PGSC0003DMG400002824;PGSC0003DMG400004630;PGSC0003DMG400004869;PGSC0003DMG400005176;PGSC0003DMG400005198;PGSC0003DMG400005972;PGSC0003DMG400006482;PGSC0003DMG400006806;PGSC0003DMG400007158;PGSC0003DMG400008930;PGSC0003DMG400009906;PGSC0003DMG400011754;PGSC0003DMG400012639;PGSC0003D…
MEblue	GO:0034622	cellular macromolecular complex assembly	BP	1	83	0.997292	1	PGSC0003DMG400004630
MEblue	GO:0034660	ncRNA metabolic process	BP	1	83	0.997292	1	PGSC0003DMG400013480
MEblue	GO:0003723	RNA binding	MF	1	73	0.997744	1	PGSC0003DMG400027529
MEblue	GO:0006461	protein complex assembly	BP	1	87	0.997971	1	PGSC0003DMG400004630
MEblue	GO:0070271	protein complex biogenesis	BP	1	87	0.997971	1	PGSC0003DMG400004630
MEblue	GO:0016740	transferase activity	MF	45	796	0.998041	1	MSTRG.12858;MSTRG.25297;MSTRG.33348;MSTRG.7724;PGSC0003DMG400001229;PGSC0003DMG400001635;PGSC0003DMG400001783;PGSC0003DMG400003528;PGSC0003DMG400003976;PGSC0003DMG400005778;PGSC0003DMG400007331;PGSC0003DMG400010840;PGSC0003DMG400011175;PGSC0003DMG400011480;PGSC0003DMG400011754;PGSC0003DMG400011868;PGSC0003DMG400012415;PGSC0003DMG400013511;PGSC0003DMG400014144;PGSC0003DMG400015708;PGSC0003DMG40001…
MEblue	GO:0009532	plastid stroma	CC	1	101	0.998081	1	PGSC0003DMG400018587
MEblue	GO:0044238	primary metabolic process	BP	92	1661	0.998092	1	MSTRG.1336;MSTRG.15622;MSTRG.17308;MSTRG.33358;MSTRG.7724;MSTRG.8058;MSTRG.8493;PGSC0003DMG400001078;PGSC0003DMG400001209;PGSC0003DMG400001229;PGSC0003DMG400001455;PGSC0003DMG400001529;PGSC0003DMG400001783;PGSC0003DMG400001976;PGSC0003DMG400003054;PGSC0003DMG400003450;PGSC0003DMG400003528;PGSC0003DMG400003812;PGSC0003DMG400003976;PGSC0003DMG400004101;PGSC0003DMG400004170;PGSC0003DMG400004440;PGSC…
MEblue	GO:0051716	cellular response to stimulus	BP	11	324	0.998102	1	PGSC0003DMG400005102;PGSC0003DMG400012426;PGSC0003DMG400012639;PGSC0003DMG400014594;PGSC0003DMG400014902;PGSC0003DMG400017172;PGSC0003DMG400017186;PGSC0003DMG400019302;PGSC0003DMG400024320;PGSC0003DMG400029942;PGSC0003DMG401027913
MEblue	GO:0006793	phosphorus metabolic process	BP	25	586	0.998119	1	MSTRG.33348;PGSC0003DMG400001783;PGSC0003DMG400002655;PGSC0003DMG400003528;PGSC0003DMG400003544;PGSC0003DMG400004101;PGSC0003DMG400004792;PGSC0003DMG400011175;PGSC0003DMG400011480;PGSC0003DMG400012408;PGSC0003DMG400013511;PGSC0003DMG400014144;PGSC0003DMG400015708;PGSC0003DMG400017186;PGSC0003DMG400017654;PGSC0003DMG400021550;PGSC0003DMG400024561;PGSC0003DMG400025081;PGSC0003DMG400029051;PGSC0003D…
MEblue	GO:0006725	cellular aromatic compound metabolic process	BP	21	515	0.998181	1	MSTRG.17308;MSTRG.8058;PGSC0003DMG400001078;PGSC0003DMG400001635;PGSC0003DMG400003754;PGSC0003DMG400003812;PGSC0003DMG400004101;PGSC0003DMG400005198;PGSC0003DMG400011093;PGSC0003DMG400013480;PGSC0003DMG400015330;PGSC0003DMG400017172;PGSC0003DMG400018587;PGSC0003DMG400018876;PGSC0003DMG400021550;PGSC0003DMG400025055;PGSC0003DMG400029051;PGSC0003DMG400030352;PGSC0003DMG400043401;PGSC0003DMG40100891…
MEblue	GO:0006090	pyruvate metabolic process	BP	1	89	0.998244	1	PGSC0003DMG400031041
MEblue	GO:0044237	cellular metabolic process	BP	108	1901	0.998274	1	MSTRG.1336;MSTRG.17308;MSTRG.20003;MSTRG.23240;MSTRG.33348;MSTRG.7724;MSTRG.8058;PGSC0003DMG400000136;PGSC0003DMG400001078;PGSC0003DMG400001377;PGSC0003DMG400001529;PGSC0003DMG400001635;PGSC0003DMG400001783;PGSC0003DMG400001976;PGSC0003DMG400002655;PGSC0003DMG400002824;PGSC0003DMG400003528;PGSC0003DMG400003544;PGSC0003DMG400003754;PGSC0003DMG400003812;PGSC0003DMG400003976;PGSC0003DMG400004101;PGS…
MEblue	GO:0019219	regulation of nucleobase-containing compound metabolic process	BP	1	90	0.998367	1	PGSC0003DMG400030352
MEblue	GO:0043933	macromolecular complex subunit organization	BP	4	177	0.998559	1	PGSC0003DMG400001127;PGSC0003DMG400004630;PGSC0003DMG400010998;PGSC0003DMG400017172
MEblue	GO:0050896	response to stimulus	BP	30	683	0.998645	1	PGSC0003DMG400001529;PGSC0003DMG400003754;PGSC0003DMG400004170;PGSC0003DMG400004630;PGSC0003DMG400005102;PGSC0003DMG400008673;PGSC0003DMG400008692;PGSC0003DMG400009906;PGSC0003DMG400012426;PGSC0003DMG400012639;PGSC0003DMG400014144;PGSC0003DMG400014594;PGSC0003DMG400014902;PGSC0003DMG400015330;PGSC0003DMG400016223;PGSC0003DMG400016535;PGSC0003DMG400017172;PGSC0003DMG400017186;PGSC0003DMG400019302;…
MEblue	GO:0071704	organic substance metabolic process	BP	121	2100	0.998776	1	MSTRG.1336;MSTRG.17308;MSTRG.20003;MSTRG.23240;MSTRG.33358;MSTRG.7724;MSTRG.8058;MSTRG.8493;PGSC0003DMG400000136;PGSC0003DMG400001078;PGSC0003DMG400001229;PGSC0003DMG400001377;PGSC0003DMG400001455;PGSC0003DMG400001529;PGSC0003DMG400001635;PGSC0003DMG400001783;PGSC0003DMG400001976;PGSC0003DMG400002824;PGSC0003DMG400003054;PGSC0003DMG400003450;PGSC0003DMG400003528;PGSC0003DMG400003754;PGSC0003DMG40…
MEblue	GO:0006351	transcription, DNA-templated	BP	1	94	0.998777	1	PGSC0003DMG400030352
MEblue	GO:0065003	macromolecular complex assembly	BP	1	94	0.998777	1	PGSC0003DMG400004630
MEblue	GO:0009605	response to external stimulus	BP	3	155	0.99883	1	PGSC0003DMG400014144;PGSC0003DMG400017172;PGSC0003DMG400029942
MEblue	GO:0097659	nucleic acid-templated transcription	BP	1	96	0.998942	1	PGSC0003DMG400030352
MEblue	GO:0044260	cellular macromolecule metabolic process	BP	56	1124	0.998957	1	MSTRG.1336;MSTRG.17308;MSTRG.20003;MSTRG.8058;PGSC0003DMG400000136;PGSC0003DMG400001377;PGSC0003DMG400001529;PGSC0003DMG400001783;PGSC0003DMG400002824;PGSC0003DMG400003528;PGSC0003DMG400003976;PGSC0003DMG400004440;PGSC0003DMG400004630;PGSC0003DMG400005102;PGSC0003DMG400005176;PGSC0003DMG400006482;PGSC0003DMG400008673;PGSC0003DMG400008938;PGSC0003DMG400011175;PGSC0003DMG400011225;PGSC0003DMG400011…
MEblue	GO:0046483	heterocycle metabolic process	BP	19	496	0.999105	1	MSTRG.17308;MSTRG.8058;PGSC0003DMG400001078;PGSC0003DMG400003754;PGSC0003DMG400003812;PGSC0003DMG400004101;PGSC0003DMG400011093;PGSC0003DMG400013480;PGSC0003DMG400015330;PGSC0003DMG400016535;PGSC0003DMG400017172;PGSC0003DMG400018587;PGSC0003DMG400021550;PGSC0003DMG400025055;PGSC0003DMG400029051;PGSC0003DMG400030352;PGSC0003DMG400043401;PGSC0003DMG401008915;PGSC0003DMG401027913
MEblue	GO:0008104	protein localization	BP	5	210	0.999126	1	PGSC0003DMG400005198;PGSC0003DMG400012639;PGSC0003DMG400015330;PGSC0003DMG400024720;PGSC0003DMG400031041
MEblue	GO:1901360	organic cyclic compound metabolic process	BP	21	534	0.999136	1	MSTRG.17308;MSTRG.8058;PGSC0003DMG400001078;PGSC0003DMG400003812;PGSC0003DMG400004101;PGSC0003DMG400005198;PGSC0003DMG400011093;PGSC0003DMG400011225;PGSC0003DMG400013480;PGSC0003DMG400014902;PGSC0003DMG400015330;PGSC0003DMG400016535;PGSC0003DMG400017172;PGSC0003DMG400018587;PGSC0003DMG400021550;PGSC0003DMG400025055;PGSC0003DMG400029051;PGSC0003DMG400030352;PGSC0003DMG400043401;PGSC0003DMG40100891…
MEblue	GO:0010556	regulation of macromolecule biosynthetic process	BP	1	99	0.999149	1	PGSC0003DMG400030352
MEblue	GO:0051707	response to other organism	BP	1	99	0.999149	1	PGSC0003DMG400014144
MEblue	GO:2000112	regulation of cellular macromolecule biosynthetic process	BP	1	99	0.999149	1	PGSC0003DMG400030352
MEblue	GO:0043207	response to external biotic stimulus	BP	1	100	0.999208	1	PGSC0003DMG400014144
MEblue	GO:0009607	response to biotic stimulus	BP	1	102	0.999315	1	PGSC0003DMG400014144
MEblue	GO:0044435	plastid part	CC	4	217	0.999335	1	PGSC0003DMG400001078;PGSC0003DMG400009906;PGSC0003DMG400018587;PGSC0003DMG400029051
MEblue	GO:0009536	plastid	CC	11	394	0.999394	1	PGSC0003DMG400001078;PGSC0003DMG400005972;PGSC0003DMG400009906;PGSC0003DMG400012639;PGSC0003DMG400012719;PGSC0003DMG400012987;PGSC0003DMG400018587;PGSC0003DMG400029022;PGSC0003DMG400029051;PGSC0003DMG400031041;PGSC0003DMG400035200
MEblue	GO:0034641	cellular nitrogen compound metabolic process	BP	20	526	0.999438	1	MSTRG.17308;MSTRG.8058;PGSC0003DMG400001078;PGSC0003DMG400003812;PGSC0003DMG400004101;PGSC0003DMG400004170;PGSC0003DMG400007518;PGSC0003DMG400011093;PGSC0003DMG400011225;PGSC0003DMG400013480;PGSC0003DMG400015330;PGSC0003DMG400017172;PGSC0003DMG400018587;PGSC0003DMG400021550;PGSC0003DMG400025055;PGSC0003DMG400027529;PGSC0003DMG400030352;PGSC0003DMG400043401;PGSC0003DMG401008915;PGSC0003DMG401027913
MEblue	GO:0015031	protein transport	BP	2	139	0.999467	1	PGSC0003DMG400012639;PGSC0003DMG400015330
MEblue	GO:0045184	establishment of protein localization	BP	2	139	0.999467	1	PGSC0003DMG400012639;PGSC0003DMG400015330
MEblue	GO:0043229	intracellular organelle	CC	50	1149	0.999487	1	MSTRG.20003;PGSC0003DMG400000136;PGSC0003DMG400001078;PGSC0003DMG400001127;PGSC0003DMG400001377;PGSC0003DMG400001635;PGSC0003DMG400002824;PGSC0003DMG400004630;PGSC0003DMG400004869;PGSC0003DMG400005176;PGSC0003DMG400005198;PGSC0003DMG400005972;PGSC0003DMG400006482;PGSC0003DMG400006806;PGSC0003DMG400007158;PGSC0003DMG400008930;PGSC0003DMG400009906;PGSC0003DMG400010998;PGSC0003DMG400011754;PGSC0003D…
MEblue	GO:0032774	RNA biosynthetic process	BP	1	106	0.999488	1	PGSC0003DMG400030352
MEblue	GO:0033036	macromolecule localization	BP	5	221	0.999531	1	PGSC0003DMG400005198;PGSC0003DMG400012639;PGSC0003DMG400015330;PGSC0003DMG400024720;PGSC0003DMG400031041
MEblue	GO:0030529	intracellular ribonucleoprotein complex	CC	3	194	0.999535	1	PGSC0003DMG400009906;PGSC0003DMG400019262;PGSC0003DMG400029622
MEblue	GO:1990904	ribonucleoprotein complex	CC	3	194	0.999535	1	PGSC0003DMG400009906;PGSC0003DMG400019262;PGSC0003DMG400029622
MEblue	GO:0046907	intracellular transport	BP	2	144	0.999618	1	PGSC0003DMG400012639;PGSC0003DMG400015330
MEblue	GO:0051649	establishment of localization in cell	BP	2	144	0.999618	1	PGSC0003DMG400012639;PGSC0003DMG400015330
MEblue	GO:0043226	organelle	CC	51	1178	0.999677	1	MSTRG.20003;PGSC0003DMG400000136;PGSC0003DMG400001078;PGSC0003DMG400001127;PGSC0003DMG400001377;PGSC0003DMG400001635;PGSC0003DMG400002824;PGSC0003DMG400004630;PGSC0003DMG400004869;PGSC0003DMG400005176;PGSC0003DMG400005198;PGSC0003DMG400005972;PGSC0003DMG400006482;PGSC0003DMG400006806;PGSC0003DMG400007158;PGSC0003DMG400008930;PGSC0003DMG400009906;PGSC0003DMG400010998;PGSC0003DMG400011754;PGSC0003D…
MEblue	GO:0051641	cellular localization	BP	2	149	0.999727	1	PGSC0003DMG400012639;PGSC0003DMG400015330
MEblue	GO:0005488	binding	MF	121	1859	0.999735	1	MSTRG.12858;MSTRG.15187;MSTRG.15622;MSTRG.17308;MSTRG.20003;MSTRG.23240;MSTRG.26712;MSTRG.3465;MSTRG.8058;PGSC0003DMG400000136;PGSC0003DMG400000404;PGSC0003DMG400000808;PGSC0003DMG400001078;PGSC0003DMG400001100;PGSC0003DMG400001127;PGSC0003DMG400001377;PGSC0003DMG400001783;PGSC0003DMG400001847;PGSC0003DMG400002485;PGSC0003DMG400003054;PGSC0003DMG400003078;PGSC0003DMG400003528;PGSC0003DMG400003754…
MEblue	GO:0003676	nucleic acid binding	MF	9	278	0.999754	1	PGSC0003DMG400001127;PGSC0003DMG400007158;PGSC0003DMG400008930;PGSC0003DMG400011430;PGSC0003DMG400012682;PGSC0003DMG400019455;PGSC0003DMG400021899;PGSC0003DMG400027364;PGSC0003DMG400027529
MEblue	GO:0004672	protein kinase activity	MF	7	246	0.999837	1	PGSC0003DMG400001783;PGSC0003DMG400003528;PGSC0003DMG400011175;PGSC0003DMG400011480;PGSC0003DMG400015708;PGSC0003DMG400017186;PGSC0003DMG400024561
MEblue	GO:0016301	kinase activity	MF	10	308	0.999875	1	PGSC0003DMG400001783;PGSC0003DMG400003528;PGSC0003DMG400011175;PGSC0003DMG400011480;PGSC0003DMG400013511;PGSC0003DMG400014144;PGSC0003DMG400015708;PGSC0003DMG400017186;PGSC0003DMG400024561;PGSC0003DMG400030474
MEblue	GO:0006996	organelle organization	BP	6	272	0.999899	1	PGSC0003DMG400001127;PGSC0003DMG400004630;PGSC0003DMG400010998;PGSC0003DMG400015330;PGSC0003DMG400017172;PGSC0003DMG400027765
MEblue	GO:0044446	intracellular organelle part	CC	9	397	0.999945	1	PGSC0003DMG400001078;PGSC0003DMG400005198;PGSC0003DMG400006806;PGSC0003DMG400009906;PGSC0003DMG400016535;PGSC0003DMG400018587;PGSC0003DMG400029051;PGSC0003DMG400029942;PGSC0003DMG400035200
MEblue	GO:0016773	phosphotransferase activity, alcohol group as acceptor	MF	7	264	0.999949	1	PGSC0003DMG400001783;PGSC0003DMG400003528;PGSC0003DMG400011175;PGSC0003DMG400011480;PGSC0003DMG400015708;PGSC0003DMG400017186;PGSC0003DMG400024561
MEblue	GO:0090304	nucleic acid metabolic process	BP	8	346	0.999978	1	MSTRG.17308;MSTRG.8058;PGSC0003DMG400003812;PGSC0003DMG400013480;PGSC0003DMG400017172;PGSC0003DMG400030352;PGSC0003DMG401008915;PGSC0003DMG401027913
MEblue	GO:0043170	macromolecule metabolic process	BP	73	1505	0.99998	1	MSTRG.1336;MSTRG.17308;MSTRG.20003;MSTRG.8058;PGSC0003DMG400000136;PGSC0003DMG400001377;PGSC0003DMG400001455;PGSC0003DMG400001529;PGSC0003DMG400001783;PGSC0003DMG400002824;PGSC0003DMG400003450;PGSC0003DMG400003528;PGSC0003DMG400003812;PGSC0003DMG400003976;PGSC0003DMG400004440;PGSC0003DMG400004630;PGSC0003DMG400005102;PGSC0003DMG400005176;PGSC0003DMG400005972;PGSC0003DMG400006482;PGSC0003DMG400007…
MEblue	GO:0006139	nucleobase-containing compound metabolic process	BP	12	440	0.999982	1	MSTRG.17308;MSTRG.8058;PGSC0003DMG400003812;PGSC0003DMG400004101;PGSC0003DMG400013480;PGSC0003DMG400017172;PGSC0003DMG400021550;PGSC0003DMG400025055;PGSC0003DMG400030352;PGSC0003DMG400043401;PGSC0003DMG401008915;PGSC0003DMG401027913
MEblue	GO:0005623	cell	CC	74	1612	0.999987	1	MSTRG.20003;MSTRG.3465;PGSC0003DMG400000136;PGSC0003DMG400001078;PGSC0003DMG400001127;PGSC0003DMG400001377;PGSC0003DMG400001635;PGSC0003DMG400001976;PGSC0003DMG400002824;PGSC0003DMG400003450;PGSC0003DMG400004440;PGSC0003DMG400004630;PGSC0003DMG400004869;PGSC0003DMG400004872;PGSC0003DMG400005176;PGSC0003DMG400005198;PGSC0003DMG400005972;PGSC0003DMG400006353;PGSC0003DMG400006482;PGSC0003DMG40000680…
MEblue	GO:0044464	cell part	CC	74	1612	0.999987	1	MSTRG.20003;MSTRG.3465;PGSC0003DMG400000136;PGSC0003DMG400001078;PGSC0003DMG400001127;PGSC0003DMG400001377;PGSC0003DMG400001635;PGSC0003DMG400001976;PGSC0003DMG400002824;PGSC0003DMG400003450;PGSC0003DMG400004440;PGSC0003DMG400004630;PGSC0003DMG400004869;PGSC0003DMG400004872;PGSC0003DMG400005176;PGSC0003DMG400005198;PGSC0003DMG400005972;PGSC0003DMG400006353;PGSC0003DMG400006482;PGSC0003DMG40000680…
MEblue	GO:0097367	carbohydrate derivative binding	MF	25	625	0.999995	1	MSTRG.15187;PGSC0003DMG400001783;PGSC0003DMG400001847;PGSC0003DMG400003078;PGSC0003DMG400003528;PGSC0003DMG400004101;PGSC0003DMG400004170;PGSC0003DMG400011175;PGSC0003DMG400011480;PGSC0003DMG400012639;PGSC0003DMG400013480;PGSC0003DMG400013511;PGSC0003DMG400014144;PGSC0003DMG400015708;PGSC0003DMG400017172;PGSC0003DMG400021556;PGSC0003DMG400022268;PGSC0003DMG400023918;PGSC0003DMG400024561;PGSC0003D…
MEblue	GO:0044422	organelle part	CC	11	497	0.999996	1	PGSC0003DMG400001078;PGSC0003DMG400004869;PGSC0003DMG400005198;PGSC0003DMG400006806;PGSC0003DMG400009906;PGSC0003DMG400016535;PGSC0003DMG400017186;PGSC0003DMG400018587;PGSC0003DMG400029051;PGSC0003DMG400029942;PGSC0003DMG400035200
MEblue	GO:0043234	protein complex	CC	1	201	0.999997	1	MSTRG.3465
MEblue	GO:0036094	small molecule binding	MF	31	738	0.999998	1	MSTRG.15187;MSTRG.17308;MSTRG.23240;PGSC0003DMG400001100;PGSC0003DMG400001783;PGSC0003DMG400001847;PGSC0003DMG400003078;PGSC0003DMG400003528;PGSC0003DMG400003754;PGSC0003DMG400004101;PGSC0003DMG400004170;PGSC0003DMG400009158;PGSC0003DMG400011175;PGSC0003DMG400011480;PGSC0003DMG400012639;PGSC0003DMG400013480;PGSC0003DMG400013511;PGSC0003DMG400014144;PGSC0003DMG400015708;PGSC0003DMG400017172;PGSC00…
MEblue	GO:0044424	intracellular part	CC	65	1511	0.999998	1	MSTRG.20003;MSTRG.3465;PGSC0003DMG400000136;PGSC0003DMG400001078;PGSC0003DMG400001127;PGSC0003DMG400001377;PGSC0003DMG400001635;PGSC0003DMG400001976;PGSC0003DMG400002824;PGSC0003DMG400004440;PGSC0003DMG400004630;PGSC0003DMG400004869;PGSC0003DMG400004872;PGSC0003DMG400005176;PGSC0003DMG400005198;PGSC0003DMG400005972;PGSC0003DMG400006353;PGSC0003DMG400006482;PGSC0003DMG400006806;PGSC0003DMG40000715…
MEblue	GO:0006464	cellular protein modification process	BP	11	460	0.999998	1	PGSC0003DMG400001783;PGSC0003DMG400003528;PGSC0003DMG400011175;PGSC0003DMG400011225;PGSC0003DMG400011480;PGSC0003DMG400015708;PGSC0003DMG400017172;PGSC0003DMG400017186;PGSC0003DMG400017654;PGSC0003DMG400024561;PGSC0003DMG400030474
MEblue	GO:0036211	protein modification process	BP	11	461	0.999998	1	PGSC0003DMG400001783;PGSC0003DMG400003528;PGSC0003DMG400011175;PGSC0003DMG400011225;PGSC0003DMG400011480;PGSC0003DMG400015708;PGSC0003DMG400017172;PGSC0003DMG400017186;PGSC0003DMG400017654;PGSC0003DMG400024561;PGSC0003DMG400030474
MEblue	GO:0005622	intracellular	CC	65	1517	0.999999	1	MSTRG.20003;MSTRG.3465;PGSC0003DMG400000136;PGSC0003DMG400001078;PGSC0003DMG400001127;PGSC0003DMG400001377;PGSC0003DMG400001635;PGSC0003DMG400001976;PGSC0003DMG400002824;PGSC0003DMG400004440;PGSC0003DMG400004630;PGSC0003DMG400004869;PGSC0003DMG400004872;PGSC0003DMG400005176;PGSC0003DMG400005198;PGSC0003DMG400005972;PGSC0003DMG400006353;PGSC0003DMG400006482;PGSC0003DMG400006806;PGSC0003DMG40000715…
MEblue	GO:0016070	RNA metabolic process	BP	3	260	0.999999	1	MSTRG.8058;PGSC0003DMG400013480;PGSC0003DMG400030352
MEblue	GO:0016772	transferase activity, transferring phosphorus-containing groups	MF	12	422	0.999999	1	MSTRG.33348;PGSC0003DMG400001783;PGSC0003DMG400003528;PGSC0003DMG400011175;PGSC0003DMG400011480;PGSC0003DMG400013511;PGSC0003DMG400014144;PGSC0003DMG400015708;PGSC0003DMG400017186;PGSC0003DMG400021550;PGSC0003DMG400024561;PGSC0003DMG400030474
MEblue	GO:0044444	cytoplasmic part	CC	18	689	0.999999	1	PGSC0003DMG400001078;PGSC0003DMG400004630;PGSC0003DMG400005198;PGSC0003DMG400005972;PGSC0003DMG400009237;PGSC0003DMG400009906;PGSC0003DMG400012639;PGSC0003DMG400012719;PGSC0003DMG400012987;PGSC0003DMG400014144;PGSC0003DMG400015330;PGSC0003DMG400016223;PGSC0003DMG400018587;PGSC0003DMG400029022;PGSC0003DMG400029051;PGSC0003DMG400029942;PGSC0003DMG400031041;PGSC0003DMG400035200
MEblue	GO:0001883	purine nucleoside binding	MF	22	609	0.999999	1	MSTRG.15187;PGSC0003DMG400001783;PGSC0003DMG400001847;PGSC0003DMG400003078;PGSC0003DMG400003528;PGSC0003DMG400004101;PGSC0003DMG400004170;PGSC0003DMG400011175;PGSC0003DMG400011480;PGSC0003DMG400012639;PGSC0003DMG400013480;PGSC0003DMG400013511;PGSC0003DMG400014144;PGSC0003DMG400015708;PGSC0003DMG400017172;PGSC0003DMG400021556;PGSC0003DMG400022268;PGSC0003DMG400023918;PGSC0003DMG400024561;PGSC0003D…
MEblue	GO:0032549	ribonucleoside binding	MF	22	609	0.999999	1	MSTRG.15187;PGSC0003DMG400001783;PGSC0003DMG400001847;PGSC0003DMG400003078;PGSC0003DMG400003528;PGSC0003DMG400004101;PGSC0003DMG400004170;PGSC0003DMG400011175;PGSC0003DMG400011480;PGSC0003DMG400012639;PGSC0003DMG400013480;PGSC0003DMG400013511;PGSC0003DMG400014144;PGSC0003DMG400015708;PGSC0003DMG400017172;PGSC0003DMG400021556;PGSC0003DMG400022268;PGSC0003DMG400023918;PGSC0003DMG400024561;PGSC0003D…
MEblue	GO:0032550	purine ribonucleoside binding	MF	22	609	0.999999	1	MSTRG.15187;PGSC0003DMG400001783;PGSC0003DMG400001847;PGSC0003DMG400003078;PGSC0003DMG400003528;PGSC0003DMG400004101;PGSC0003DMG400004170;PGSC0003DMG400011175;PGSC0003DMG400011480;PGSC0003DMG400012639;PGSC0003DMG400013480;PGSC0003DMG400013511;PGSC0003DMG400014144;PGSC0003DMG400015708;PGSC0003DMG400017172;PGSC0003DMG400021556;PGSC0003DMG400022268;PGSC0003DMG400023918;PGSC0003DMG400024561;PGSC0003D…
MEblue	GO:0043412	macromolecule modification	BP	12	500	0.999999	1	MSTRG.17308;PGSC0003DMG400001783;PGSC0003DMG400003528;PGSC0003DMG400011175;PGSC0003DMG400011225;PGSC0003DMG400011480;PGSC0003DMG400015708;PGSC0003DMG400017172;PGSC0003DMG400017186;PGSC0003DMG400017654;PGSC0003DMG400024561;PGSC0003DMG400030474
MEblue	GO:0001882	nucleoside binding	MF	22	611	0.999999	1	MSTRG.15187;PGSC0003DMG400001783;PGSC0003DMG400001847;PGSC0003DMG400003078;PGSC0003DMG400003528;PGSC0003DMG400004101;PGSC0003DMG400004170;PGSC0003DMG400011175;PGSC0003DMG400011480;PGSC0003DMG400012639;PGSC0003DMG400013480;PGSC0003DMG400013511;PGSC0003DMG400014144;PGSC0003DMG400015708;PGSC0003DMG400017172;PGSC0003DMG400021556;PGSC0003DMG400022268;PGSC0003DMG400023918;PGSC0003DMG400024561;PGSC0003D…
MEblue	GO:0019538	protein metabolic process	BP	24	750	0.999999	1	MSTRG.1336;PGSC0003DMG400001455;PGSC0003DMG400001783;PGSC0003DMG400003528;PGSC0003DMG400004440;PGSC0003DMG400004630;PGSC0003DMG400005102;PGSC0003DMG400005972;PGSC0003DMG400011175;PGSC0003DMG400011225;PGSC0003DMG400011480;PGSC0003DMG400013480;PGSC0003DMG400013828;PGSC0003DMG400014321;PGSC0003DMG400015290;PGSC0003DMG400015708;PGSC0003DMG400017172;PGSC0003DMG400017186;PGSC0003DMG400017654;PGSC0003DM…
MEblue	GO:0005737	cytoplasm	CC	18	695	0.999999	1	PGSC0003DMG400001078;PGSC0003DMG400004630;PGSC0003DMG400005198;PGSC0003DMG400005972;PGSC0003DMG400009237;PGSC0003DMG400009906;PGSC0003DMG400012639;PGSC0003DMG400012719;PGSC0003DMG400012987;PGSC0003DMG400014144;PGSC0003DMG400015330;PGSC0003DMG400016223;PGSC0003DMG400018587;PGSC0003DMG400029022;PGSC0003DMG400029051;PGSC0003DMG400029942;PGSC0003DMG400031041;PGSC0003DMG400035200
MEblue	GO:0044267	cellular protein metabolic process	BP	18	636	1	1	MSTRG.1336;PGSC0003DMG400001783;PGSC0003DMG400003528;PGSC0003DMG400004440;PGSC0003DMG400004630;PGSC0003DMG400005102;PGSC0003DMG400011175;PGSC0003DMG400011225;PGSC0003DMG400011480;PGSC0003DMG400013480;PGSC0003DMG400015290;PGSC0003DMG400015708;PGSC0003DMG400017172;PGSC0003DMG400017186;PGSC0003DMG400017654;PGSC0003DMG400024561;PGSC0003DMG400027529;PGSC0003DMG400030474
MEblue	GO:1901363	heterocyclic compound binding	MF	47	1072	1	1	MSTRG.15187;MSTRG.17308;PGSC0003DMG400001078;PGSC0003DMG400001100;PGSC0003DMG400001127;PGSC0003DMG400001783;PGSC0003DMG400001847;PGSC0003DMG400003078;PGSC0003DMG400003528;PGSC0003DMG400003754;PGSC0003DMG400004101;PGSC0003DMG400004170;PGSC0003DMG400005693;PGSC0003DMG400006353;PGSC0003DMG400007158;PGSC0003DMG400008930;PGSC0003DMG400009158;PGSC0003DMG400009906;PGSC0003DMG400011175;PGSC0003DMG4000114…
MEblue	GO:0097159	organic cyclic compound binding	MF	48	1102	1	1	MSTRG.15187;MSTRG.17308;MSTRG.8058;PGSC0003DMG400001078;PGSC0003DMG400001100;PGSC0003DMG400001127;PGSC0003DMG400001783;PGSC0003DMG400001847;PGSC0003DMG400003078;PGSC0003DMG400003528;PGSC0003DMG400003754;PGSC0003DMG400004101;PGSC0003DMG400004170;PGSC0003DMG400005693;PGSC0003DMG400006353;PGSC0003DMG400007158;PGSC0003DMG400008930;PGSC0003DMG400009158;PGSC0003DMG400009906;PGSC0003DMG400011175;PGSC000…
MEblue	GO:0032991	macromolecular complex	CC	4	411	1	1	MSTRG.3465;PGSC0003DMG400009906;PGSC0003DMG400019262;PGSC0003DMG400029622
MEblue	GO:0008150	biological_process	BP	236	3474	1	1	MSTRG.12858;MSTRG.1336;MSTRG.15622;MSTRG.17308;MSTRG.18940;MSTRG.20003;MSTRG.23240;MSTRG.26712;MSTRG.30880;MSTRG.33348;MSTRG.33358;MSTRG.36066;MSTRG.6574;MSTRG.7724;MSTRG.8058;MSTRG.8493;MSTRG.9445;PGSC0003DMG400000136;PGSC0003DMG400000321;PGSC0003DMG400000882;PGSC0003DMG400000919;PGSC0003DMG400001078;PGSC0003DMG400001127;PGSC0003DMG400001209;PGSC0003DMG400001229;PGSC0003DMG400001377;PGSC0003DMG4…
MEblue	GO:0003674	molecular_function	MF	261	3295	1	1	MSTRG.10361;MSTRG.12858;MSTRG.1336;MSTRG.15187;MSTRG.15622;MSTRG.17308;MSTRG.18940;MSTRG.20003;MSTRG.23240;MSTRG.25297;MSTRG.26712;MSTRG.31702;MSTRG.33348;MSTRG.33358;MSTRG.3465;MSTRG.36066;MSTRG.7724;MSTRG.8058;MSTRG.9445;PGSC0003DMG400000136;PGSC0003DMG400000321;PGSC0003DMG400000404;PGSC0003DMG400000631;PGSC0003DMG400000808;PGSC0003DMG400000882;PGSC0003DMG400000919;PGSC0003DMG400000949;PGSC0003…
MEblue	GO:0005575	cellular_component	CC	127	2165	1	1	MSTRG.20003;MSTRG.26712;MSTRG.30880;MSTRG.3465;MSTRG.6574;MSTRG.9445;PGSC0003DMG400000136;PGSC0003DMG400000808;PGSC0003DMG400000919;PGSC0003DMG400001078;PGSC0003DMG400001127;PGSC0003DMG400001229;PGSC0003DMG400001377;PGSC0003DMG400001529;PGSC0003DMG400001635;PGSC0003DMG400001976;PGSC0003DMG400002824;PGSC0003DMG400003078;PGSC0003DMG400003450;PGSC0003DMG400003754;PGSC0003DMG400003976;PGSC0003DMG4000…
MEantiquewhite2	GO:0004857	enzyme inhibitor activity	MF	13	20	1.51e-12	2.12e-10	MSTRG.1536;PGSC0003DMG400004548;PGSC0003DMG400005950;PGSC0003DMG400009511;PGSC0003DMG400009513;PGSC0003DMG400010137;PGSC0003DMG400010139;PGSC0003DMG400010143;PGSC0003DMG400010145;PGSC0003DMG400010146;PGSC0003DMG400010147;PGSC0003DMG400015289;PGSC0003DMG400026899
MEantiquewhite2	GO:0010466	negative regulation of peptidase activity	BP	13	21	4.76e-12	5.38e-10	MSTRG.1536;MSTRG.29030;PGSC0003DMG400004548;PGSC0003DMG400005950;PGSC0003DMG400009511;PGSC0003DMG400009513;PGSC0003DMG400010137;PGSC0003DMG400010139;PGSC0003DMG400010143;PGSC0003DMG400010145;PGSC0003DMG400010146;PGSC0003DMG400015289;PGSC0003DMG400026899
MEantiquewhite2	GO:0030162	regulation of proteolysis	BP	13	21	4.76e-12	5.38e-10	MSTRG.1536;MSTRG.29030;PGSC0003DMG400004548;PGSC0003DMG400005950;PGSC0003DMG400009511;PGSC0003DMG400009513;PGSC0003DMG400010137;PGSC0003DMG400010139;PGSC0003DMG400010143;PGSC0003DMG400010145;PGSC0003DMG400010146;PGSC0003DMG400015289;PGSC0003DMG400026899
MEantiquewhite2	GO:0045861	negative regulation of proteolysis	BP	13	21	4.76e-12	5.38e-10	MSTRG.1536;MSTRG.29030;PGSC0003DMG400004548;PGSC0003DMG400005950;PGSC0003DMG400009511;PGSC0003DMG400009513;PGSC0003DMG400010137;PGSC0003DMG400010139;PGSC0003DMG400010143;PGSC0003DMG400010145;PGSC0003DMG400010146;PGSC0003DMG400015289;PGSC0003DMG400026899
MEantiquewhite2	GO:0051346	negative regulation of hydrolase activity	BP	13	21	4.76e-12	5.38e-10	MSTRG.1536;MSTRG.29030;PGSC0003DMG400004548;PGSC0003DMG400005950;PGSC0003DMG400009511;PGSC0003DMG400009513;PGSC0003DMG400010137;PGSC0003DMG400010139;PGSC0003DMG400010143;PGSC0003DMG400010145;PGSC0003DMG400010146;PGSC0003DMG400015289;PGSC0003DMG400026899
MEantiquewhite2	GO:0052547	regulation of peptidase activity	BP	13	21	4.76e-12	5.38e-10	MSTRG.1536;MSTRG.29030;PGSC0003DMG400004548;PGSC0003DMG400005950;PGSC0003DMG400009511;PGSC0003DMG400009513;PGSC0003DMG400010137;PGSC0003DMG400010139;PGSC0003DMG400010143;PGSC0003DMG400010145;PGSC0003DMG400010146;PGSC0003DMG400015289;PGSC0003DMG400026899
MEantiquewhite2	GO:0032269	negative regulation of cellular protein metabolic process	BP	13	23	2.42e-11	1.71e-09	MSTRG.1536;MSTRG.29030;PGSC0003DMG400004548;PGSC0003DMG400005950;PGSC0003DMG400009511;PGSC0003DMG400009513;PGSC0003DMG400010137;PGSC0003DMG400010139;PGSC0003DMG400010143;PGSC0003DMG400010145;PGSC0003DMG400010146;PGSC0003DMG400015289;PGSC0003DMG400026899
MEantiquewhite2	GO:0043086	negative regulation of catalytic activity	BP	13	23	2.42e-11	1.71e-09	MSTRG.1536;MSTRG.29030;PGSC0003DMG400004548;PGSC0003DMG400005950;PGSC0003DMG400009511;PGSC0003DMG400009513;PGSC0003DMG400010137;PGSC0003DMG400010139;PGSC0003DMG400010143;PGSC0003DMG400010145;PGSC0003DMG400010146;PGSC0003DMG400015289;PGSC0003DMG400026899
MEantiquewhite2	GO:0051248	negative regulation of protein metabolic process	BP	13	23	2.42e-11	1.71e-09	MSTRG.1536;MSTRG.29030;PGSC0003DMG400004548;PGSC0003DMG400005950;PGSC0003DMG400009511;PGSC0003DMG400009513;PGSC0003DMG400010137;PGSC0003DMG400010139;PGSC0003DMG400010143;PGSC0003DMG400010145;PGSC0003DMG400010146;PGSC0003DMG400015289;PGSC0003DMG400026899
MEantiquewhite2	GO:0030414	peptidase inhibitor activity	MF	8	8	7.15e-11	5.04e-09	PGSC0003DMG400009511;PGSC0003DMG400009513;PGSC0003DMG400010137;PGSC0003DMG400010139;PGSC0003DMG400010143;PGSC0003DMG400010145;PGSC0003DMG400010146;PGSC0003DMG400010147
MEantiquewhite2	GO:0044092	negative regulation of molecular function	BP	13	25	9.97e-11	6.26e-09	MSTRG.1536;MSTRG.29030;PGSC0003DMG400004548;PGSC0003DMG400005950;PGSC0003DMG400009511;PGSC0003DMG400009513;PGSC0003DMG400010137;PGSC0003DMG400010139;PGSC0003DMG400010143;PGSC0003DMG400010145;PGSC0003DMG400010146;PGSC0003DMG400015289;PGSC0003DMG400026899
MEantiquewhite2	GO:0061134	peptidase regulator activity	MF	8	9	6.13e-10	2.88e-08	PGSC0003DMG400009511;PGSC0003DMG400009513;PGSC0003DMG400010137;PGSC0003DMG400010139;PGSC0003DMG400010143;PGSC0003DMG400010145;PGSC0003DMG400010146;PGSC0003DMG400010147
MEantiquewhite2	GO:0004866	endopeptidase inhibitor activity	MF	7	7	1.35e-09	4.76e-08	PGSC0003DMG400009511;PGSC0003DMG400009513;PGSC0003DMG400010137;PGSC0003DMG400010139;PGSC0003DMG400010143;PGSC0003DMG400010145;PGSC0003DMG400010146
MEantiquewhite2	GO:0051336	regulation of hydrolase activity	BP	13	32	4.7e-09	2.65e-07	MSTRG.1536;MSTRG.29030;PGSC0003DMG400004548;PGSC0003DMG400005950;PGSC0003DMG400009511;PGSC0003DMG400009513;PGSC0003DMG400010137;PGSC0003DMG400010139;PGSC0003DMG400010143;PGSC0003DMG400010145;PGSC0003DMG400010146;PGSC0003DMG400015289;PGSC0003DMG400026899
MEantiquewhite2	GO:0061135	endopeptidase regulator activity	MF	7	8	1.03e-08	2.91e-07	PGSC0003DMG400009511;PGSC0003DMG400009513;PGSC0003DMG400010137;PGSC0003DMG400010139;PGSC0003DMG400010143;PGSC0003DMG400010145;PGSC0003DMG400010146
MEantiquewhite2	GO:0048523	negative regulation of cellular process	BP	14	40	1.16e-08	5.95e-07	MSTRG.1536;MSTRG.29030;PGSC0003DMG400000081;PGSC0003DMG400004548;PGSC0003DMG400005950;PGSC0003DMG400009511;PGSC0003DMG400009513;PGSC0003DMG400010137;PGSC0003DMG400010139;PGSC0003DMG400010143;PGSC0003DMG400010145;PGSC0003DMG400010146;PGSC0003DMG400015289;PGSC0003DMG400026899
MEantiquewhite2	GO:0031324	negative regulation of cellular metabolic process	BP	13	35	1.72e-08	8.1e-07	MSTRG.1536;MSTRG.29030;PGSC0003DMG400004548;PGSC0003DMG400005950;PGSC0003DMG400009511;PGSC0003DMG400009513;PGSC0003DMG400010137;PGSC0003DMG400010139;PGSC0003DMG400010143;PGSC0003DMG400010145;PGSC0003DMG400010146;PGSC0003DMG400015289;PGSC0003DMG400026899
MEantiquewhite2	GO:0030234	enzyme regulator activity	MF	13	36	2.06e-08	4.84e-07	MSTRG.1536;PGSC0003DMG400004548;PGSC0003DMG400005950;PGSC0003DMG400009511;PGSC0003DMG400009513;PGSC0003DMG400010137;PGSC0003DMG400010139;PGSC0003DMG400010143;PGSC0003DMG400010145;PGSC0003DMG400010146;PGSC0003DMG400010147;PGSC0003DMG400015289;PGSC0003DMG400026899
MEantiquewhite2	GO:0098772	molecular function regulator	MF	13	39	6.25e-08	1.26e-06	MSTRG.1536;PGSC0003DMG400004548;PGSC0003DMG400005950;PGSC0003DMG400009511;PGSC0003DMG400009513;PGSC0003DMG400010137;PGSC0003DMG400010139;PGSC0003DMG400010143;PGSC0003DMG400010145;PGSC0003DMG400010146;PGSC0003DMG400010147;PGSC0003DMG400015289;PGSC0003DMG400026899
MEantiquewhite2	GO:0048519	negative regulation of biological process	BP	19	90	2.8e-07	1.22e-05	MSTRG.1536;MSTRG.29030;PGSC0003DMG400000081;PGSC0003DMG400004548;PGSC0003DMG400004735;PGSC0003DMG400005950;PGSC0003DMG400009356;PGSC0003DMG400009511;PGSC0003DMG400009513;PGSC0003DMG400010137;PGSC0003DMG400010139;PGSC0003DMG400010143;PGSC0003DMG400010145;PGSC0003DMG400010146;PGSC0003DMG400015289;PGSC0003DMG400019256;PGSC0003DMG400024301;PGSC0003DMG400026899;PGSC0003DMG402019255
MEantiquewhite2	GO:0009892	negative regulation of metabolic process	BP	18	83	3.83e-07	1.55e-05	MSTRG.1536;MSTRG.29030;PGSC0003DMG400004548;PGSC0003DMG400004735;PGSC0003DMG400005950;PGSC0003DMG400009356;PGSC0003DMG400009511;PGSC0003DMG400009513;PGSC0003DMG400010137;PGSC0003DMG400010139;PGSC0003DMG400010143;PGSC0003DMG400010145;PGSC0003DMG400010146;PGSC0003DMG400015289;PGSC0003DMG400019256;PGSC0003DMG400024301;PGSC0003DMG400026899;PGSC0003DMG402019255
MEantiquewhite2	GO:0010605	negative regulation of macromolecule metabolic process	BP	15	62	8.49e-07	3.2e-05	MSTRG.1536;MSTRG.29030;PGSC0003DMG400004548;PGSC0003DMG400005950;PGSC0003DMG400009356;PGSC0003DMG400009511;PGSC0003DMG400009513;PGSC0003DMG400010137;PGSC0003DMG400010139;PGSC0003DMG400010143;PGSC0003DMG400010145;PGSC0003DMG400010146;PGSC0003DMG400015289;PGSC0003DMG400024301;PGSC0003DMG400026899
MEantiquewhite2	GO:0050790	regulation of catalytic activity	BP	13	52	3.18e-06	0.000112137	MSTRG.1536;MSTRG.29030;PGSC0003DMG400004548;PGSC0003DMG400005950;PGSC0003DMG400009511;PGSC0003DMG400009513;PGSC0003DMG400010137;PGSC0003DMG400010139;PGSC0003DMG400010143;PGSC0003DMG400010145;PGSC0003DMG400010146;PGSC0003DMG400015289;PGSC0003DMG400026899
MEantiquewhite2	GO:0065009	regulation of molecular function	BP	13	57	9.55e-06	0.000317365	MSTRG.1536;MSTRG.29030;PGSC0003DMG400004548;PGSC0003DMG400005950;PGSC0003DMG400009511;PGSC0003DMG400009513;PGSC0003DMG400010137;PGSC0003DMG400010139;PGSC0003DMG400010143;PGSC0003DMG400010145;PGSC0003DMG400010146;PGSC0003DMG400015289;PGSC0003DMG400026899
MEantiquewhite2	GO:0006508	proteolysis	BP	16	97	6.89e-05	0.00216321	MSTRG.1536;MSTRG.19323;MSTRG.29030;PGSC0003DMG400000081;PGSC0003DMG400004548;PGSC0003DMG400005950;PGSC0003DMG400009511;PGSC0003DMG400009513;PGSC0003DMG400010137;PGSC0003DMG400010139;PGSC0003DMG400010143;PGSC0003DMG400010145;PGSC0003DMG400010146;PGSC0003DMG400014296;PGSC0003DMG400015289;PGSC0003DMG400026899
MEantiquewhite2	GO:0032268	regulation of cellular protein metabolic process	BP	13	85	0.000718223	0.0202898	MSTRG.1536;MSTRG.29030;PGSC0003DMG400004548;PGSC0003DMG400005950;PGSC0003DMG400009511;PGSC0003DMG400009513;PGSC0003DMG400010137;PGSC0003DMG400010139;PGSC0003DMG400010143;PGSC0003DMG400010145;PGSC0003DMG400010146;PGSC0003DMG400015289;PGSC0003DMG400026899
MEantiquewhite2	GO:0051246	regulation of protein metabolic process	BP	13	85	0.000718223	0.0202898	MSTRG.1536;MSTRG.29030;PGSC0003DMG400004548;PGSC0003DMG400005950;PGSC0003DMG400009511;PGSC0003DMG400009513;PGSC0003DMG400010137;PGSC0003DMG400010139;PGSC0003DMG400010143;PGSC0003DMG400010145;PGSC0003DMG400010146;PGSC0003DMG400015289;PGSC0003DMG400026899
MEantiquewhite2	GO:0070566	adenylyltransferase activity	MF	3	5	0.00150218	0.026476	PGSC0003DMG400000735;PGSC0003DMG400031084;PGSC0003DMG400046891
MEantiquewhite2	GO:0005977	glycogen metabolic process	BP	3	5	0.00157757	0.0405148	PGSC0003DMG400000735;PGSC0003DMG400031084;PGSC0003DMG400046891
MEantiquewhite2	GO:0006112	energy reserve metabolic process	BP	3	5	0.00157757	0.0405148	PGSC0003DMG400000735;PGSC0003DMG400031084;PGSC0003DMG400046891
MEantiquewhite2	GO:0008237	metallopeptidase activity	MF	3	6	0.00288316	0.0451695	MSTRG.34558;MSTRG.34559;MSTRG.34560
MEantiquewhite2	GO:0030312	external encapsulating structure	CC	11	92	0.00470429	0.0682683	PGSC0003DMG400000408;PGSC0003DMG400004404;PGSC0003DMG400014299;PGSC0003DMG400019256;PGSC0003DMG400024062;PGSC0003DMG400026853;PGSC0003DMG400029331;PGSC0003DMG400030979;PGSC0003DMG400030982;PGSC0003DMG401006147;PGSC0003DMG402019255
MEantiquewhite2	GO:0009527	plastid outer membrane	CC	3	8	0.00548095	0.0682683	MSTRG.33508;PGSC0003DMG400020049;PGSC0003DMG400030420
MEantiquewhite2	GO:0009642	response to light intensity	BP	5	22	0.00622804	0.152993	MSTRG.19323;PGSC0003DMG400009255;PGSC0003DMG400021726;PGSC0003DMG400024707;PGSC0003DMG401001731
MEantiquewhite2	GO:0031301	integral component of organelle membrane	CC	2	3	0.00702762	0.0682683	PGSC0003DMG400020049;PGSC0003DMG400030420
MEantiquewhite2	GO:0031350	intrinsic component of plastid membrane	CC	2	3	0.00702762	0.0682683	PGSC0003DMG400020049;PGSC0003DMG400030420
MEantiquewhite2	GO:0031351	integral component of plastid membrane	CC	2	3	0.00702762	0.0682683	PGSC0003DMG400020049;PGSC0003DMG400030420
MEantiquewhite2	GO:0031354	intrinsic component of plastid outer membrane	CC	2	3	0.00702762	0.0682683	PGSC0003DMG400020049;PGSC0003DMG400030420
MEantiquewhite2	GO:0031355	integral component of plastid outer membrane	CC	2	3	0.00702762	0.0682683	PGSC0003DMG400020049;PGSC0003DMG400030420
MEantiquewhite2	GO:0016641	oxidoreductase activity, acting on the CH-NH2 group of donors, oxygen as acceptor	MF	3	8	0.00743713	0.104863	PGSC0003DMG400002321;PGSC0003DMG400016714;PGSC0003DMG400017203
MEantiquewhite2	GO:0000302	response to reactive oxygen species	BP	5	23	0.00760432	0.176126	MSTRG.19323;PGSC0003DMG400009255;PGSC0003DMG400021726;PGSC0003DMG400024707;PGSC0003DMG401001731
MEantiquewhite2	GO:0017038	protein import	BP	3	8	0.00779317	0.176126	PGSC0003DMG400000516;PGSC0003DMG400019029;PGSC0003DMG400030420
MEantiquewhite2	GO:0016628	oxidoreductase activity, acting on the CH-CH group of donors, NAD or NADP as acceptor	MF	8	54	0.00838901	0.107532	PGSC0003DMG400002720;PGSC0003DMG400009994;PGSC0003DMG400012926;PGSC0003DMG400014212;PGSC0003DMG400018171;PGSC0003DMG400028634;PGSC0003DMG400030572;PGSC0003DMG400032152
MEantiquewhite2	GO:0006979	response to oxidative stress	BP	5	24	0.0091791	0.199469	MSTRG.19323;PGSC0003DMG400009255;PGSC0003DMG400021726;PGSC0003DMG400024707;PGSC0003DMG401001731
MEantiquewhite2	GO:0071944	cell periphery	CC	11	101	0.00955109	0.0811843	PGSC0003DMG400000408;PGSC0003DMG400004404;PGSC0003DMG400014299;PGSC0003DMG400019256;PGSC0003DMG400024062;PGSC0003DMG400026853;PGSC0003DMG400029331;PGSC0003DMG400030979;PGSC0003DMG400030982;PGSC0003DMG401006147;PGSC0003DMG402019255
MEantiquewhite2	GO:0006073	cellular glucan metabolic process	BP	11	92	0.012435	0.260214	MSTRG.256;MSTRG.8233;PGSC0003DMG400000735;PGSC0003DMG400007677;PGSC0003DMG400012111;PGSC0003DMG400016169;PGSC0003DMG400016481;PGSC0003DMG400026916;PGSC0003DMG400031084;PGSC0003DMG400046891;PGSC0003DMG401000668
MEantiquewhite2	GO:0044264	cellular polysaccharide metabolic process	BP	11	93	0.0134329	0.263798	MSTRG.256;MSTRG.8233;PGSC0003DMG400000735;PGSC0003DMG400007677;PGSC0003DMG400012111;PGSC0003DMG400016169;PGSC0003DMG400016481;PGSC0003DMG400026916;PGSC0003DMG400031084;PGSC0003DMG400046891;PGSC0003DMG401000668
MEantiquewhite2	GO:0031968	organelle outer membrane	CC	3	11	0.014485	0.109442	MSTRG.33508;PGSC0003DMG400020049;PGSC0003DMG400030420
MEantiquewhite2	GO:0006950	response to stress	BP	29	345	0.0145915	0.263798	MSTRG.19323;MSTRG.19857;MSTRG.256;MSTRG.29030;PGSC0003DMG400000081;PGSC0003DMG400000559;PGSC0003DMG400001985;PGSC0003DMG400003219;PGSC0003DMG400005573;PGSC0003DMG400007677;PGSC0003DMG400008223;PGSC0003DMG400009255;PGSC0003DMG400010055;PGSC0003DMG400014104;PGSC0003DMG400015130;PGSC0003DMG400016453;PGSC0003DMG400017091;PGSC0003DMG400019517;PGSC0003DMG400021726;PGSC0003DMG400024707;PGSC0003DMG400026…
MEantiquewhite2	GO:0005976	polysaccharide metabolic process	BP	15	146	0.0148893	0.263798	MSTRG.256;MSTRG.8233;PGSC0003DMG400000408;PGSC0003DMG400000735;PGSC0003DMG400007677;PGSC0003DMG400010055;PGSC0003DMG400012111;PGSC0003DMG400016169;PGSC0003DMG400016481;PGSC0003DMG400019256;PGSC0003DMG400026916;PGSC0003DMG400031084;PGSC0003DMG400046891;PGSC0003DMG401000668;PGSC0003DMG402019255
MEantiquewhite2	GO:0044042	glucan metabolic process	BP	12	107	0.0149686	0.263798	MSTRG.256;MSTRG.8233;PGSC0003DMG400000408;PGSC0003DMG400000735;PGSC0003DMG400007677;PGSC0003DMG400012111;PGSC0003DMG400016169;PGSC0003DMG400016481;PGSC0003DMG400026916;PGSC0003DMG400031084;PGSC0003DMG400046891;PGSC0003DMG401000668
MEantiquewhite2	GO:0009408	response to heat	BP	3	10	0.0153694	0.263798	PGSC0003DMG400003219;PGSC0003DMG400008223;PGSC0003DMG400021726
MEantiquewhite2	GO:0006606	protein import into nucleus	BP	2	4	0.0172753	0.263798	PGSC0003DMG400000516;PGSC0003DMG400019029
MEantiquewhite2	GO:0034504	protein localization to nucleus	BP	2	4	0.0172753	0.263798	PGSC0003DMG400000516;PGSC0003DMG400019029
MEantiquewhite2	GO:0044744	protein targeting to nucleus	BP	2	4	0.0172753	0.263798	PGSC0003DMG400000516;PGSC0003DMG400019029
MEantiquewhite2	GO:0051170	nuclear import	BP	2	4	0.0172753	0.263798	PGSC0003DMG400000516;PGSC0003DMG400019029
MEantiquewhite2	GO:1902593	single-organism nuclear import	BP	2	4	0.0172753	0.263798	PGSC0003DMG400000516;PGSC0003DMG400019029
MEantiquewhite2	GO:0016779	nucleotidyltransferase activity	MF	5	29	0.0191501	0.210337	PGSC0003DMG400000516;PGSC0003DMG400000735;PGSC0003DMG400021289;PGSC0003DMG400031084;PGSC0003DMG400046891
MEantiquewhite2	GO:0016638	oxidoreductase activity, acting on the CH-NH2 group of donors	MF	3	11	0.0193928	0.210337	PGSC0003DMG400002321;PGSC0003DMG400016714;PGSC0003DMG400017203
MEantiquewhite2	GO:0048511	rhythmic process	BP	3	11	0.0202774	0.301493	PGSC0003DMG400007677;PGSC0003DMG400027327;PGSC0003DMG400030357
MEantiquewhite2	GO:0019867	outer membrane	CC	3	13	0.0233614	0.158858	MSTRG.33508;PGSC0003DMG400020049;PGSC0003DMG400030420
MEantiquewhite2	GO:0009129	pyrimidine nucleoside monophosphate metabolic process	BP	2	5	0.0277404	0.391833	PGSC0003DMG400000736;PGSC0003DMG400000980
MEantiquewhite2	GO:0009130	pyrimidine nucleoside monophosphate biosynthetic process	BP	2	5	0.0277404	0.391833	PGSC0003DMG400000736;PGSC0003DMG400000980
MEantiquewhite2	GO:0016627	oxidoreductase activity, acting on the CH-CH group of donors	MF	8	71	0.0388846	0.322163	PGSC0003DMG400002720;PGSC0003DMG400009994;PGSC0003DMG400012926;PGSC0003DMG400014212;PGSC0003DMG400018171;PGSC0003DMG400028634;PGSC0003DMG400030572;PGSC0003DMG400032152
MEantiquewhite2	GO:0015980	energy derivation by oxidation of organic compounds	BP	3	14	0.039547	0.519262	PGSC0003DMG400000735;PGSC0003DMG400031084;PGSC0003DMG400046891
MEantiquewhite2	GO:0045229	external encapsulating structure organization	BP	11	110	0.0412009	0.519262	MSTRG.19857;PGSC0003DMG400000408;PGSC0003DMG400003490;PGSC0003DMG400004404;PGSC0003DMG400010055;PGSC0003DMG400019256;PGSC0003DMG400024062;PGSC0003DMG400029331;PGSC0003DMG400030979;PGSC0003DMG400030982;PGSC0003DMG402019255
MEantiquewhite2	GO:0019538	protein metabolic process	BP	52	750	0.0444918	0.519262	MSTRG.1536;MSTRG.19323;MSTRG.29030;MSTRG.34558;MSTRG.34559;MSTRG.34560;MSTRG.4878;PGSC0003DMG400000081;PGSC0003DMG400001985;PGSC0003DMG400002929;PGSC0003DMG400004548;PGSC0003DMG400005573;PGSC0003DMG400005950;PGSC0003DMG400007677;PGSC0003DMG400008982;PGSC0003DMG400009141;PGSC0003DMG400009255;PGSC0003DMG400009509;PGSC0003DMG400009511;PGSC0003DMG400009513;PGSC0003DMG400010055;PGSC0003DMG400010137;PG…
MEantiquewhite2	GO:0046914	transition metal ion binding	MF	18	215	0.0450581	0.322163	MSTRG.34081;MSTRG.34083;MSTRG.34558;MSTRG.34559;MSTRG.34560;PGSC0003DMG400000516;PGSC0003DMG400006956;PGSC0003DMG400009620;PGSC0003DMG400010578;PGSC0003DMG400017730;PGSC0003DMG400025158;PGSC0003DMG400025159;PGSC0003DMG400027017;PGSC0003DMG400029195;PGSC0003DMG400032152;PGSC0003DMG400033072;PGSC0003DMG402002721;PGSC0003DMG402023504
MEantiquewhite2	GO:0006913	nucleocytoplasmic transport	BP	3	15	0.0474562	0.519262	PGSC0003DMG400000516;PGSC0003DMG400006478;PGSC0003DMG400019029
MEantiquewhite2	GO:0009692	ethylene metabolic process	BP	3	15	0.0474562	0.519262	PGSC0003DMG400002321;PGSC0003DMG400016714;PGSC0003DMG400018514
MEantiquewhite2	GO:0043449	cellular alkene metabolic process	BP	3	15	0.0474562	0.519262	PGSC0003DMG400002321;PGSC0003DMG400016714;PGSC0003DMG400018514
MEantiquewhite2	GO:0051169	nuclear transport	BP	3	15	0.0474562	0.519262	PGSC0003DMG400000516;PGSC0003DMG400006478;PGSC0003DMG400019029
MEantiquewhite2	GO:1900673	olefin metabolic process	BP	3	15	0.0474562	0.519262	PGSC0003DMG400002321;PGSC0003DMG400016714;PGSC0003DMG400018514
MEantiquewhite2	GO:0005811	lipid particle	CC	1	1	0.0494226	0.305522	PGSC0003DMG400012628
MEantiquewhite2	GO:0030246	carbohydrate binding	MF	2	7	0.0525021	0.322163	MSTRG.8233;PGSC0003DMG400016481
MEantiquewhite2	GO:0030247	polysaccharide binding	MF	2	7	0.0525021	0.322163	MSTRG.8233;PGSC0003DMG400016481
MEantiquewhite2	GO:0004368	glycerol-3-phosphate dehydrogenase activity	MF	1	1	0.0549317	0.322163	MSTRG.32429
MEantiquewhite2	GO:0005506	iron ion binding	MF	1	1	0.0549317	0.322163	PGSC0003DMG400029195
MEantiquewhite2	GO:0016724	oxidoreductase activity, oxidizing metal ions, oxygen as acceptor	MF	1	1	0.0549317	0.322163	PGSC0003DMG400029195
MEantiquewhite2	GO:0016743	carboxyl- or carbamoyltransferase activity	MF	1	1	0.0549317	0.322163	PGSC0003DMG400000980
MEantiquewhite2	GO:0016901	oxidoreductase activity, acting on the CH-OH group of donors, quinone or similar compound as acceptor	MF	1	1	0.0549317	0.322163	MSTRG.32429
MEantiquewhite2	GO:0042083	5,10-methylenetetrahydrofolate-dependent methyltransferase activity	MF	1	1	0.0549317	0.322163	PGSC0003DMG400000736
MEantiquewhite2	GO:0052590	sn-glycerol-3-phosphate:ubiquinone oxidoreductase activity	MF	1	1	0.0549317	0.322163	MSTRG.32429
MEantiquewhite2	GO:0000077	DNA damage checkpoint	BP	1	1	0.0558434	0.519262	PGSC0003DMG400000081
MEantiquewhite2	GO:0000959	mitochondrial RNA metabolic process	BP	1	1	0.0558434	0.519262	PGSC0003DMG400000516
MEantiquewhite2	GO:0007093	mitotic cell cycle checkpoint	BP	1	1	0.0558434	0.519262	PGSC0003DMG400000081
MEantiquewhite2	GO:0019627	urea metabolic process	BP	1	1	0.0558434	0.519262	PGSC0003DMG400000516
MEantiquewhite2	GO:0031123	RNA 3'-end processing	BP	1	1	0.0558434	0.519262	PGSC0003DMG400018003
MEantiquewhite2	GO:0031124	mRNA 3'-end processing	BP	1	1	0.0558434	0.519262	PGSC0003DMG400018003
MEantiquewhite2	GO:0031570	DNA integrity checkpoint	BP	1	1	0.0558434	0.519262	PGSC0003DMG400000081
MEantiquewhite2	GO:0044773	mitotic DNA damage checkpoint	BP	1	1	0.0558434	0.519262	PGSC0003DMG400000081
MEantiquewhite2	GO:0044774	mitotic DNA integrity checkpoint	BP	1	1	0.0558434	0.519262	PGSC0003DMG400000081
MEantiquewhite2	GO:0045786	negative regulation of cell cycle	BP	1	1	0.0558434	0.519262	PGSC0003DMG400000081
MEantiquewhite2	GO:0045930	negative regulation of mitotic cell cycle	BP	1	1	0.0558434	0.519262	PGSC0003DMG400000081
MEantiquewhite2	GO:0071941	nitrogen cycle metabolic process	BP	1	1	0.0558434	0.519262	PGSC0003DMG400000516
MEantiquewhite2	GO:0044238	primary metabolic process	BP	104	1661	0.0560619	0.519262	MSTRG.1536;MSTRG.19323;MSTRG.19857;MSTRG.256;MSTRG.29030;MSTRG.31240;MSTRG.34558;MSTRG.34559;MSTRG.34560;MSTRG.4878;MSTRG.8233;PGSC0003DMG400000081;PGSC0003DMG400000408;PGSC0003DMG400000465;PGSC0003DMG400000516;PGSC0003DMG400000689;PGSC0003DMG400000735;PGSC0003DMG400000736;PGSC0003DMG400000954;PGSC0003DMG400000980;PGSC0003DMG400001985;PGSC0003DMG400002720;PGSC0003DMG400002929;PGSC0003DMG400003490…
MEantiquewhite2	GO:0046906	tetrapyrrole binding	MF	10	104	0.057121	0.322163	PGSC0003DMG400000559;PGSC0003DMG400009620;PGSC0003DMG400010578;PGSC0003DMG400016453;PGSC0003DMG400025158;PGSC0003DMG400025159;PGSC0003DMG400029546;PGSC0003DMG400029934;PGSC0003DMG400032199;PGSC0003DMG401001731
MEantiquewhite2	GO:0080090	regulation of primary metabolic process	BP	15	175	0.0614406	0.559903	MSTRG.1536;MSTRG.29030;PGSC0003DMG400004548;PGSC0003DMG400005950;PGSC0003DMG400008223;PGSC0003DMG400009511;PGSC0003DMG400009513;PGSC0003DMG400010137;PGSC0003DMG400010139;PGSC0003DMG400010143;PGSC0003DMG400010145;PGSC0003DMG400010146;PGSC0003DMG400015289;PGSC0003DMG400026899;PGSC0003DMG400031098
MEantiquewhite2	GO:0019200	carbohydrate kinase activity	MF	2	8	0.0675237	0.366186	PGSC0003DMG400010007;PGSC0003DMG400026916
MEantiquewhite2	GO:0005975	carbohydrate metabolic process	BP	20	253	0.0682998	0.604491	MSTRG.256;MSTRG.8233;PGSC0003DMG400000408;PGSC0003DMG400000735;PGSC0003DMG400000954;PGSC0003DMG400004992;PGSC0003DMG400007677;PGSC0003DMG400010055;PGSC0003DMG400012111;PGSC0003DMG400014296;PGSC0003DMG400016169;PGSC0003DMG400016481;PGSC0003DMG400019256;PGSC0003DMG400019511;PGSC0003DMG400026916;PGSC0003DMG400031084;PGSC0003DMG400046891;PGSC0003DMG401000668;PGSC0003DMG402002721;PGSC0003DMG402019255
MEantiquewhite2	GO:0005982	starch metabolic process	BP	5	40	0.0693848	0.604491	MSTRG.256;PGSC0003DMG400000735;PGSC0003DMG400007677;PGSC0003DMG400012111;PGSC0003DMG400026916
MEantiquewhite2	GO:0031300	intrinsic component of organelle membrane	CC	2	9	0.0694151	0.393352	PGSC0003DMG400020049;PGSC0003DMG400030420
MEantiquewhite2	GO:0010087	phloem or xylem histogenesis	BP	2	8	0.0695432	0.604491	PGSC0003DMG400002321;PGSC0003DMG400008649
MEantiquewhite2	GO:0071554	cell wall organization or biogenesis	BP	8	80	0.0756743	0.642054	MSTRG.19857;PGSC0003DMG400000408;PGSC0003DMG400004404;PGSC0003DMG400019256;PGSC0003DMG400024062;PGSC0003DMG400026853;PGSC0003DMG400029331;PGSC0003DMG402019255
MEantiquewhite2	GO:0044262	cellular carbohydrate metabolic process	BP	11	122	0.0761374	0.642054	MSTRG.256;MSTRG.8233;PGSC0003DMG400000735;PGSC0003DMG400007677;PGSC0003DMG400012111;PGSC0003DMG400016169;PGSC0003DMG400016481;PGSC0003DMG400026916;PGSC0003DMG400031084;PGSC0003DMG400046891;PGSC0003DMG401000668
MEantiquewhite2	GO:0005576	extracellular region	CC	6	61	0.0773778	0.404746	PGSC0003DMG400000408;PGSC0003DMG400019511;PGSC0003DMG400028911;PGSC0003DMG400030979;PGSC0003DMG400030982;PGSC0003DMG402002721
MEantiquewhite2	GO:0031323	regulation of cellular metabolic process	BP	15	182	0.0805039	0.668893	MSTRG.1536;MSTRG.29030;PGSC0003DMG400004548;PGSC0003DMG400005950;PGSC0003DMG400008223;PGSC0003DMG400009511;PGSC0003DMG400009513;PGSC0003DMG400010137;PGSC0003DMG400010139;PGSC0003DMG400010143;PGSC0003DMG400010145;PGSC0003DMG400010146;PGSC0003DMG400015289;PGSC0003DMG400026899;PGSC0003DMG400031098
MEantiquewhite2	GO:0009266	response to temperature stimulus	BP	4	30	0.0830005	0.679642	PGSC0003DMG400003219;PGSC0003DMG400007677;PGSC0003DMG400008223;PGSC0003DMG400021726
MEantiquewhite2	GO:0001871	pattern binding	MF	2	9	0.0837564	0.437395	MSTRG.8233;PGSC0003DMG400016481
MEantiquewhite2	GO:0071555	cell wall organization	BP	6	56	0.0896774	0.705169	MSTRG.19857;PGSC0003DMG400004404;PGSC0003DMG400019256;PGSC0003DMG400024062;PGSC0003DMG400029331;PGSC0003DMG402019255
MEantiquewhite2	GO:0044267	cellular protein metabolic process	BP	43	636	0.0930691	0.705169	MSTRG.1536;MSTRG.19323;MSTRG.29030;MSTRG.4878;PGSC0003DMG400000081;PGSC0003DMG400001985;PGSC0003DMG400002929;PGSC0003DMG400004548;PGSC0003DMG400005573;PGSC0003DMG400005950;PGSC0003DMG400007677;PGSC0003DMG400009255;PGSC0003DMG400009509;PGSC0003DMG400009511;PGSC0003DMG400009513;PGSC0003DMG400010055;PGSC0003DMG400010137;PGSC0003DMG400010139;PGSC0003DMG400010143;PGSC0003DMG400010145;PGSC0003DMG400010…
MEantiquewhite2	GO:0036338	viral membrane	CC	1	2	0.0964244	0.427334	PGSC0003DMG400019308
MEantiquewhite2	GO:0016616	oxidoreductase activity, acting on the CH-OH group of donors, NAD or NADP as acceptor	MF	5	45	0.0979506	0.443162	MSTRG.34081;MSTRG.34083;PGSC0003DMG400001661;PGSC0003DMG400005974;PGSC0003DMG400019733
MEantiquewhite2	GO:0016491	oxidoreductase activity	MF	30	432	0.0981368	0.443162	MSTRG.32429;MSTRG.34081;MSTRG.34083;MSTRG.34162;PGSC0003DMG400001661;PGSC0003DMG400002321;PGSC0003DMG400002720;PGSC0003DMG400005974;PGSC0003DMG400009620;PGSC0003DMG400009994;PGSC0003DMG400010578;PGSC0003DMG400012926;PGSC0003DMG400014212;PGSC0003DMG400014274;PGSC0003DMG400016714;PGSC0003DMG400017203;PGSC0003DMG400018171;PGSC0003DMG400019511;PGSC0003DMG400019733;PGSC0003DMG400020999;PGSC0003DMG4000…
MEantiquewhite2	GO:0016021	integral component of membrane	CC	2	11	0.0994944	0.427334	PGSC0003DMG400020049;PGSC0003DMG400030420
MEantiquewhite2	GO:0009536	plastid	CC	25	394	0.100549	0.427334	MSTRG.17686;MSTRG.19323;MSTRG.256;MSTRG.33508;MSTRG.34558;MSTRG.34559;PGSC0003DMG400000735;PGSC0003DMG400000980;PGSC0003DMG400003219;PGSC0003DMG400004532;PGSC0003DMG400007677;PGSC0003DMG400012111;PGSC0003DMG400019029;PGSC0003DMG400019511;PGSC0003DMG400020049;PGSC0003DMG400020803;PGSC0003DMG400024275;PGSC0003DMG400029195;PGSC0003DMG400030420;PGSC0003DMG400031084;PGSC0003DMG400032152;PGSC0003DMG400…
MEantiquewhite2	GO:0016623	oxidoreductase activity, acting on the aldehyde or oxo group of donors, oxygen as acceptor	MF	2	10	0.101023	0.443162	MSTRG.34081;MSTRG.34083
MEantiquewhite2	GO:0008172	S-methyltransferase activity	MF	1	2	0.106862	0.443162	PGSC0003DMG400032243
MEantiquewhite2	GO:0019136	deoxynucleoside kinase activity	MF	1	2	0.106862	0.443162	PGSC0003DMG402007356
MEantiquewhite2	GO:0019206	nucleoside kinase activity	MF	1	2	0.106862	0.443162	PGSC0003DMG402007356
MEantiquewhite2	GO:0052736	beta-glucanase activity	MF	1	2	0.106862	0.443162	PGSC0003DMG400000408
MEantiquewhite2	GO:0000075	cell cycle checkpoint	BP	1	2	0.108584	0.705169	PGSC0003DMG400000081
MEantiquewhite2	GO:0006213	pyrimidine nucleoside metabolic process	BP	1	2	0.108584	0.705169	PGSC0003DMG400000980
MEantiquewhite2	GO:0006222	UMP biosynthetic process	BP	1	2	0.108584	0.705169	PGSC0003DMG400000980
MEantiquewhite2	GO:0006722	triterpenoid metabolic process	BP	1	2	0.108584	0.705169	PGSC0003DMG400002720
MEantiquewhite2	GO:0009157	deoxyribonucleoside monophosphate biosynthetic process	BP	1	2	0.108584	0.705169	PGSC0003DMG400000736
MEantiquewhite2	GO:0009162	deoxyribonucleoside monophosphate metabolic process	BP	1	2	0.108584	0.705169	PGSC0003DMG400000736
MEantiquewhite2	GO:0009176	pyrimidine deoxyribonucleoside monophosphate metabolic process	BP	1	2	0.108584	0.705169	PGSC0003DMG400000736
MEantiquewhite2	GO:0009177	pyrimidine deoxyribonucleoside monophosphate biosynthetic process	BP	1	2	0.108584	0.705169	PGSC0003DMG400000736
MEantiquewhite2	GO:0009218	pyrimidine ribonucleotide metabolic process	BP	1	2	0.108584	0.705169	PGSC0003DMG400000980
MEantiquewhite2	GO:0009220	pyrimidine ribonucleotide biosynthetic process	BP	1	2	0.108584	0.705169	PGSC0003DMG400000980
MEantiquewhite2	GO:0016104	triterpenoid biosynthetic process	BP	1	2	0.108584	0.705169	PGSC0003DMG400002720
MEantiquewhite2	GO:0042752	regulation of circadian rhythm	BP	1	2	0.108584	0.705169	PGSC0003DMG400030357
MEantiquewhite2	GO:0046049	UMP metabolic process	BP	1	2	0.108584	0.705169	PGSC0003DMG400000980
MEantiquewhite2	GO:0046131	pyrimidine ribonucleoside metabolic process	BP	1	2	0.108584	0.705169	PGSC0003DMG400000980
MEantiquewhite2	GO:0046132	pyrimidine ribonucleoside biosynthetic process	BP	1	2	0.108584	0.705169	PGSC0003DMG400000980
MEantiquewhite2	GO:0046134	pyrimidine nucleoside biosynthetic process	BP	1	2	0.108584	0.705169	PGSC0003DMG400000980
MEantiquewhite2	GO:0052689	carboxylic ester hydrolase activity	MF	3	22	0.116724	0.470232	PGSC0003DMG400004735;PGSC0003DMG400019256;PGSC0003DMG402019255
MEantiquewhite2	GO:0016614	oxidoreductase activity, acting on CH-OH group of donors	MF	7	77	0.127599	0.499762	MSTRG.32429;MSTRG.34081;MSTRG.34083;PGSC0003DMG400001661;PGSC0003DMG400005974;PGSC0003DMG400019511;PGSC0003DMG400019733
MEantiquewhite2	GO:0060255	regulation of macromolecule metabolic process	BP	27	388	0.129692	0.83268	MSTRG.1536;MSTRG.29030;PGSC0003DMG400001772;PGSC0003DMG400003047;PGSC0003DMG400004548;PGSC0003DMG400005950;PGSC0003DMG400008223;PGSC0003DMG400008712;PGSC0003DMG400009356;PGSC0003DMG400009511;PGSC0003DMG400009513;PGSC0003DMG400010137;PGSC0003DMG400010139;PGSC0003DMG400010143;PGSC0003DMG400010145;PGSC0003DMG400010146;PGSC0003DMG400015289;PGSC0003DMG400021444;PGSC0003DMG400021726;PGSC0003DMG40002430…
MEantiquewhite2	GO:0006629	lipid metabolic process	BP	17	229	0.135663	0.86123	PGSC0003DMG400000465;PGSC0003DMG400002720;PGSC0003DMG400012111;PGSC0003DMG400014104;PGSC0003DMG400014568;PGSC0003DMG400014604;PGSC0003DMG400015683;PGSC0003DMG400016886;PGSC0003DMG400017091;PGSC0003DMG400020128;PGSC0003DMG400020999;PGSC0003DMG400028022;PGSC0003DMG400029934;PGSC0003DMG400029964;PGSC0003DMG400032152;PGSC0003DMG401017090;PGSC0003DMG402017090
MEantiquewhite2	GO:0009314	response to radiation	BP	9	107	0.140842	0.877367	MSTRG.19323;MSTRG.31240;PGSC0003DMG400009255;PGSC0003DMG400010055;PGSC0003DMG400021726;PGSC0003DMG400024707;PGSC0003DMG400030357;PGSC0003DMG401001731;PGSC0003DMG402002721
MEantiquewhite2	GO:0004396	hexokinase activity	MF	1	3	0.155953	0.578668	PGSC0003DMG400026916
MEantiquewhite2	GO:0016855	racemase and epimerase activity, acting on amino acids and derivatives	MF	1	3	0.155953	0.578668	PGSC0003DMG402000630
MEantiquewhite2	GO:0098805	whole membrane	CC	3	28	0.157693	0.624341	MSTRG.33508;PGSC0003DMG400020049;PGSC0003DMG400030420
MEantiquewhite2	GO:0006206	pyrimidine nucleobase metabolic process	BP	1	3	0.158392	0.877367	PGSC0003DMG400000980
MEantiquewhite2	GO:0006549	isoleucine metabolic process	BP	1	3	0.158392	0.877367	PGSC0003DMG400028273
MEantiquewhite2	GO:0007623	circadian rhythm	BP	1	3	0.158392	0.877367	PGSC0003DMG400030357
MEantiquewhite2	GO:0009148	pyrimidine nucleoside triphosphate biosynthetic process	BP	1	3	0.158392	0.877367	PGSC0003DMG400031166
MEantiquewhite2	GO:0009173	pyrimidine ribonucleoside monophosphate metabolic process	BP	1	3	0.158392	0.877367	PGSC0003DMG400000980
MEantiquewhite2	GO:0009174	pyrimidine ribonucleoside monophosphate biosynthetic process	BP	1	3	0.158392	0.877367	PGSC0003DMG400000980
MEantiquewhite2	GO:0009208	pyrimidine ribonucleoside triphosphate metabolic process	BP	1	3	0.158392	0.877367	PGSC0003DMG400031166
MEantiquewhite2	GO:0009209	pyrimidine ribonucleoside triphosphate biosynthetic process	BP	1	3	0.158392	0.877367	PGSC0003DMG400031166
MEantiquewhite2	GO:0009396	folic acid-containing compound biosynthetic process	BP	1	3	0.158392	0.877367	PGSC0003DMG400000736
MEantiquewhite2	GO:0019856	pyrimidine nucleobase biosynthetic process	BP	1	3	0.158392	0.877367	PGSC0003DMG400000980
MEantiquewhite2	GO:0042559	pteridine-containing compound biosynthetic process	BP	1	3	0.158392	0.877367	PGSC0003DMG400000736
MEantiquewhite2	GO:0046916	cellular transition metal ion homeostasis	BP	1	3	0.158392	0.877367	PGSC0003DMG400029195
MEantiquewhite2	GO:0031461	cullin-RING ubiquitin ligase complex	CC	2	15	0.16746	0.624341	PGSC0003DMG400000081;PGSC0003DMG400006286
MEantiquewhite2	GO:0043170	macromolecule metabolic process	BP	91	1505	0.167817	0.920551	MSTRG.1536;MSTRG.19323;MSTRG.256;MSTRG.29030;MSTRG.31240;MSTRG.34558;MSTRG.34559;MSTRG.34560;MSTRG.4878;MSTRG.8233;PGSC0003DMG400000081;PGSC0003DMG400000408;PGSC0003DMG400000516;PGSC0003DMG400000735;PGSC0003DMG400001772;PGSC0003DMG400001985;PGSC0003DMG400002321;PGSC0003DMG400002929;PGSC0003DMG400003047;PGSC0003DMG400004548;PGSC0003DMG400005466;PGSC0003DMG400005573;PGSC0003DMG400005950;PGSC0003DMG…
MEantiquewhite2	GO:0046165	alcohol biosynthetic process	BP	3	26	0.174587	0.930579	PGSC0003DMG400002720;PGSC0003DMG400012111;PGSC0003DMG400032152
MEantiquewhite2	GO:0051301	cell division	BP	3	26	0.174587	0.930579	PGSC0003DMG400000689;PGSC0003DMG400003047;PGSC0003DMG400021444
MEantiquewhite2	GO:1901617	organic hydroxy compound biosynthetic process	BP	3	26	0.174587	0.930579	PGSC0003DMG400002720;PGSC0003DMG400012111;PGSC0003DMG400032152
MEantiquewhite2	GO:0016129	phytosteroid biosynthetic process	BP	2	14	0.182079	0.943646	PGSC0003DMG400002720;PGSC0003DMG400032152
MEantiquewhite2	GO:0044260	cellular macromolecule metabolic process	BP	69	1124	0.182254	0.943646	MSTRG.1536;MSTRG.19323;MSTRG.256;MSTRG.29030;MSTRG.31240;MSTRG.4878;MSTRG.8233;PGSC0003DMG400000081;PGSC0003DMG400000408;PGSC0003DMG400000516;PGSC0003DMG400000735;PGSC0003DMG400001985;PGSC0003DMG400002321;PGSC0003DMG400002929;PGSC0003DMG400003047;PGSC0003DMG400004548;PGSC0003DMG400005573;PGSC0003DMG400005950;PGSC0003DMG400007677;PGSC0003DMG400008223;PGSC0003DMG400008649;PGSC0003DMG400009255;PGSC0…
MEantiquewhite2	GO:0042170	plastid membrane	CC	3	30	0.182429	0.624341	MSTRG.33508;PGSC0003DMG400020049;PGSC0003DMG400030420
MEantiquewhite2	GO:0016798	hydrolase activity, acting on glycosyl bonds	MF	7	85	0.183561	0.595431	PGSC0003DMG400000408;PGSC0003DMG400000689;PGSC0003DMG400000954;PGSC0003DMG400004992;PGSC0003DMG400016169;PGSC0003DMG400026853;PGSC0003DMG401000668
MEantiquewhite2	GO:0015935	small ribosomal subunit	CC	1	4	0.18363	0.624341	PGSC0003DMG400033684
MEantiquewhite2	GO:0019842	vitamin binding	MF	2	15	0.197714	0.595431	PGSC0003DMG400002321;PGSC0003DMG400016714
MEantiquewhite2	GO:0009416	response to light stimulus	BP	8	101	0.200316	0.943646	MSTRG.19323;MSTRG.31240;PGSC0003DMG400009255;PGSC0003DMG400010055;PGSC0003DMG400021726;PGSC0003DMG400024707;PGSC0003DMG400030357;PGSC0003DMG401001731
MEantiquewhite2	GO:0004611	phosphoenolpyruvate carboxykinase activity	MF	1	4	0.20236	0.595431	PGSC0003DMG400007466
MEantiquewhite2	GO:0004645	phosphorylase activity	MF	1	4	0.20236	0.595431	MSTRG.256
MEantiquewhite2	GO:0005102	receptor binding	MF	1	4	0.20236	0.595431	PGSC0003DMG400002682
MEantiquewhite2	GO:0008320	protein transmembrane transporter activity	MF	1	4	0.20236	0.595431	PGSC0003DMG400030420
MEantiquewhite2	GO:0008565	protein transporter activity	MF	1	4	0.20236	0.595431	PGSC0003DMG400030420
MEantiquewhite2	GO:0016776	phosphotransferase activity, phosphate group as acceptor	MF	1	4	0.20236	0.595431	PGSC0003DMG400031166
MEantiquewhite2	GO:0022884	macromolecule transmembrane transporter activity	MF	1	4	0.20236	0.595431	PGSC0003DMG400030420
MEantiquewhite2	GO:0043167	ion binding	MF	42	676	0.2027	0.595431	MSTRG.256;MSTRG.34081;MSTRG.34083;MSTRG.34162;MSTRG.34558;MSTRG.34559;MSTRG.34560;PGSC0003DMG400000516;PGSC0003DMG400000559;PGSC0003DMG400000980;PGSC0003DMG400001879;PGSC0003DMG400001985;PGSC0003DMG400002321;PGSC0003DMG400004532;PGSC0003DMG400006956;PGSC0003DMG400007677;PGSC0003DMG400009620;PGSC0003DMG400010007;PGSC0003DMG400010578;PGSC0003DMG400014274;PGSC0003DMG400016453;PGSC0003DMG400016714;PG…
MEantiquewhite2	GO:0000272	polysaccharide catabolic process	BP	2	15	0.20279	0.943646	PGSC0003DMG400019256;PGSC0003DMG402019255
MEantiquewhite2	GO:0016052	carbohydrate catabolic process	BP	2	15	0.20279	0.943646	PGSC0003DMG400019256;PGSC0003DMG402019255
MEantiquewhite2	GO:0016128	phytosteroid metabolic process	BP	2	15	0.20279	0.943646	PGSC0003DMG400002720;PGSC0003DMG400032152
MEantiquewhite2	GO:0090305	nucleic acid phosphodiester bond hydrolysis	BP	2	15	0.20279	0.943646	PGSC0003DMG400000516;PGSC0003DMG400009356
MEantiquewhite2	GO:0090501	RNA phosphodiester bond hydrolysis	BP	2	15	0.20279	0.943646	PGSC0003DMG400000516;PGSC0003DMG400009356
MEantiquewhite2	GO:0008152	metabolic process	BP	161	2794	0.20385	0.943646	MSTRG.1536;MSTRG.19323;MSTRG.19857;MSTRG.256;MSTRG.29030;MSTRG.31240;MSTRG.32429;MSTRG.34081;MSTRG.34083;MSTRG.34162;MSTRG.34558;MSTRG.34559;MSTRG.34560;MSTRG.4878;MSTRG.8233;PGSC0003DMG400000081;PGSC0003DMG400000408;PGSC0003DMG400000465;PGSC0003DMG400000516;PGSC0003DMG400000559;PGSC0003DMG400000689;PGSC0003DMG400000735;PGSC0003DMG400000736;PGSC0003DMG400000954;PGSC0003DMG400000980;PGSC0003DMG400…
MEantiquewhite2	GO:0019222	regulation of metabolic process	BP	30	461	0.204351	0.943646	MSTRG.1536;MSTRG.29030;PGSC0003DMG400001772;PGSC0003DMG400003047;PGSC0003DMG400004548;PGSC0003DMG400004735;PGSC0003DMG400005950;PGSC0003DMG400008223;PGSC0003DMG400008712;PGSC0003DMG400009356;PGSC0003DMG400009511;PGSC0003DMG400009513;PGSC0003DMG400010137;PGSC0003DMG400010139;PGSC0003DMG400010143;PGSC0003DMG400010145;PGSC0003DMG400010146;PGSC0003DMG400015289;PGSC0003DMG400019256;PGSC0003DMG40002144…
MEantiquewhite2	GO:0010498	proteasomal protein catabolic process	BP	1	4	0.205431	0.943646	PGSC0003DMG400000081
MEantiquewhite2	GO:0042398	cellular modified amino acid biosynthetic process	BP	1	4	0.205431	0.943646	PGSC0003DMG400000736
MEantiquewhite2	GO:0042742	defense response to bacterium	BP	1	4	0.205431	0.943646	PGSC0003DMG400005573
MEantiquewhite2	GO:0043161	proteasome-mediated ubiquitin-dependent protein catabolic process	BP	1	4	0.205431	0.943646	PGSC0003DMG400000081
MEantiquewhite2	GO:0044743	intracellular protein transmembrane import	BP	1	4	0.205431	0.943646	PGSC0003DMG400030420
MEantiquewhite2	GO:0046112	nucleobase biosynthetic process	BP	1	4	0.205431	0.943646	PGSC0003DMG400000980
MEantiquewhite2	GO:0052646	alditol phosphate metabolic process	BP	1	4	0.205431	0.943646	MSTRG.32429
MEantiquewhite2	GO:0046872	metal ion binding	MF	20	303	0.220754	0.635232	MSTRG.34081;MSTRG.34083;MSTRG.34558;MSTRG.34559;MSTRG.34560;PGSC0003DMG400000516;PGSC0003DMG400006956;PGSC0003DMG400009620;PGSC0003DMG400010578;PGSC0003DMG400014274;PGSC0003DMG400017730;PGSC0003DMG400025158;PGSC0003DMG400025159;PGSC0003DMG400027017;PGSC0003DMG400029195;PGSC0003DMG400029964;PGSC0003DMG400032152;PGSC0003DMG400033072;PGSC0003DMG402002721;PGSC0003DMG402023504
MEantiquewhite2	GO:0098588	bounding membrane of organelle	CC	3	33	0.221275	0.648785	MSTRG.33508;PGSC0003DMG400020049;PGSC0003DMG400030420
MEantiquewhite2	GO:0048827	phyllome development	BP	2	16	0.223748	1	PGSC0003DMG400021444;PGSC0003DMG400029195
MEantiquewhite2	GO:0005783	endoplasmic reticulum	CC	1	5	0.224051	0.648785	PGSC0003DMG400024707
MEantiquewhite2	GO:0044432	endoplasmic reticulum part	CC	1	5	0.224051	0.648785	PGSC0003DMG400024707
MEantiquewhite2	GO:0032502	developmental process	BP	23	349	0.225623	1	MSTRG.19857;MSTRG.33508;PGSC0003DMG400000081;PGSC0003DMG400000689;PGSC0003DMG400002321;PGSC0003DMG400003047;PGSC0003DMG400008649;PGSC0003DMG400009356;PGSC0003DMG400010055;PGSC0003DMG400016714;PGSC0003DMG400018003;PGSC0003DMG400019256;PGSC0003DMG400020128;PGSC0003DMG400021444;PGSC0003DMG400026136;PGSC0003DMG400028429;PGSC0003DMG400029195;PGSC0003DMG400029594;PGSC0003DMG400030357;PGSC0003DMG4000304…
MEantiquewhite2	GO:0009532	plastid stroma	CC	7	101	0.228983	0.648785	MSTRG.19323;PGSC0003DMG400000980;PGSC0003DMG400007677;PGSC0003DMG400019511;PGSC0003DMG400029195;PGSC0003DMG400032152;PGSC0003DMG401006147
MEantiquewhite2	GO:0009123	nucleoside monophosphate metabolic process	BP	3	30	0.233253	1	PGSC0003DMG400000736;PGSC0003DMG400000980;PGSC0003DMG402007356
MEantiquewhite2	GO:0009124	nucleoside monophosphate biosynthetic process	BP	3	30	0.233253	1	PGSC0003DMG400000736;PGSC0003DMG400000980;PGSC0003DMG402007356
MEantiquewhite2	GO:0009628	response to abiotic stimulus	BP	14	202	0.235091	1	MSTRG.19323;MSTRG.31240;PGSC0003DMG400003219;PGSC0003DMG400007677;PGSC0003DMG400008223;PGSC0003DMG400009255;PGSC0003DMG400010055;PGSC0003DMG400016453;PGSC0003DMG400021726;PGSC0003DMG400024707;PGSC0003DMG400030357;PGSC0003DMG400032152;PGSC0003DMG401001731;PGSC0003DMG402002721
MEantiquewhite2	GO:0000151	ubiquitin ligase complex	CC	2	19	0.240982	0.65547	PGSC0003DMG400000081;PGSC0003DMG400006286
MEantiquewhite2	GO:0008443	phosphofructokinase activity	MF	1	5	0.246229	0.654281	PGSC0003DMG400010007
MEantiquewhite2	GO:0016722	oxidoreductase activity, oxidizing metal ions	MF	1	5	0.246229	0.654281	PGSC0003DMG400029195
MEantiquewhite2	GO:0016899	oxidoreductase activity, acting on the CH-OH group of donors, oxygen as acceptor	MF	1	5	0.246229	0.654281	PGSC0003DMG400019733
MEantiquewhite2	GO:0019205	nucleobase-containing compound kinase activity	MF	1	5	0.246229	0.654281	PGSC0003DMG402007356
MEantiquewhite2	GO:0006536	glutamate metabolic process	BP	1	5	0.249853	1	PGSC0003DMG400033072
MEantiquewhite2	GO:0006875	cellular metal ion homeostasis	BP	1	5	0.249853	1	PGSC0003DMG400029195
MEantiquewhite2	GO:0009132	nucleoside diphosphate metabolic process	BP	1	5	0.249853	1	PGSC0003DMG400031166
MEantiquewhite2	GO:0009147	pyrimidine nucleoside triphosphate metabolic process	BP	1	5	0.249853	1	PGSC0003DMG400031166
MEantiquewhite2	GO:0055076	transition metal ion homeostasis	BP	1	5	0.249853	1	PGSC0003DMG400029195
MEantiquewhite2	GO:0065002	intracellular protein transmembrane transport	BP	1	5	0.249853	1	PGSC0003DMG400030420
MEantiquewhite2	GO:0071806	protein transmembrane transport	BP	1	5	0.249853	1	PGSC0003DMG400030420
MEantiquewhite2	GO:0016705	oxidoreductase activity, acting on paired donors, with incorporation or reduction of molecular oxygen	MF	6	78	0.255769	0.654281	MSTRG.34162;PGSC0003DMG400002321;PGSC0003DMG400014274;PGSC0003DMG400016714;PGSC0003DMG400021095;PGSC0003DMG400029934
MEantiquewhite2	GO:0016903	oxidoreductase activity, acting on the aldehyde or oxo group of donors	MF	3	32	0.255783	0.654281	MSTRG.34081;MSTRG.34083;PGSC0003DMG400033072
MEantiquewhite2	GO:0006631	fatty acid metabolic process	BP	6	77	0.258434	1	PGSC0003DMG400014568;PGSC0003DMG400016886;PGSC0003DMG400020999;PGSC0003DMG400028022;PGSC0003DMG400029934;PGSC0003DMG400032152
MEantiquewhite2	GO:0071704	organic substance metabolic process	BP	122	2100	0.262353	1	MSTRG.1536;MSTRG.19323;MSTRG.19857;MSTRG.256;MSTRG.29030;MSTRG.31240;MSTRG.32429;MSTRG.34558;MSTRG.34559;MSTRG.34560;MSTRG.4878;MSTRG.8233;PGSC0003DMG400000081;PGSC0003DMG400000408;PGSC0003DMG400000465;PGSC0003DMG400000516;PGSC0003DMG400000735;PGSC0003DMG400000736;PGSC0003DMG400000954;PGSC0003DMG400000980;PGSC0003DMG400001772;PGSC0003DMG400001985;PGSC0003DMG400002321;PGSC0003DMG400002720;PGSC0003…
MEantiquewhite2	GO:0048367	shoot system development	BP	5	62	0.263419	1	PGSC0003DMG400003047;PGSC0003DMG400021444;PGSC0003DMG400029195;PGSC0003DMG400029594;PGSC0003DMG400030357
MEantiquewhite2	GO:1903047	mitotic cell cycle process	BP	2	18	0.266051	1	PGSC0003DMG400000081;PGSC0003DMG400003047
MEantiquewhite2	GO:0070011	peptidase activity, acting on L-amino acid peptides	MF	6	80	0.274778	0.654281	MSTRG.34558;MSTRG.34559;MSTRG.34560;PGSC0003DMG400009141;PGSC0003DMG400017730;PGSC0003DMG400024802
MEantiquewhite2	GO:0043169	cation binding	MF	37	611	0.277651	0.654281	MSTRG.34081;MSTRG.34083;MSTRG.34162;MSTRG.34558;MSTRG.34559;MSTRG.34560;PGSC0003DMG400000516;PGSC0003DMG400000559;PGSC0003DMG400001985;PGSC0003DMG400002321;PGSC0003DMG400004532;PGSC0003DMG400006956;PGSC0003DMG400007677;PGSC0003DMG400009620;PGSC0003DMG400010007;PGSC0003DMG400010578;PGSC0003DMG400014274;PGSC0003DMG400016453;PGSC0003DMG400016714;PGSC0003DMG400017203;PGSC0003DMG400017730;PGSC0003DMG4…
MEantiquewhite2	GO:0007275	multicellular organism development	BP	16	243	0.279488	1	MSTRG.19857;PGSC0003DMG400000689;PGSC0003DMG400003047;PGSC0003DMG400009356;PGSC0003DMG400010055;PGSC0003DMG400016714;PGSC0003DMG400019256;PGSC0003DMG400020128;PGSC0003DMG400021444;PGSC0003DMG400026136;PGSC0003DMG400029195;PGSC0003DMG400029594;PGSC0003DMG400030357;PGSC0003DMG400030979;PGSC0003DMG400030982;PGSC0003DMG402019255
MEantiquewhite2	GO:0009526	plastid envelope	CC	7	108	0.283066	0.740328	MSTRG.19323;MSTRG.33508;PGSC0003DMG400007677;PGSC0003DMG400019511;PGSC0003DMG400020049;PGSC0003DMG400030420;PGSC0003DMG400032152
MEantiquewhite2	GO:0009108	coenzyme biosynthetic process	BP	2	19	0.28724	1	PGSC0003DMG400000736;PGSC0003DMG400021726
MEantiquewhite2	GO:0004180	carboxypeptidase activity	MF	1	6	0.287698	0.654281	PGSC0003DMG400024802
MEantiquewhite2	GO:0005543	phospholipid binding	MF	1	6	0.287698	0.654281	PGSC0003DMG400001879
MEantiquewhite2	GO:0016646	oxidoreductase activity, acting on the CH-NH group of donors, NAD or NADP as acceptor	MF	1	6	0.287698	0.654281	PGSC0003DMG400033072
MEantiquewhite2	GO:0031406	carboxylic acid binding	MF	1	6	0.287698	0.654281	PGSC0003DMG400000980
MEantiquewhite2	GO:0043177	organic acid binding	MF	1	6	0.287698	0.654281	PGSC0003DMG400000980
MEantiquewhite2	GO:1901293	nucleoside phosphate biosynthetic process	BP	4	49	0.291644	1	PGSC0003DMG400000736;PGSC0003DMG400000980;PGSC0003DMG400031166;PGSC0003DMG402007356
MEantiquewhite2	GO:0002252	immune effector process	BP	1	6	0.291805	1	PGSC0003DMG400010055
MEantiquewhite2	GO:0016032	viral process	BP	1	6	0.291805	1	PGSC0003DMG400010055
MEantiquewhite2	GO:0044403	symbiosis, encompassing mutualism through parasitism	BP	1	6	0.291805	1	PGSC0003DMG400010055
MEantiquewhite2	GO:0044419	interspecies interaction between organisms	BP	1	6	0.291805	1	PGSC0003DMG400010055
MEantiquewhite2	GO:0048444	floral organ morphogenesis	BP	1	6	0.291805	1	PGSC0003DMG400003047
MEantiquewhite2	GO:0048449	floral organ formation	BP	1	6	0.291805	1	PGSC0003DMG400003047
MEantiquewhite2	GO:0048563	post-embryonic organ morphogenesis	BP	1	6	0.291805	1	PGSC0003DMG400003047
MEantiquewhite2	GO:0055114	oxidation-reduction process	BP	3	34	0.294829	1	PGSC0003DMG400000735;PGSC0003DMG400031084;PGSC0003DMG400046891
MEantiquewhite2	GO:0016758	transferase activity, transferring hexosyl groups	MF	5	66	0.295465	0.66128	MSTRG.256;PGSC0003DMG400000408;PGSC0003DMG400002895;PGSC0003DMG400012111;PGSC0003DMG400022627
MEantiquewhite2	GO:0000278	mitotic cell cycle	BP	2	20	0.308363	1	PGSC0003DMG400000081;PGSC0003DMG400003047
MEantiquewhite2	GO:0003002	regionalization	BP	2	20	0.308363	1	PGSC0003DMG400009356;PGSC0003DMG400021444
MEantiquewhite2	GO:0090407	organophosphate biosynthetic process	BP	5	67	0.318674	1	PGSC0003DMG400000736;PGSC0003DMG400000980;PGSC0003DMG400012111;PGSC0003DMG400031166;PGSC0003DMG402007356
MEantiquewhite2	GO:0016209	antioxidant activity	MF	2	21	0.322163	0.701921	PGSC0003DMG401001731;PGSC0003DMG401002721
MEantiquewhite2	GO:0050896	response to stimulus	BP	41	683	0.32567	1	MSTRG.19323;MSTRG.19857;MSTRG.256;MSTRG.29030;MSTRG.31240;PGSC0003DMG400000081;PGSC0003DMG400000559;PGSC0003DMG400001985;PGSC0003DMG400003219;PGSC0003DMG400004626;PGSC0003DMG400005573;PGSC0003DMG400006478;PGSC0003DMG400007677;PGSC0003DMG400008223;PGSC0003DMG400009255;PGSC0003DMG400009356;PGSC0003DMG400009509;PGSC0003DMG400010055;PGSC0003DMG400011937;PGSC0003DMG400014104;PGSC0003DMG400015130;PGSC0…
MEantiquewhite2	GO:0016787	hydrolase activity	MF	36	607	0.329864	0.701921	MSTRG.19323;MSTRG.29030;MSTRG.34558;MSTRG.34559;MSTRG.34560;PGSC0003DMG400000408;PGSC0003DMG400000465;PGSC0003DMG400000516;PGSC0003DMG400000689;PGSC0003DMG400000954;PGSC0003DMG400003490;PGSC0003DMG400004162;PGSC0003DMG400004735;PGSC0003DMG400004992;PGSC0003DMG400006478;PGSC0003DMG400009141;PGSC0003DMG400010076;PGSC0003DMG400011136;PGSC0003DMG400011937;PGSC0003DMG400013680;PGSC0003DMG400014180;PGS…
MEantiquewhite2	GO:0097367	carbohydrate derivative binding	MF	37	625	0.330935	0.701921	MSTRG.19323;MSTRG.36555;MSTRG.4878;PGSC0003DMG400000735;PGSC0003DMG400005573;PGSC0003DMG400006478;PGSC0003DMG400007677;PGSC0003DMG400010007;PGSC0003DMG400010055;PGSC0003DMG400011997;PGSC0003DMG400012926;PGSC0003DMG400014212;PGSC0003DMG400014296;PGSC0003DMG400017730;PGSC0003DMG400018171;PGSC0003DMG400018514;PGSC0003DMG400019517;PGSC0003DMG400019963;PGSC0003DMG400022159;PGSC0003DMG400022766;PGSC000…
MEantiquewhite2	GO:0006401	RNA catabolic process	BP	1	7	0.331421	1	PGSC0003DMG400000516
MEantiquewhite2	GO:0006457	protein folding	BP	1	7	0.331421	1	PGSC0003DMG400011997
MEantiquewhite2	GO:0006596	polyamine biosynthetic process	BP	1	7	0.331421	1	MSTRG.19857
MEantiquewhite2	GO:0006760	folic acid-containing compound metabolic process	BP	1	7	0.331421	1	PGSC0003DMG400000736
MEantiquewhite2	GO:0009112	nucleobase metabolic process	BP	1	7	0.331421	1	PGSC0003DMG400000980
MEantiquewhite2	GO:0009309	amine biosynthetic process	BP	1	7	0.331421	1	MSTRG.19857
MEantiquewhite2	GO:0019321	pentose metabolic process	BP	1	7	0.331421	1	PGSC0003DMG400026916
MEantiquewhite2	GO:0042401	cellular biogenic amine biosynthetic process	BP	1	7	0.331421	1	MSTRG.19857
MEantiquewhite2	GO:0042558	pteridine-containing compound metabolic process	BP	1	7	0.331421	1	PGSC0003DMG400000736
MEantiquewhite2	GO:0008233	peptidase activity	MF	6	86	0.333537	0.701921	MSTRG.34558;MSTRG.34559;MSTRG.34560;PGSC0003DMG400009141;PGSC0003DMG400017730;PGSC0003DMG400024802
MEantiquewhite2	GO:0051536	iron-sulfur cluster binding	MF	3	38	0.347624	0.716659	MSTRG.34081;MSTRG.34083;PGSC0003DMG400004532
MEantiquewhite2	GO:0006101	citrate metabolic process	BP	2	22	0.350183	1	PGSC0003DMG400007466;PGSC0003DMG400019511
MEantiquewhite2	GO:0006694	steroid biosynthetic process	BP	2	22	0.350183	1	PGSC0003DMG400002720;PGSC0003DMG400032152
MEantiquewhite2	GO:0072350	tricarboxylic acid metabolic process	BP	2	22	0.350183	1	PGSC0003DMG400007466;PGSC0003DMG400019511
MEantiquewhite2	GO:0043168	anion binding	MF	5	71	0.350706	0.716659	MSTRG.256;PGSC0003DMG400000980;PGSC0003DMG400001879;PGSC0003DMG400024275;PGSC0003DMG400028273
MEantiquewhite2	GO:1990234	transferase complex	CC	2	25	0.352692	0.888261	PGSC0003DMG400000081;PGSC0003DMG400006286
MEantiquewhite2	GO:0048509	regulation of meristem development	BP	3	38	0.357307	1	PGSC0003DMG400000689;PGSC0003DMG400010055;PGSC0003DMG400020128
MEantiquewhite2	GO:0009057	macromolecule catabolic process	BP	7	104	0.361264	1	PGSC0003DMG400000081;PGSC0003DMG400000516;PGSC0003DMG400014296;PGSC0003DMG400017730;PGSC0003DMG400019256;PGSC0003DMG400026853;PGSC0003DMG402019255
MEantiquewhite2	GO:1901700	response to oxygen-containing compound	BP	7	104	0.361264	1	MSTRG.19323;PGSC0003DMG400009255;PGSC0003DMG400016453;PGSC0003DMG400021726;PGSC0003DMG400024707;PGSC0003DMG400026136;PGSC0003DMG401001731
MEantiquewhite2	GO:0006397	mRNA processing	BP	1	8	0.368832	1	PGSC0003DMG400018003
MEantiquewhite2	GO:0007346	regulation of mitotic cell cycle	BP	1	8	0.368832	1	PGSC0003DMG400000081
MEantiquewhite2	GO:0009081	branched-chain amino acid metabolic process	BP	1	8	0.368832	1	PGSC0003DMG400028273
MEantiquewhite2	GO:0044036	cell wall macromolecule metabolic process	BP	2	23	0.370784	1	PGSC0003DMG400000408;PGSC0003DMG400026853
MEantiquewhite2	GO:0072594	establishment of protein localization to organelle	BP	2	23	0.370784	1	PGSC0003DMG400000516;PGSC0003DMG400019029
MEantiquewhite2	GO:0004553	hydrolase activity, hydrolyzing O-glycosyl compounds	MF	5	73	0.373015	0.751358	PGSC0003DMG400000408;PGSC0003DMG400004992;PGSC0003DMG400016169;PGSC0003DMG400026853;PGSC0003DMG401000668
MEantiquewhite2	GO:0006633	fatty acid biosynthetic process	BP	2	24	0.391123	1	PGSC0003DMG400016886;PGSC0003DMG400020999
MEantiquewhite2	GO:0008289	lipid binding	MF	1	9	0.398975	0.784053	PGSC0003DMG400001879
MEantiquewhite2	GO:0006544	glycine metabolic process	BP	1	9	0.40416	1	PGSC0003DMG400000736
MEantiquewhite2	GO:0006664	glycolipid metabolic process	BP	1	9	0.40416	1	PGSC0003DMG400012111
MEantiquewhite2	GO:0009247	glycolipid biosynthetic process	BP	1	9	0.40416	1	PGSC0003DMG400012111
MEantiquewhite2	GO:0030003	cellular cation homeostasis	BP	1	9	0.40416	1	PGSC0003DMG400029195
MEantiquewhite2	GO:0032958	inositol phosphate biosynthetic process	BP	1	9	0.40416	1	PGSC0003DMG400012111
MEantiquewhite2	GO:0034655	nucleobase-containing compound catabolic process	BP	1	9	0.40416	1	PGSC0003DMG400000516
MEantiquewhite2	GO:0044764	multi-organism cellular process	BP	1	9	0.40416	1	PGSC0003DMG400010055
MEantiquewhite2	GO:0046173	polyol biosynthetic process	BP	1	9	0.40416	1	PGSC0003DMG400012111
MEantiquewhite2	GO:1903509	liposaccharide metabolic process	BP	1	9	0.40416	1	PGSC0003DMG400012111
MEantiquewhite2	GO:0016482	cytoplasmic transport	BP	4	58	0.407971	1	PGSC0003DMG400000516;PGSC0003DMG400006478;PGSC0003DMG400019029;PGSC0003DMG404027324
MEantiquewhite2	GO:0033365	protein localization to organelle	BP	2	25	0.411165	1	PGSC0003DMG400000516;PGSC0003DMG400019029
MEantiquewhite2	GO:0072330	monocarboxylic acid biosynthetic process	BP	2	25	0.411165	1	PGSC0003DMG400016886;PGSC0003DMG400020999
MEantiquewhite2	GO:0001883	purine nucleoside binding	MF	35	609	0.411489	0.784053	MSTRG.19323;MSTRG.36555;MSTRG.4878;PGSC0003DMG400000735;PGSC0003DMG400005573;PGSC0003DMG400006478;PGSC0003DMG400007677;PGSC0003DMG400010007;PGSC0003DMG400010055;PGSC0003DMG400011997;PGSC0003DMG400012926;PGSC0003DMG400014212;PGSC0003DMG400014296;PGSC0003DMG400017730;PGSC0003DMG400018171;PGSC0003DMG400018514;PGSC0003DMG400019963;PGSC0003DMG400022159;PGSC0003DMG400022766;PGSC0003DMG400024644;PGSC000…
MEantiquewhite2	GO:0032549	ribonucleoside binding	MF	35	609	0.411489	0.784053	MSTRG.19323;MSTRG.36555;MSTRG.4878;PGSC0003DMG400000735;PGSC0003DMG400005573;PGSC0003DMG400006478;PGSC0003DMG400007677;PGSC0003DMG400010007;PGSC0003DMG400010055;PGSC0003DMG400011997;PGSC0003DMG400012926;PGSC0003DMG400014212;PGSC0003DMG400014296;PGSC0003DMG400017730;PGSC0003DMG400018171;PGSC0003DMG400018514;PGSC0003DMG400019963;PGSC0003DMG400022159;PGSC0003DMG400022766;PGSC0003DMG400024644;PGSC000…
MEantiquewhite2	GO:0032550	purine ribonucleoside binding	MF	35	609	0.411489	0.784053	MSTRG.19323;MSTRG.36555;MSTRG.4878;PGSC0003DMG400000735;PGSC0003DMG400005573;PGSC0003DMG400006478;PGSC0003DMG400007677;PGSC0003DMG400010007;PGSC0003DMG400010055;PGSC0003DMG400011997;PGSC0003DMG400012926;PGSC0003DMG400014212;PGSC0003DMG400014296;PGSC0003DMG400017730;PGSC0003DMG400018171;PGSC0003DMG400018514;PGSC0003DMG400019963;PGSC0003DMG400022159;PGSC0003DMG400022766;PGSC0003DMG400024644;PGSC000…
MEantiquewhite2	GO:1901135	carbohydrate derivative metabolic process	BP	6	93	0.419208	1	MSTRG.32429;PGSC0003DMG400000980;PGSC0003DMG400012111;PGSC0003DMG400016453;PGSC0003DMG400026853;PGSC0003DMG400031166
MEantiquewhite2	GO:0001882	nucleoside binding	MF	35	611	0.419975	0.787389	MSTRG.19323;MSTRG.36555;MSTRG.4878;PGSC0003DMG400000735;PGSC0003DMG400005573;PGSC0003DMG400006478;PGSC0003DMG400007677;PGSC0003DMG400010007;PGSC0003DMG400010055;PGSC0003DMG400011997;PGSC0003DMG400012926;PGSC0003DMG400014212;PGSC0003DMG400014296;PGSC0003DMG400017730;PGSC0003DMG400018171;PGSC0003DMG400018514;PGSC0003DMG400019963;PGSC0003DMG400022159;PGSC0003DMG400022766;PGSC0003DMG400024644;PGSC000…
MEantiquewhite2	GO:0036094	small molecule binding	MF	42	738	0.424408	0.787389	MSTRG.19323;MSTRG.34081;MSTRG.34083;MSTRG.36555;MSTRG.4878;PGSC0003DMG400000735;PGSC0003DMG400000736;PGSC0003DMG400000980;PGSC0003DMG400002321;PGSC0003DMG400005573;PGSC0003DMG400006478;PGSC0003DMG400007677;PGSC0003DMG400010007;PGSC0003DMG400010055;PGSC0003DMG400011997;PGSC0003DMG400012926;PGSC0003DMG400014212;PGSC0003DMG400014296;PGSC0003DMG400016714;PGSC0003DMG400017730;PGSC0003DMG400018171;PGSC…
MEantiquewhite2	GO:0006873	cellular ion homeostasis	BP	2	26	0.430879	1	PGSC0003DMG400016453;PGSC0003DMG400029195
MEantiquewhite2	GO:0008202	steroid metabolic process	BP	2	26	0.430879	1	PGSC0003DMG400002720;PGSC0003DMG400032152
MEantiquewhite2	GO:0055082	cellular chemical homeostasis	BP	2	26	0.430879	1	PGSC0003DMG400016453;PGSC0003DMG400029195
MEantiquewhite2	GO:0044283	small molecule biosynthetic process	BP	8	129	0.432883	1	PGSC0003DMG400000736;PGSC0003DMG400002720;PGSC0003DMG400012111;PGSC0003DMG400016453;PGSC0003DMG400016886;PGSC0003DMG400020999;PGSC0003DMG400028273;PGSC0003DMG400032152
MEantiquewhite2	GO:0006022	aminoglycan metabolic process	BP	1	10	0.43752	1	PGSC0003DMG400026853
MEantiquewhite2	GO:0006026	aminoglycan catabolic process	BP	1	10	0.43752	1	PGSC0003DMG400026853
MEantiquewhite2	GO:0006595	polyamine metabolic process	BP	1	10	0.43752	1	MSTRG.19857
MEantiquewhite2	GO:0007568	aging	BP	1	10	0.43752	1	PGSC0003DMG400018003
MEantiquewhite2	GO:1901136	carbohydrate derivative catabolic process	BP	1	10	0.43752	1	PGSC0003DMG400026853
MEantiquewhite2	GO:1902410	mitotic cytokinetic process	BP	1	10	0.43752	1	PGSC0003DMG400003047
MEantiquewhite2	GO:1902494	catalytic complex	CC	2	30	0.441516	1	PGSC0003DMG400000081;PGSC0003DMG400006286
MEantiquewhite2	GO:0046527	glucosyltransferase activity	MF	2	27	0.441716	0.808856	PGSC0003DMG400002895;PGSC0003DMG400012111
MEantiquewhite2	GO:0007389	pattern specification process	BP	2	27	0.450241	1	PGSC0003DMG400009356;PGSC0003DMG400021444
MEantiquewhite2	GO:0016772	transferase activity, transferring phosphorus-containing groups	MF	24	422	0.460917	0.827032	MSTRG.4878;PGSC0003DMG400000516;PGSC0003DMG400000735;PGSC0003DMG400007677;PGSC0003DMG400007948;PGSC0003DMG400009843;PGSC0003DMG400010007;PGSC0003DMG400010055;PGSC0003DMG400012926;PGSC0003DMG400018171;PGSC0003DMG400021034;PGSC0003DMG400021289;PGSC0003DMG400022766;PGSC0003DMG400025784;PGSC0003DMG400026072;PGSC0003DMG400026916;PGSC0003DMG400028429;PGSC0003DMG400028562;PGSC0003DMG400030572;PGSC0003DM…
MEantiquewhite2	GO:0016645	oxidoreductase activity, acting on the CH-NH group of donors	MF	1	11	0.463373	0.827032	PGSC0003DMG400033072
MEantiquewhite2	GO:0000281	mitotic cytokinesis	BP	1	11	0.469022	1	PGSC0003DMG400003047
MEantiquewhite2	GO:0006221	pyrimidine nucleotide biosynthetic process	BP	1	11	0.469022	1	PGSC0003DMG400000980
MEantiquewhite2	GO:0006405	RNA export from nucleus	BP	1	11	0.469022	1	PGSC0003DMG400006478
MEantiquewhite2	GO:0009739	response to gibberellin	BP	1	11	0.469022	1	PGSC0003DMG400026136
MEantiquewhite2	GO:0009826	unidimensional cell growth	BP	1	11	0.469022	1	PGSC0003DMG400010055
MEantiquewhite2	GO:0010476	gibberellin mediated signaling pathway	BP	1	11	0.469022	1	PGSC0003DMG400026136
MEantiquewhite2	GO:0043647	inositol phosphate metabolic process	BP	1	11	0.469022	1	PGSC0003DMG400012111
MEantiquewhite2	GO:0051168	nuclear export	BP	1	11	0.469022	1	PGSC0003DMG400006478
MEantiquewhite2	GO:0055065	metal ion homeostasis	BP	1	11	0.469022	1	PGSC0003DMG400029195
MEantiquewhite2	GO:0060560	developmental growth involved in morphogenesis	BP	1	11	0.469022	1	PGSC0003DMG400010055
MEantiquewhite2	GO:0061640	cytoskeleton-dependent cytokinesis	BP	1	11	0.469022	1	PGSC0003DMG400003047
MEantiquewhite2	GO:0071370	cellular response to gibberellin stimulus	BP	1	11	0.469022	1	PGSC0003DMG400026136
MEantiquewhite2	GO:0044707	single-multicellular organism process	BP	16	276	0.476843	1	MSTRG.19857;PGSC0003DMG400000689;PGSC0003DMG400003047;PGSC0003DMG400009356;PGSC0003DMG400010055;PGSC0003DMG400016714;PGSC0003DMG400019256;PGSC0003DMG400020128;PGSC0003DMG400021444;PGSC0003DMG400026136;PGSC0003DMG400029195;PGSC0003DMG400029594;PGSC0003DMG400030357;PGSC0003DMG400030979;PGSC0003DMG400030982;PGSC0003DMG402019255
MEantiquewhite2	GO:0032501	multicellular organismal process	BP	16	278	0.489031	1	MSTRG.19857;PGSC0003DMG400000689;PGSC0003DMG400003047;PGSC0003DMG400009356;PGSC0003DMG400010055;PGSC0003DMG400016714;PGSC0003DMG400019256;PGSC0003DMG400020128;PGSC0003DMG400021444;PGSC0003DMG400026136;PGSC0003DMG400029195;PGSC0003DMG400029594;PGSC0003DMG400030357;PGSC0003DMG400030979;PGSC0003DMG400030982;PGSC0003DMG402019255
MEantiquewhite2	GO:0006066	alcohol metabolic process	BP	3	47	0.493214	1	PGSC0003DMG400002720;PGSC0003DMG400012111;PGSC0003DMG400032152
MEantiquewhite2	GO:0006091	generation of precursor metabolites and energy	BP	4	65	0.496109	1	PGSC0003DMG400000735;PGSC0003DMG400004532;PGSC0003DMG400031084;PGSC0003DMG400046891
MEantiquewhite2	GO:0006220	pyrimidine nucleotide metabolic process	BP	1	12	0.498767	1	PGSC0003DMG400000980
MEantiquewhite2	GO:0015748	organophosphate ester transport	BP	1	12	0.498767	1	PGSC0003DMG404027324
MEantiquewhite2	GO:0031050	dsRNA fragmentation	BP	1	12	0.498767	1	PGSC0003DMG400009356
MEantiquewhite2	GO:0032506	cytokinetic process	BP	1	12	0.498767	1	PGSC0003DMG400003047
MEantiquewhite2	GO:0043331	response to dsRNA	BP	1	12	0.498767	1	PGSC0003DMG400009356
MEantiquewhite2	GO:0046467	membrane lipid biosynthetic process	BP	1	12	0.498767	1	PGSC0003DMG400012111
MEantiquewhite2	GO:0070918	production of small RNA involved in gene silencing by RNA	BP	1	12	0.498767	1	PGSC0003DMG400009356
MEantiquewhite2	GO:0071359	cellular response to dsRNA	BP	1	12	0.498767	1	PGSC0003DMG400009356
MEantiquewhite2	GO:0072528	pyrimidine-containing compound biosynthetic process	BP	1	12	0.498767	1	PGSC0003DMG400000980
MEantiquewhite2	GO:1901699	cellular response to nitrogen compound	BP	1	12	0.498767	1	PGSC0003DMG400009356
MEantiquewhite2	GO:0090567	reproductive shoot system development	BP	3	48	0.507501	1	PGSC0003DMG400003047;PGSC0003DMG400029195;PGSC0003DMG400030357
MEantiquewhite2	GO:0016757	transferase activity, transferring glycosyl groups	MF	6	104	0.512375	0.88491	MSTRG.256;PGSC0003DMG400000408;PGSC0003DMG400002895;PGSC0003DMG400012111;PGSC0003DMG400022627;PGSC0003DMG400023356
MEantiquewhite2	GO:0016741	transferase activity, transferring one-carbon groups	MF	4	68	0.519028	0.88491	PGSC0003DMG400000736;PGSC0003DMG400000980;PGSC0003DMG400019308;PGSC0003DMG400032243
MEantiquewhite2	GO:1901137	carbohydrate derivative biosynthetic process	BP	4	67	0.520317	1	PGSC0003DMG400000980;PGSC0003DMG400012111;PGSC0003DMG400016453;PGSC0003DMG400031166
MEantiquewhite2	GO:0004601	peroxidase activity	MF	1	13	0.520904	0.88491	PGSC0003DMG401001731
MEantiquewhite2	GO:0016684	oxidoreductase activity, acting on peroxide as acceptor	MF	1	13	0.520904	0.88491	PGSC0003DMG401001731
MEantiquewhite2	GO:0005840	ribosome	CC	2	35	0.523374	1	PGSC0003DMG400014299;PGSC0003DMG400033684
MEantiquewhite2	GO:0009260	ribonucleotide biosynthetic process	BP	2	31	0.523765	1	PGSC0003DMG400000980;PGSC0003DMG400031166
MEantiquewhite2	GO:0043648	dicarboxylic acid metabolic process	BP	2	31	0.523765	1	PGSC0003DMG400019511;PGSC0003DMG400033072
MEantiquewhite2	GO:0046390	ribose phosphate biosynthetic process	BP	2	31	0.523765	1	PGSC0003DMG400000980;PGSC0003DMG400031166
MEantiquewhite2	GO:1901659	glycosyl compound biosynthetic process	BP	2	31	0.523765	1	PGSC0003DMG400000980;PGSC0003DMG400016453
MEantiquewhite2	GO:0005911	cell-cell junction	CC	4	76	0.524136	1	PGSC0003DMG400006478;PGSC0003DMG400012423;PGSC0003DMG400014299;PGSC0003DMG402002721
MEantiquewhite2	GO:0030054	cell junction	CC	4	76	0.524136	1	PGSC0003DMG400006478;PGSC0003DMG400012423;PGSC0003DMG400014299;PGSC0003DMG402002721
MEantiquewhite2	GO:0000910	cytokinesis	BP	1	13	0.526855	1	PGSC0003DMG400003047
MEantiquewhite2	GO:0006403	RNA localization	BP	1	13	0.526855	1	PGSC0003DMG400006478
MEantiquewhite2	GO:0006643	membrane lipid metabolic process	BP	1	13	0.526855	1	PGSC0003DMG400012111
MEantiquewhite2	GO:0050657	nucleic acid transport	BP	1	13	0.526855	1	PGSC0003DMG400006478
MEantiquewhite2	GO:0050658	RNA transport	BP	1	13	0.526855	1	PGSC0003DMG400006478
MEantiquewhite2	GO:0051236	establishment of RNA localization	BP	1	13	0.526855	1	PGSC0003DMG400006478
MEantiquewhite2	GO:0044767	single-organism developmental process	BP	17	304	0.536918	1	MSTRG.19857;PGSC0003DMG400000689;PGSC0003DMG400003047;PGSC0003DMG400009356;PGSC0003DMG400010055;PGSC0003DMG400016714;PGSC0003DMG400018003;PGSC0003DMG400019256;PGSC0003DMG400020128;PGSC0003DMG400021444;PGSC0003DMG400026136;PGSC0003DMG400029195;PGSC0003DMG400029594;PGSC0003DMG400030357;PGSC0003DMG400030979;PGSC0003DMG400030982;PGSC0003DMG402019255
MEantiquewhite2	GO:0005198	structural molecule activity	MF	3	51	0.53774	0.885877	PGSC0003DMG400014296;PGSC0003DMG400020803;PGSC0003DMG400028193
MEantiquewhite2	GO:0051540	metal cluster binding	MF	3	51	0.53774	0.885877	MSTRG.34081;MSTRG.34083;PGSC0003DMG400004532
MEantiquewhite2	GO:1902580	single-organism cellular localization	BP	2	32	0.541096	1	PGSC0003DMG400000516;PGSC0003DMG400019029
MEantiquewhite2	GO:0008238	exopeptidase activity	MF	1	14	0.547326	0.885877	PGSC0003DMG400024802
MEantiquewhite2	GO:0016615	malate dehydrogenase activity	MF	1	14	0.547326	0.885877	PGSC0003DMG400019511
MEantiquewhite2	GO:0050789	regulation of biological process	BP	41	739	0.549146	1	MSTRG.1536;MSTRG.29030;MSTRG.31240;PGSC0003DMG400000081;PGSC0003DMG400000689;PGSC0003DMG400001772;PGSC0003DMG400003047;PGSC0003DMG400004548;PGSC0003DMG400004735;PGSC0003DMG400005950;PGSC0003DMG400006478;PGSC0003DMG400008223;PGSC0003DMG400008712;PGSC0003DMG400009356;PGSC0003DMG400009511;PGSC0003DMG400009513;PGSC0003DMG400010055;PGSC0003DMG400010137;PGSC0003DMG400010139;PGSC0003DMG400010143;PGSC000…
MEantiquewhite2	GO:0016071	mRNA metabolic process	BP	1	14	0.553376	1	PGSC0003DMG400018003
MEantiquewhite2	GO:0022613	ribonucleoprotein complex biogenesis	BP	1	14	0.553376	1	MSTRG.4179
MEantiquewhite2	GO:0042044	fluid transport	BP	1	14	0.553376	1	PGSC0003DMG400016453
MEantiquewhite2	GO:0043473	pigmentation	BP	1	14	0.553376	1	PGSC0003DMG400010055
MEantiquewhite2	GO:0043476	pigment accumulation	BP	1	14	0.553376	1	PGSC0003DMG400010055
MEantiquewhite2	GO:0043478	pigment accumulation in response to UV light	BP	1	14	0.553376	1	PGSC0003DMG400010055
MEantiquewhite2	GO:0043479	pigment accumulation in tissues in response to UV light	BP	1	14	0.553376	1	PGSC0003DMG400010055
MEantiquewhite2	GO:0043480	pigment accumulation in tissues	BP	1	14	0.553376	1	PGSC0003DMG400010055
MEantiquewhite2	GO:0009259	ribonucleotide metabolic process	BP	2	33	0.557987	1	PGSC0003DMG400000980;PGSC0003DMG400031166
MEantiquewhite2	GO:0019693	ribose phosphate metabolic process	BP	2	33	0.557987	1	PGSC0003DMG400000980;PGSC0003DMG400031166
MEantiquewhite2	GO:0097159	organic cyclic compound binding	MF	60	1102	0.563501	0.885877	MSTRG.19323;MSTRG.34081;MSTRG.34083;MSTRG.36555;MSTRG.4878;PGSC0003DMG400000516;PGSC0003DMG400000559;PGSC0003DMG400000708;PGSC0003DMG400000735;PGSC0003DMG400000736;PGSC0003DMG400003423;PGSC0003DMG400005573;PGSC0003DMG400006478;PGSC0003DMG400007677;PGSC0003DMG400009356;PGSC0003DMG400009620;PGSC0003DMG400010007;PGSC0003DMG400010055;PGSC0003DMG400010578;PGSC0003DMG400011997;PGSC0003DMG400012926;PGSC…
MEantiquewhite2	GO:0048037	cofactor binding	MF	3	53	0.564259	0.885877	MSTRG.2303;MSTRG.2304;PGSC0003DMG400017203
MEantiquewhite2	GO:0016854	racemase and epimerase activity	MF	1	15	0.572298	0.885877	PGSC0003DMG402000630
MEantiquewhite2	GO:0050801	ion homeostasis	BP	2	34	0.574434	1	PGSC0003DMG400016453;PGSC0003DMG400029195
MEantiquewhite2	GO:0006511	ubiquitin-dependent protein catabolic process	BP	1	15	0.578418	1	PGSC0003DMG400000081
MEantiquewhite2	GO:0006575	cellular modified amino acid metabolic process	BP	1	15	0.578418	1	PGSC0003DMG400000736
MEantiquewhite2	GO:0009648	photoperiodism	BP	1	15	0.578418	1	PGSC0003DMG400030357
MEantiquewhite2	GO:0009850	auxin metabolic process	BP	1	15	0.578418	1	MSTRG.34081
MEantiquewhite2	GO:0035194	posttranscriptional gene silencing by RNA	BP	1	15	0.578418	1	PGSC0003DMG400009356
MEantiquewhite2	GO:0048569	post-embryonic organ development	BP	1	15	0.578418	1	PGSC0003DMG400003047
MEantiquewhite2	GO:0072527	pyrimidine-containing compound metabolic process	BP	1	15	0.578418	1	PGSC0003DMG400000980
MEantiquewhite2	GO:0019012	virion	CC	1	17	0.578923	1	PGSC0003DMG400019308
MEantiquewhite2	GO:0044423	virion part	CC	1	17	0.578923	1	PGSC0003DMG400019308
MEantiquewhite2	GO:0015630	microtubule cytoskeleton	CC	2	39	0.582903	1	PGSC0003DMG400014296;PGSC0003DMG400028193
MEantiquewhite2	GO:0031967	organelle envelope	CC	8	166	0.585766	1	MSTRG.19323;MSTRG.33508;PGSC0003DMG400007677;PGSC0003DMG400019511;PGSC0003DMG400020049;PGSC0003DMG400030420;PGSC0003DMG400032152;PGSC0003DMG402002721
MEantiquewhite2	GO:0031975	envelope	CC	8	166	0.585766	1	MSTRG.19323;MSTRG.33508;PGSC0003DMG400007677;PGSC0003DMG400019511;PGSC0003DMG400020049;PGSC0003DMG400030420;PGSC0003DMG400032152;PGSC0003DMG402002721
MEantiquewhite2	GO:1901363	heterocyclic compound binding	MF	58	1072	0.586351	0.885877	MSTRG.19323;MSTRG.34081;MSTRG.34083;MSTRG.36555;MSTRG.4878;PGSC0003DMG400000516;PGSC0003DMG400000559;PGSC0003DMG400000735;PGSC0003DMG400000736;PGSC0003DMG400003423;PGSC0003DMG400005573;PGSC0003DMG400006478;PGSC0003DMG400007677;PGSC0003DMG400009356;PGSC0003DMG400009620;PGSC0003DMG400010007;PGSC0003DMG400010055;PGSC0003DMG400010578;PGSC0003DMG400011997;PGSC0003DMG400012926;PGSC0003DMG400014180;PGSC…
MEantiquewhite2	GO:0048878	chemical homeostasis	BP	2	35	0.590434	1	PGSC0003DMG400016453;PGSC0003DMG400029195
MEantiquewhite2	GO:0034062	RNA polymerase activity	MF	1	16	0.5959	0.885877	PGSC0003DMG400021289
MEantiquewhite2	GO:0035251	UDP-glucosyltransferase activity	MF	1	16	0.5959	0.885877	PGSC0003DMG400002895
MEantiquewhite2	GO:0016788	hydrolase activity, acting on ester bonds	MF	8	151	0.596299	0.885877	PGSC0003DMG400000465;PGSC0003DMG400000516;PGSC0003DMG400004735;PGSC0003DMG400011937;PGSC0003DMG400013680;PGSC0003DMG400019256;PGSC0003DMG400027327;PGSC0003DMG402019255
MEantiquewhite2	GO:0008168	methyltransferase activity	MF	2	36	0.596868	0.885877	PGSC0003DMG400000736;PGSC0003DMG400032243
MEantiquewhite2	GO:0044710	single-organism metabolic process	BP	66	1203	0.600301	1	MSTRG.19857;MSTRG.32429;MSTRG.34081;MSTRG.34083;MSTRG.34162;PGSC0003DMG400000465;PGSC0003DMG400000516;PGSC0003DMG400000559;PGSC0003DMG400000735;PGSC0003DMG400000736;PGSC0003DMG400000980;PGSC0003DMG400001661;PGSC0003DMG400002321;PGSC0003DMG400002720;PGSC0003DMG400004532;PGSC0003DMG400005974;PGSC0003DMG400007466;PGSC0003DMG400009356;PGSC0003DMG400009620;PGSC0003DMG400009994;PGSC0003DMG400010007;PGS…
MEantiquewhite2	GO:0009888	tissue development	BP	5	93	0.601233	1	PGSC0003DMG400000689;PGSC0003DMG400002321;PGSC0003DMG400008649;PGSC0003DMG400010055;PGSC0003DMG400020128
MEantiquewhite2	GO:0006576	cellular biogenic amine metabolic process	BP	1	16	0.602063	1	MSTRG.19857
MEantiquewhite2	GO:0009163	nucleoside biosynthetic process	BP	1	16	0.602063	1	PGSC0003DMG400000980
MEantiquewhite2	GO:0016441	posttranscriptional gene silencing	BP	1	16	0.602063	1	PGSC0003DMG400009356
MEantiquewhite2	GO:0032535	regulation of cellular component size	BP	1	16	0.602063	1	PGSC0003DMG400000689
MEantiquewhite2	GO:0042455	ribonucleoside biosynthetic process	BP	1	16	0.602063	1	PGSC0003DMG400000980
MEantiquewhite2	GO:0090066	regulation of anatomical structure size	BP	1	16	0.602063	1	PGSC0003DMG400000689
MEantiquewhite2	GO:0098771	inorganic ion homeostasis	BP	1	16	0.602063	1	PGSC0003DMG400029195
MEantiquewhite2	GO:1901657	glycosyl compound metabolic process	BP	2	36	0.605985	1	PGSC0003DMG400000980;PGSC0003DMG400016453
MEantiquewhite2	GO:0016701	oxidoreductase activity, acting on single donors with incorporation of molecular oxygen	MF	1	17	0.618206	0.907991	PGSC0003DMG400020999
MEantiquewhite2	GO:0006163	purine nucleotide metabolic process	BP	2	37	0.621087	1	PGSC0003DMG400000980;PGSC0003DMG400031166
MEantiquewhite2	GO:0006637	acyl-CoA metabolic process	BP	1	17	0.624388	1	PGSC0003DMG400032152
MEantiquewhite2	GO:0009142	nucleoside triphosphate biosynthetic process	BP	1	17	0.624388	1	PGSC0003DMG400031166
MEantiquewhite2	GO:0009199	ribonucleoside triphosphate metabolic process	BP	1	17	0.624388	1	PGSC0003DMG400031166
MEantiquewhite2	GO:0009201	ribonucleoside triphosphate biosynthetic process	BP	1	17	0.624388	1	PGSC0003DMG400031166
MEantiquewhite2	GO:0009914	hormone transport	BP	1	17	0.624388	1	PGSC0003DMG400000689
MEantiquewhite2	GO:0016144	S-glycoside biosynthetic process	BP	1	17	0.624388	1	PGSC0003DMG400016453
MEantiquewhite2	GO:0019758	glycosinolate biosynthetic process	BP	1	17	0.624388	1	PGSC0003DMG400016453
MEantiquewhite2	GO:0035383	thioester metabolic process	BP	1	17	0.624388	1	PGSC0003DMG400032152
MEantiquewhite2	GO:0055080	cation homeostasis	BP	1	17	0.624388	1	PGSC0003DMG400029195
MEantiquewhite2	GO:0060918	auxin transport	BP	1	17	0.624388	1	PGSC0003DMG400000689
MEantiquewhite2	GO:0099402	plant organ development	BP	3	57	0.625712	1	PGSC0003DMG400003047;PGSC0003DMG400021444;PGSC0003DMG400029195
MEantiquewhite2	GO:0065007	biological regulation	BP	44	814	0.628905	1	MSTRG.1536;MSTRG.29030;MSTRG.31240;MSTRG.34081;PGSC0003DMG400000081;PGSC0003DMG400000689;PGSC0003DMG400001772;PGSC0003DMG400003047;PGSC0003DMG400004548;PGSC0003DMG400004735;PGSC0003DMG400005950;PGSC0003DMG400006478;PGSC0003DMG400008223;PGSC0003DMG400008712;PGSC0003DMG400009356;PGSC0003DMG400009511;PGSC0003DMG400009513;PGSC0003DMG400010055;PGSC0003DMG400010137;PGSC0003DMG400010139;PGSC0003DMG40001…
MEantiquewhite2	GO:0008610	lipid biosynthetic process	BP	5	96	0.629789	1	PGSC0003DMG400002720;PGSC0003DMG400012111;PGSC0003DMG400016886;PGSC0003DMG400020999;PGSC0003DMG400032152
MEantiquewhite2	GO:0010817	regulation of hormone levels	BP	2	38	0.635742	1	MSTRG.34081;PGSC0003DMG400000689
MEantiquewhite2	GO:0030243	cellulose metabolic process	BP	2	38	0.635742	1	PGSC0003DMG400016169;PGSC0003DMG401000668
MEantiquewhite2	GO:0016746	transferase activity, transferring acyl groups	MF	3	59	0.638051	0.913119	MSTRG.17686;PGSC0003DMG400014568;PGSC0003DMG400016886
MEantiquewhite2	GO:0016462	pyrophosphatase activity	MF	8	157	0.641126	0.913119	MSTRG.19323;PGSC0003DMG400006478;PGSC0003DMG400014180;PGSC0003DMG400014296;PGSC0003DMG400017730;PGSC0003DMG400018514;PGSC0003DMG400019963;PGSC0003DMG400028193
MEantiquewhite2	GO:0016818	hydrolase activity, acting on acid anhydrides, in phosphorus-containing anhydrides	MF	8	157	0.641126	0.913119	MSTRG.19323;PGSC0003DMG400006478;PGSC0003DMG400014180;PGSC0003DMG400014296;PGSC0003DMG400017730;PGSC0003DMG400018514;PGSC0003DMG400019963;PGSC0003DMG400028193
MEantiquewhite2	GO:0044435	plastid part	CC	10	217	0.64427	1	MSTRG.19323;MSTRG.33508;PGSC0003DMG400000980;PGSC0003DMG400007677;PGSC0003DMG400019511;PGSC0003DMG400020049;PGSC0003DMG400029195;PGSC0003DMG400030420;PGSC0003DMG400032152;PGSC0003DMG401006147
MEantiquewhite2	GO:0006865	amino acid transport	BP	1	18	0.645466	1	PGSC0003DMG404027324
MEantiquewhite2	GO:0009746	response to hexose	BP	1	18	0.645466	1	PGSC0003DMG400016453
MEantiquewhite2	GO:0031047	gene silencing by RNA	BP	1	18	0.645466	1	PGSC0003DMG400009356
MEantiquewhite2	GO:0034284	response to monosaccharide	BP	1	18	0.645466	1	PGSC0003DMG400016453
MEantiquewhite2	GO:0006006	glucose metabolic process	BP	2	39	0.649951	1	PGSC0003DMG400014296;PGSC0003DMG402002721
MEantiquewhite2	GO:0010629	negative regulation of gene expression	BP	2	39	0.649951	1	PGSC0003DMG400009356;PGSC0003DMG400024301
MEantiquewhite2	GO:0016458	gene silencing	BP	2	39	0.649951	1	PGSC0003DMG400009356;PGSC0003DMG400024301
MEantiquewhite2	GO:0016817	hydrolase activity, acting on acid anhydrides	MF	8	159	0.655442	0.924173	MSTRG.19323;PGSC0003DMG400006478;PGSC0003DMG400014180;PGSC0003DMG400014296;PGSC0003DMG400017730;PGSC0003DMG400018514;PGSC0003DMG400019963;PGSC0003DMG400028193
MEantiquewhite2	GO:0003006	developmental process involved in reproduction	BP	7	138	0.660405	1	MSTRG.33508;PGSC0003DMG400003047;PGSC0003DMG400026136;PGSC0003DMG400028429;PGSC0003DMG400029195;PGSC0003DMG400030357;PGSC0003DMG400030420
MEantiquewhite2	GO:0044723	single-organism carbohydrate metabolic process	BP	6	119	0.66238	1	PGSC0003DMG400000735;PGSC0003DMG400014296;PGSC0003DMG400026916;PGSC0003DMG400031084;PGSC0003DMG400046891;PGSC0003DMG402002721
MEantiquewhite2	GO:0000041	transition metal ion transport	BP	1	19	0.665368	1	PGSC0003DMG400029195
MEantiquewhite2	GO:0009116	nucleoside metabolic process	BP	1	19	0.665368	1	PGSC0003DMG400000980
MEantiquewhite2	GO:0009119	ribonucleoside metabolic process	BP	1	19	0.665368	1	PGSC0003DMG400000980
MEantiquewhite2	GO:0009141	nucleoside triphosphate metabolic process	BP	1	19	0.665368	1	PGSC0003DMG400031166
MEantiquewhite2	GO:0015931	nucleobase-containing compound transport	BP	1	19	0.665368	1	PGSC0003DMG400006478
MEantiquewhite2	GO:0016143	S-glycoside metabolic process	BP	1	19	0.665368	1	PGSC0003DMG400016453
MEantiquewhite2	GO:0019757	glycosinolate metabolic process	BP	1	19	0.665368	1	PGSC0003DMG400016453
MEantiquewhite2	GO:0044106	cellular amine metabolic process	BP	1	19	0.665368	1	MSTRG.19857
MEantiquewhite2	GO:0048437	floral organ development	BP	1	19	0.665368	1	PGSC0003DMG400003047
MEantiquewhite2	GO:0003824	catalytic activity	MF	128	2367	0.669226	0.934266	MSTRG.17686;MSTRG.19323;MSTRG.19857;MSTRG.256;MSTRG.29030;MSTRG.32429;MSTRG.34081;MSTRG.34083;MSTRG.34162;MSTRG.34558;MSTRG.34559;MSTRG.34560;MSTRG.36555;MSTRG.4878;PGSC0003DMG400000408;PGSC0003DMG400000465;PGSC0003DMG400000516;PGSC0003DMG400000559;PGSC0003DMG400000689;PGSC0003DMG400000735;PGSC0003DMG400000736;PGSC0003DMG400000954;PGSC0003DMG400000980;PGSC0003DMG400001661;PGSC0003DMG400002321;PGS…
MEantiquewhite2	GO:0005996	monosaccharide metabolic process	BP	3	61	0.671633	1	PGSC0003DMG400014296;PGSC0003DMG400026916;PGSC0003DMG402002721
MEantiquewhite2	GO:1901575	organic substance catabolic process	BP	7	140	0.675337	1	PGSC0003DMG400000081;PGSC0003DMG400000516;PGSC0003DMG400014296;PGSC0003DMG400017730;PGSC0003DMG400019256;PGSC0003DMG400026853;PGSC0003DMG402019255
MEantiquewhite2	GO:0002376	immune system process	BP	2	41	0.677051	1	MSTRG.19857;PGSC0003DMG400010055
MEantiquewhite2	GO:0016836	hydro-lyase activity	MF	1	20	0.67804	0.93729	PGSC0003DMG402002721
MEantiquewhite2	GO:0016053	organic acid biosynthetic process	BP	5	102	0.683079	1	PGSC0003DMG400000736;PGSC0003DMG400016453;PGSC0003DMG400016886;PGSC0003DMG400020999;PGSC0003DMG400028273
MEantiquewhite2	GO:0046394	carboxylic acid biosynthetic process	BP	5	102	0.683079	1	PGSC0003DMG400000736;PGSC0003DMG400016453;PGSC0003DMG400016886;PGSC0003DMG400020999;PGSC0003DMG400028273
MEantiquewhite2	GO:0006974	cellular response to DNA damage stimulus	BP	1	20	0.684158	1	PGSC0003DMG400000081
MEantiquewhite2	GO:0009069	serine family amino acid metabolic process	BP	1	20	0.684158	1	PGSC0003DMG400000736
MEantiquewhite2	GO:0009409	response to cold	BP	1	20	0.684158	1	PGSC0003DMG400007677
MEantiquewhite2	GO:0019439	aromatic compound catabolic process	BP	1	20	0.684158	1	PGSC0003DMG400000516
MEantiquewhite2	GO:0019751	polyol metabolic process	BP	1	20	0.684158	1	PGSC0003DMG400012111
MEantiquewhite2	GO:0044270	cellular nitrogen compound catabolic process	BP	1	20	0.684158	1	PGSC0003DMG400000516
MEantiquewhite2	GO:0046700	heterocycle catabolic process	BP	1	20	0.684158	1	PGSC0003DMG400000516
MEantiquewhite2	GO:0048646	anatomical structure formation involved in morphogenesis	BP	1	20	0.684158	1	PGSC0003DMG400003047
MEantiquewhite2	GO:0071396	cellular response to lipid	BP	1	20	0.684158	1	PGSC0003DMG400026136
MEantiquewhite2	GO:1901361	organic cyclic compound catabolic process	BP	1	20	0.684158	1	PGSC0003DMG400000516
MEantiquewhite2	GO:1901607	alpha-amino acid biosynthetic process	BP	1	20	0.684158	1	PGSC0003DMG400000736
MEantiquewhite2	GO:0009165	nucleotide biosynthetic process	BP	2	42	0.689952	1	PGSC0003DMG400000980;PGSC0003DMG400031166
MEantiquewhite2	GO:0072521	purine-containing compound metabolic process	BP	2	42	0.689952	1	PGSC0003DMG400000980;PGSC0003DMG400031166
MEantiquewhite2	GO:0005623	cell	CC	78	1612	0.693438	1	MSTRG.17686;MSTRG.19323;MSTRG.256;MSTRG.32429;MSTRG.33508;MSTRG.34558;MSTRG.34559;MSTRG.34560;MSTRG.4179;PGSC0003DMG400000081;PGSC0003DMG400000408;PGSC0003DMG400000516;PGSC0003DMG400000735;PGSC0003DMG400000980;PGSC0003DMG400001772;PGSC0003DMG400002929;PGSC0003DMG400003047;PGSC0003DMG400003219;PGSC0003DMG400003423;PGSC0003DMG400004404;PGSC0003DMG400004532;PGSC0003DMG400005466;PGSC0003DMG400005573;…
MEantiquewhite2	GO:0044464	cell part	CC	78	1612	0.693438	1	MSTRG.17686;MSTRG.19323;MSTRG.256;MSTRG.32429;MSTRG.33508;MSTRG.34558;MSTRG.34559;MSTRG.34560;MSTRG.4179;PGSC0003DMG400000081;PGSC0003DMG400000408;PGSC0003DMG400000516;PGSC0003DMG400000735;PGSC0003DMG400000980;PGSC0003DMG400001772;PGSC0003DMG400002929;PGSC0003DMG400003047;PGSC0003DMG400003219;PGSC0003DMG400003423;PGSC0003DMG400004404;PGSC0003DMG400004532;PGSC0003DMG400005466;PGSC0003DMG400005573;…
MEantiquewhite2	GO:0016831	carboxy-lyase activity	MF	1	21	0.695834	0.952549	PGSC0003DMG400007466
MEantiquewhite2	GO:0009411	response to UV	BP	1	21	0.701898	1	PGSC0003DMG400010055
MEantiquewhite2	GO:0033993	response to lipid	BP	1	21	0.701898	1	PGSC0003DMG400026136
MEantiquewhite2	GO:0042445	hormone metabolic process	BP	1	21	0.701898	1	MSTRG.34081
MEantiquewhite2	GO:0051726	regulation of cell cycle	BP	1	21	0.701898	1	PGSC0003DMG400000081
MEantiquewhite2	GO:0098542	defense response to other organism	BP	1	21	0.701898	1	PGSC0003DMG400005573
MEantiquewhite2	GO:0048608	reproductive structure development	BP	3	64	0.703291	1	PGSC0003DMG400003047;PGSC0003DMG400029195;PGSC0003DMG400030357
MEantiquewhite2	GO:0061458	reproductive system development	BP	3	64	0.703291	1	PGSC0003DMG400003047;PGSC0003DMG400029195;PGSC0003DMG400030357
MEantiquewhite2	GO:0005488	binding	MF	99	1859	0.712176	0.965546	MSTRG.19323;MSTRG.19857;MSTRG.2303;MSTRG.2304;MSTRG.256;MSTRG.34081;MSTRG.34083;MSTRG.34162;MSTRG.34558;MSTRG.34559;MSTRG.34560;MSTRG.36555;MSTRG.4878;MSTRG.8233;PGSC0003DMG400000081;PGSC0003DMG400000516;PGSC0003DMG400000559;PGSC0003DMG400000708;PGSC0003DMG400000735;PGSC0003DMG400000736;PGSC0003DMG400000980;PGSC0003DMG400001879;PGSC0003DMG400001985;PGSC0003DMG400002321;PGSC0003DMG400002682;PGSC00…
MEantiquewhite2	GO:0022402	cell cycle process	BP	2	44	0.714487	1	PGSC0003DMG400000081;PGSC0003DMG400003047
MEantiquewhite2	GO:0051273	beta-glucan metabolic process	BP	2	44	0.714487	1	PGSC0003DMG400016169;PGSC0003DMG401000668
MEantiquewhite2	GO:0050794	regulation of cellular process	BP	25	488	0.71561	1	MSTRG.1536;MSTRG.29030;MSTRG.31240;PGSC0003DMG400000081;PGSC0003DMG400004548;PGSC0003DMG400005950;PGSC0003DMG400006478;PGSC0003DMG400008223;PGSC0003DMG400009511;PGSC0003DMG400009513;PGSC0003DMG400010055;PGSC0003DMG400010137;PGSC0003DMG400010139;PGSC0003DMG400010143;PGSC0003DMG400010145;PGSC0003DMG400010146;PGSC0003DMG400011937;PGSC0003DMG400015289;PGSC0003DMG400017642;PGSC0003DMG400026136;PGSC000…
MEantiquewhite2	GO:0006753	nucleoside phosphate metabolic process	BP	5	106	0.715643	1	PGSC0003DMG400000736;PGSC0003DMG400000980;PGSC0003DMG400031166;PGSC0003DMG402002721;PGSC0003DMG402007356
MEantiquewhite2	GO:0022414	reproductive process	BP	7	146	0.717645	1	MSTRG.33508;PGSC0003DMG400003047;PGSC0003DMG400026136;PGSC0003DMG400028429;PGSC0003DMG400029195;PGSC0003DMG400030357;PGSC0003DMG400030420
MEantiquewhite2	GO:0032879	regulation of localization	BP	1	22	0.718646	1	PGSC0003DMG404027324
MEantiquewhite2	GO:0051049	regulation of transport	BP	1	22	0.718646	1	PGSC0003DMG404027324
MEantiquewhite2	GO:0043231	intracellular membrane-bounded organelle	CC	50	1061	0.719704	1	MSTRG.17686;MSTRG.19323;MSTRG.256;MSTRG.33508;MSTRG.34558;MSTRG.34559;MSTRG.4179;PGSC0003DMG400000516;PGSC0003DMG400000735;PGSC0003DMG400000980;PGSC0003DMG400001772;PGSC0003DMG400003047;PGSC0003DMG400003219;PGSC0003DMG400004532;PGSC0003DMG400006478;PGSC0003DMG400007677;PGSC0003DMG400008712;PGSC0003DMG400009255;PGSC0003DMG400009356;PGSC0003DMG400009511;PGSC0003DMG400009513;PGSC0003DMG400010137;PGS…
MEantiquewhite2	GO:0005634	nucleus	CC	1	25	0.720402	1	PGSC0003DMG400009356
MEantiquewhite2	GO:0006396	RNA processing	BP	3	66	0.723079	1	PGSC0003DMG400000516;PGSC0003DMG400009356;PGSC0003DMG400018003
MEantiquewhite2	GO:0000003	reproduction	BP	7	147	0.724325	1	MSTRG.33508;PGSC0003DMG400003047;PGSC0003DMG400026136;PGSC0003DMG400028429;PGSC0003DMG400029195;PGSC0003DMG400030357;PGSC0003DMG400030420
MEantiquewhite2	GO:0016765	transferase activity, transferring alkyl or aryl (other than methyl) groups	MF	1	23	0.72854	0.978325	MSTRG.19857
MEantiquewhite2	GO:0012505	endomembrane system	CC	1	26	0.734382	1	PGSC0003DMG400024707
MEantiquewhite2	GO:0044391	ribosomal subunit	CC	1	26	0.734382	1	PGSC0003DMG400033684
MEantiquewhite2	GO:0048588	developmental cell growth	BP	1	23	0.734458	1	PGSC0003DMG400010055
MEantiquewhite2	GO:0044265	cellular macromolecule catabolic process	BP	3	68	0.741832	1	PGSC0003DMG400000081;PGSC0003DMG400000516;PGSC0003DMG400014296
MEantiquewhite2	GO:0048507	meristem development	BP	3	68	0.741832	1	PGSC0003DMG400000689;PGSC0003DMG400010055;PGSC0003DMG400020128
MEantiquewhite2	GO:0004721	phosphoprotein phosphatase activity	MF	1	24	0.743557	0.979827	PGSC0003DMG400027327
MEantiquewhite2	GO:0016769	transferase activity, transferring nitrogenous groups	MF	1	24	0.743557	0.979827	PGSC0003DMG400024275
MEantiquewhite2	GO:0006886	intracellular protein transport	BP	5	110	0.745792	1	PGSC0003DMG400000516;PGSC0003DMG400006478;PGSC0003DMG400019029;PGSC0003DMG400030420;PGSC0003DMG404027324
MEantiquewhite2	GO:0005856	cytoskeleton	CC	2	53	0.747895	1	PGSC0003DMG400014296;PGSC0003DMG400028193
MEantiquewhite2	GO:0051188	cofactor biosynthetic process	BP	2	47	0.748233	1	PGSC0003DMG400000736;PGSC0003DMG400021726
MEantiquewhite2	GO:0009156	ribonucleoside monophosphate biosynthetic process	BP	1	24	0.749385	1	PGSC0003DMG400000980
MEantiquewhite2	GO:0009161	ribonucleoside monophosphate metabolic process	BP	1	24	0.749385	1	PGSC0003DMG400000980
MEantiquewhite2	GO:0009308	amine metabolic process	BP	1	24	0.749385	1	MSTRG.19857
MEantiquewhite2	GO:0006970	response to osmotic stress	BP	3	69	0.750825	1	PGSC0003DMG400016453;PGSC0003DMG400032152;PGSC0003DMG402002721
MEantiquewhite2	GO:0048856	anatomical structure development	BP	12	250	0.753294	1	PGSC0003DMG400000081;PGSC0003DMG400000689;PGSC0003DMG400002321;PGSC0003DMG400003047;PGSC0003DMG400008649;PGSC0003DMG400010055;PGSC0003DMG400020128;PGSC0003DMG400021444;PGSC0003DMG400029195;PGSC0003DMG400029594;PGSC0003DMG400030357;PGSC0003DMG400030420
MEantiquewhite2	GO:0042743	hydrogen peroxide metabolic process	BP	2	48	0.758699	1	PGSC0003DMG400016453;PGSC0003DMG401001731
MEantiquewhite2	GO:0009056	catabolic process	BP	7	153	0.762152	1	PGSC0003DMG400000081;PGSC0003DMG400000516;PGSC0003DMG400014296;PGSC0003DMG400017730;PGSC0003DMG400019256;PGSC0003DMG400026853;PGSC0003DMG402019255
MEantiquewhite2	GO:0040029	regulation of gene expression, epigenetic	BP	1	25	0.763478	1	PGSC0003DMG400009356
MEantiquewhite2	GO:0006732	coenzyme metabolic process	BP	4	92	0.765642	1	PGSC0003DMG400000736;PGSC0003DMG400021726;PGSC0003DMG400032152;PGSC0003DMG402002721
MEantiquewhite2	GO:0034613	cellular protein localization	BP	5	113	0.766824	1	PGSC0003DMG400000516;PGSC0003DMG400006478;PGSC0003DMG400019029;PGSC0003DMG400030420;PGSC0003DMG404027324
MEantiquewhite2	GO:0070727	cellular macromolecule localization	BP	5	113	0.766824	1	PGSC0003DMG400000516;PGSC0003DMG400006478;PGSC0003DMG400019029;PGSC0003DMG400030420;PGSC0003DMG404027324
MEantiquewhite2	GO:0043603	cellular amide metabolic process	BP	3	71	0.768062	1	PGSC0003DMG400000516;PGSC0003DMG400000736;PGSC0003DMG400024301
MEantiquewhite2	GO:1901615	organic hydroxy compound metabolic process	BP	3	71	0.768062	1	PGSC0003DMG400002720;PGSC0003DMG400012111;PGSC0003DMG400032152
MEantiquewhite2	GO:0016740	transferase activity	MF	40	796	0.773005	0.985802	MSTRG.17686;MSTRG.19857;MSTRG.256;MSTRG.4878;PGSC0003DMG400000408;PGSC0003DMG400000516;PGSC0003DMG400000735;PGSC0003DMG400000736;PGSC0003DMG400000980;PGSC0003DMG400002895;PGSC0003DMG400006342;PGSC0003DMG400007677;PGSC0003DMG400007948;PGSC0003DMG400009843;PGSC0003DMG400010007;PGSC0003DMG400010055;PGSC0003DMG400012111;PGSC0003DMG400012926;PGSC0003DMG400014568;PGSC0003DMG400016886;PGSC0003DMG4000181…
MEantiquewhite2	GO:0006605	protein targeting	BP	4	93	0.773031	1	PGSC0003DMG400000516;PGSC0003DMG400019029;PGSC0003DMG400030420;PGSC0003DMG404027324
MEantiquewhite2	GO:0044444	cytoplasmic part	CC	31	689	0.773651	1	MSTRG.17686;MSTRG.19323;MSTRG.256;MSTRG.32429;MSTRG.33508;MSTRG.34558;MSTRG.34559;PGSC0003DMG400000735;PGSC0003DMG400000980;PGSC0003DMG400003219;PGSC0003DMG400003423;PGSC0003DMG400004532;PGSC0003DMG400007677;PGSC0003DMG400012111;PGSC0003DMG400014299;PGSC0003DMG400019029;PGSC0003DMG400019511;PGSC0003DMG400020049;PGSC0003DMG400020803;PGSC0003DMG400024275;PGSC0003DMG400024707;PGSC0003DMG400029195;PG…
MEantiquewhite2	GO:0003723	RNA binding	MF	3	73	0.774828	0.985802	PGSC0003DMG400009356;PGSC0003DMG400020803;PGSC0003DMG400024301
MEantiquewhite2	GO:0044702	single organism reproductive process	BP	3	72	0.776313	1	PGSC0003DMG400003047;PGSC0003DMG400029195;PGSC0003DMG400030357
MEantiquewhite2	GO:0010038	response to metal ion	BP	1	26	0.776782	1	PGSC0003DMG402002721
MEantiquewhite2	GO:0048589	developmental growth	BP	1	26	0.776782	1	PGSC0003DMG400010055
MEantiquewhite2	GO:1901565	organonitrogen compound catabolic process	BP	1	26	0.776782	1	PGSC0003DMG400026853
MEantiquewhite2	GO:0019318	hexose metabolic process	BP	2	50	0.778512	1	PGSC0003DMG400014296;PGSC0003DMG402002721
MEantiquewhite2	GO:0055086	nucleobase-containing small molecule metabolic process	BP	5	115	0.780104	1	PGSC0003DMG400000736;PGSC0003DMG400000980;PGSC0003DMG400031166;PGSC0003DMG402002721;PGSC0003DMG402007356
MEantiquewhite2	GO:0004518	nuclease activity	MF	1	27	0.783827	0.985802	PGSC0003DMG400000516
MEantiquewhite2	GO:0043227	membrane-bounded organelle	CC	51	1102	0.784114	1	MSTRG.17686;MSTRG.19323;MSTRG.256;MSTRG.33508;MSTRG.34558;MSTRG.34559;MSTRG.4179;PGSC0003DMG400000516;PGSC0003DMG400000735;PGSC0003DMG400000980;PGSC0003DMG400001772;PGSC0003DMG400003047;PGSC0003DMG400003219;PGSC0003DMG400004532;PGSC0003DMG400006478;PGSC0003DMG400007677;PGSC0003DMG400008712;PGSC0003DMG400009255;PGSC0003DMG400009356;PGSC0003DMG400009511;PGSC0003DMG400009513;PGSC0003DMG400010137;PGS…
MEantiquewhite2	GO:0051239	regulation of multicellular organismal process	BP	3	73	0.784322	1	PGSC0003DMG400000689;PGSC0003DMG400010055;PGSC0003DMG400020128
MEantiquewhite2	GO:2000026	regulation of multicellular organismal development	BP	3	73	0.784322	1	PGSC0003DMG400000689;PGSC0003DMG400010055;PGSC0003DMG400020128
MEantiquewhite2	GO:0005737	cytoplasm	CC	31	695	0.792014	1	MSTRG.17686;MSTRG.19323;MSTRG.256;MSTRG.32429;MSTRG.33508;MSTRG.34558;MSTRG.34559;PGSC0003DMG400000735;PGSC0003DMG400000980;PGSC0003DMG400003219;PGSC0003DMG400003423;PGSC0003DMG400004532;PGSC0003DMG400007677;PGSC0003DMG400012111;PGSC0003DMG400014299;PGSC0003DMG400019029;PGSC0003DMG400019511;PGSC0003DMG400020049;PGSC0003DMG400020803;PGSC0003DMG400024275;PGSC0003DMG400024707;PGSC0003DMG400029195;PG…
MEantiquewhite2	GO:1901605	alpha-amino acid metabolic process	BP	4	96	0.79411	1	MSTRG.19857;PGSC0003DMG400000736;PGSC0003DMG400028273;PGSC0003DMG400033072
MEantiquewhite2	GO:0016773	phosphotransferase activity, alcohol group as acceptor	MF	12	264	0.798376	0.985802	MSTRG.4878;PGSC0003DMG400007677;PGSC0003DMG400010007;PGSC0003DMG400010055;PGSC0003DMG400018171;PGSC0003DMG400021034;PGSC0003DMG400025784;PGSC0003DMG400026072;PGSC0003DMG400026916;PGSC0003DMG400028429;PGSC0003DMG400028562;PGSC0003DMG400030572
MEantiquewhite2	GO:0015031	protein transport	BP	6	139	0.799463	1	PGSC0003DMG400000516;PGSC0003DMG400006478;PGSC0003DMG400019029;PGSC0003DMG400026695;PGSC0003DMG400030420;PGSC0003DMG404027324
MEantiquewhite2	GO:0045184	establishment of protein localization	BP	6	139	0.799463	1	PGSC0003DMG400000516;PGSC0003DMG400006478;PGSC0003DMG400019029;PGSC0003DMG400026695;PGSC0003DMG400030420;PGSC0003DMG404027324
MEantiquewhite2	GO:0009886	post-embryonic morphogenesis	BP	1	28	0.801197	1	PGSC0003DMG400003047
MEantiquewhite2	GO:0043229	intracellular organelle	CC	53	1149	0.8029	1	MSTRG.17686;MSTRG.19323;MSTRG.256;MSTRG.33508;MSTRG.34558;MSTRG.34559;MSTRG.4179;PGSC0003DMG400000516;PGSC0003DMG400000735;PGSC0003DMG400000980;PGSC0003DMG400001772;PGSC0003DMG400003047;PGSC0003DMG400003219;PGSC0003DMG400004532;PGSC0003DMG400006478;PGSC0003DMG400007677;PGSC0003DMG400008712;PGSC0003DMG400009255;PGSC0003DMG400009356;PGSC0003DMG400009511;PGSC0003DMG400009513;PGSC0003DMG400010137;PGS…
MEantiquewhite2	GO:0004175	endopeptidase activity	MF	1	29	0.807113	0.985802	PGSC0003DMG400017730
MEantiquewhite2	GO:0006164	purine nucleotide biosynthetic process	BP	1	29	0.812389	1	PGSC0003DMG400031166
MEantiquewhite2	GO:0009064	glutamine family amino acid metabolic process	BP	1	29	0.812389	1	PGSC0003DMG400033072
MEantiquewhite2	GO:0009152	purine ribonucleotide biosynthetic process	BP	1	29	0.812389	1	PGSC0003DMG400031166
MEantiquewhite2	GO:0015849	organic acid transport	BP	1	29	0.812389	1	PGSC0003DMG404027324
MEantiquewhite2	GO:0016114	terpenoid biosynthetic process	BP	1	29	0.812389	1	PGSC0003DMG400002720
MEantiquewhite2	GO:0046942	carboxylic acid transport	BP	1	29	0.812389	1	PGSC0003DMG404027324
MEantiquewhite2	GO:0009117	nucleotide metabolic process	BP	4	99	0.813599	1	PGSC0003DMG400000736;PGSC0003DMG400000980;PGSC0003DMG400031166;PGSC0003DMG402002721
MEantiquewhite2	GO:0048731	system development	BP	5	121	0.816476	1	PGSC0003DMG400003047;PGSC0003DMG400021444;PGSC0003DMG400029195;PGSC0003DMG400029594;PGSC0003DMG400030357
MEantiquewhite2	GO:0019637	organophosphate metabolic process	BP	7	163	0.816667	1	MSTRG.32429;PGSC0003DMG400000736;PGSC0003DMG400000980;PGSC0003DMG400012111;PGSC0003DMG400031166;PGSC0003DMG402002721;PGSC0003DMG402007356
MEantiquewhite2	GO:0050793	regulation of developmental process	BP	3	78	0.820899	1	PGSC0003DMG400000689;PGSC0003DMG400010055;PGSC0003DMG400020128
MEantiquewhite2	GO:0019725	cellular homeostasis	BP	2	55	0.821948	1	PGSC0003DMG400016453;PGSC0003DMG400029195
MEantiquewhite2	GO:0051603	proteolysis involved in cellular protein catabolic process	BP	2	55	0.821948	1	PGSC0003DMG400000081;PGSC0003DMG400014296
MEantiquewhite2	GO:0006399	tRNA metabolic process	BP	1	30	0.822954	1	PGSC0003DMG400000516
MEantiquewhite2	GO:0044550	secondary metabolite biosynthetic process	BP	1	30	0.822954	1	PGSC0003DMG400016453
MEantiquewhite2	GO:0044255	cellular lipid metabolic process	BP	8	185	0.823166	1	PGSC0003DMG400002720;PGSC0003DMG400012111;PGSC0003DMG400014568;PGSC0003DMG400016886;PGSC0003DMG400020999;PGSC0003DMG400028022;PGSC0003DMG400029934;PGSC0003DMG400032152
MEantiquewhite2	GO:0043226	organelle	CC	54	1178	0.826365	1	MSTRG.17686;MSTRG.19323;MSTRG.256;MSTRG.33508;MSTRG.34558;MSTRG.34559;MSTRG.4179;PGSC0003DMG400000516;PGSC0003DMG400000735;PGSC0003DMG400000980;PGSC0003DMG400001772;PGSC0003DMG400003047;PGSC0003DMG400003219;PGSC0003DMG400004532;PGSC0003DMG400006478;PGSC0003DMG400007677;PGSC0003DMG400008712;PGSC0003DMG400009255;PGSC0003DMG400009356;PGSC0003DMG400009511;PGSC0003DMG400009513;PGSC0003DMG400010137;PGS…
MEantiquewhite2	GO:0008194	UDP-glycosyltransferase activity	MF	1	31	0.827903	0.985802	PGSC0003DMG400002895
MEantiquewhite2	GO:0015399	primary active transmembrane transporter activity	MF	1	31	0.827903	0.985802	PGSC0003DMG400030682
MEantiquewhite2	GO:0015405	P-P-bond-hydrolysis-driven transmembrane transporter activity	MF	1	31	0.827903	0.985802	PGSC0003DMG400030682
MEantiquewhite2	GO:0016835	carbon-oxygen lyase activity	MF	1	31	0.827903	0.985802	PGSC0003DMG402002721
MEantiquewhite2	GO:0060089	molecular transducer activity	MF	1	31	0.827903	0.985802	PGSC0003DMG400017642
MEantiquewhite2	GO:0032446	protein modification by small protein conjugation	BP	2	56	0.829665	1	PGSC0003DMG400000081;PGSC0003DMG400025884
MEantiquewhite2	GO:0071705	nitrogen compound transport	BP	2	56	0.829665	1	PGSC0003DMG400006478;PGSC0003DMG404027324
MEantiquewhite2	GO:0072593	reactive oxygen species metabolic process	BP	2	56	0.829665	1	PGSC0003DMG400016453;PGSC0003DMG401001731
MEantiquewhite2	GO:0009150	purine ribonucleotide metabolic process	BP	1	31	0.832927	1	PGSC0003DMG400031166
MEantiquewhite2	GO:0009887	organ morphogenesis	BP	1	31	0.832927	1	PGSC0003DMG400003047
MEantiquewhite2	GO:0009908	flower development	BP	1	31	0.832927	1	PGSC0003DMG400003047
MEantiquewhite2	GO:0015698	inorganic anion transport	BP	1	31	0.832927	1	PGSC0003DMG404027324
MEantiquewhite2	GO:0072522	purine-containing compound biosynthetic process	BP	1	31	0.832927	1	PGSC0003DMG400031166
MEantiquewhite2	GO:0008135	translation factor activity, RNA binding	MF	1	32	0.837446	0.985802	PGSC0003DMG400024301
MEantiquewhite2	GO:0000166	nucleotide binding	MF	4	105	0.83898	0.985802	MSTRG.34081;MSTRG.34083;PGSC0003DMG400000736;PGSC0003DMG400019733
MEantiquewhite2	GO:1901265	nucleoside phosphate binding	MF	4	105	0.83898	0.985802	MSTRG.34081;MSTRG.34083;PGSC0003DMG400000736;PGSC0003DMG400019733
MEantiquewhite2	GO:0043623	cellular protein complex assembly	BP	3	81	0.840223	1	MSTRG.33508;PGSC0003DMG400014296;PGSC0003DMG400028193
MEantiquewhite2	GO:0015711	organic anion transport	BP	1	32	0.842341	1	PGSC0003DMG404027324
MEantiquewhite2	GO:0016747	transferase activity, transferring acyl groups other than amino-acyl groups	MF	1	33	0.846463	0.986374	PGSC0003DMG400016886
MEantiquewhite2	GO:0005739	mitochondrion	CC	1	37	0.849163	1	PGSC0003DMG400033072
MEantiquewhite2	GO:0044429	mitochondrial part	CC	1	37	0.849163	1	PGSC0003DMG400033072
MEantiquewhite2	GO:0000160	phosphorelay signal transduction system	BP	1	33	0.851227	1	PGSC0003DMG400026136
MEantiquewhite2	GO:0070838	divalent metal ion transport	BP	1	33	0.851227	1	PGSC0003DMG400032152
MEantiquewhite2	GO:0072511	divalent inorganic cation transport	BP	1	33	0.851227	1	PGSC0003DMG400032152
MEantiquewhite2	GO:0008652	cellular amino acid biosynthetic process	BP	3	83	0.852089	1	PGSC0003DMG400000736;PGSC0003DMG400016453;PGSC0003DMG400028273
MEantiquewhite2	GO:0034622	cellular macromolecular complex assembly	BP	3	83	0.852089	1	MSTRG.33508;PGSC0003DMG400014296;PGSC0003DMG400028193
MEantiquewhite2	GO:0005515	protein binding	MF	11	259	0.856745	0.990173	PGSC0003DMG400000081;PGSC0003DMG400001985;PGSC0003DMG400002682;PGSC0003DMG400005573;PGSC0003DMG400009509;PGSC0003DMG400022159;PGSC0003DMG400027611;PGSC0003DMG400027959;PGSC0003DMG401006147;PGSC0003DMG402007356;PGSC0003DMG402028907
MEantiquewhite2	GO:0030163	protein catabolic process	BP	2	60	0.857618	1	PGSC0003DMG400000081;PGSC0003DMG400014296
MEantiquewhite2	GO:0044257	cellular protein catabolic process	BP	2	60	0.857618	1	PGSC0003DMG400000081;PGSC0003DMG400014296
MEantiquewhite2	GO:0016310	phosphorylation	BP	3	84	0.85773	1	PGSC0003DMG400007677;PGSC0003DMG400010007;PGSC0003DMG400026916
MEantiquewhite2	GO:0006955	immune response	BP	1	34	0.859615	1	MSTRG.19857
MEantiquewhite2	GO:0045087	innate immune response	BP	1	34	0.859615	1	MSTRG.19857
MEantiquewhite2	GO:0030529	intracellular ribonucleoprotein complex	CC	7	194	0.860448	1	PGSC0003DMG400005466;PGSC0003DMG400014299;PGSC0003DMG400015257;PGSC0003DMG400015992;PGSC0003DMG400016814;PGSC0003DMG400020803;PGSC0003DMG400033684
MEantiquewhite2	GO:1990904	ribonucleoprotein complex	CC	7	194	0.860448	1	PGSC0003DMG400005466;PGSC0003DMG400014299;PGSC0003DMG400015257;PGSC0003DMG400015992;PGSC0003DMG400016814;PGSC0003DMG400020803;PGSC0003DMG400033684
MEantiquewhite2	GO:0031224	intrinsic component of membrane	CC	24	573	0.861387	1	MSTRG.36555;PGSC0003DMG400000862;PGSC0003DMG400002720;PGSC0003DMG400004980;PGSC0003DMG400005269;PGSC0003DMG400009672;PGSC0003DMG400009994;PGSC0003DMG400010055;PGSC0003DMG400012423;PGSC0003DMG400012628;PGSC0003DMG400012926;PGSC0003DMG400017730;PGSC0003DMG400018171;PGSC0003DMG400020049;PGSC0003DMG400020137;PGSC0003DMG400020780;PGSC0003DMG400022627;PGSC0003DMG400026072;PGSC0003DMG400026718;PGSC0003D…
MEantiquewhite2	GO:0065008	regulation of biological quality	BP	5	130	0.861879	1	MSTRG.34081;PGSC0003DMG400000689;PGSC0003DMG400010055;PGSC0003DMG400016453;PGSC0003DMG400029195
MEantiquewhite2	GO:1902582	single-organism intracellular transport	BP	4	108	0.863206	1	PGSC0003DMG400000516;PGSC0003DMG400019029;PGSC0003DMG400030420;PGSC0003DMG404027324
MEantiquewhite2	GO:0006952	defense response	BP	2	61	0.863922	1	MSTRG.19857;PGSC0003DMG400005573
MEantiquewhite2	GO:0043604	amide biosynthetic process	BP	2	61	0.863922	1	PGSC0003DMG400000736;PGSC0003DMG400024301
MEantiquewhite2	GO:0008299	isoprenoid biosynthetic process	BP	1	35	0.867532	1	PGSC0003DMG400002720
MEantiquewhite2	GO:0010646	regulation of cell communication	BP	1	35	0.867532	1	PGSC0003DMG400028562
MEantiquewhite2	GO:0044424	intracellular part	CC	70	1511	0.867674	1	MSTRG.17686;MSTRG.19323;MSTRG.256;MSTRG.32429;MSTRG.33508;MSTRG.34558;MSTRG.34559;MSTRG.34560;MSTRG.4179;PGSC0003DMG400000081;PGSC0003DMG400000516;PGSC0003DMG400000735;PGSC0003DMG400000980;PGSC0003DMG400001772;PGSC0003DMG400002929;PGSC0003DMG400003047;PGSC0003DMG400003219;PGSC0003DMG400003423;PGSC0003DMG400004532;PGSC0003DMG400005466;PGSC0003DMG400005573;PGSC0003DMG400006286;PGSC0003DMG400006478;…
MEantiquewhite2	GO:0006461	protein complex assembly	BP	3	87	0.873544	1	MSTRG.33508;PGSC0003DMG400014296;PGSC0003DMG400028193
MEantiquewhite2	GO:0070271	protein complex biogenesis	BP	3	87	0.873544	1	MSTRG.33508;PGSC0003DMG400014296;PGSC0003DMG400028193
MEantiquewhite2	GO:0010941	regulation of cell death	BP	1	36	0.875005	1	PGSC0003DMG404027324
MEantiquewhite2	GO:0043067	regulation of programmed cell death	BP	1	36	0.875005	1	PGSC0003DMG404027324
MEantiquewhite2	GO:0009657	plastid organization	BP	2	63	0.875774	1	MSTRG.33508;PGSC0003DMG400030420
MEantiquewhite2	GO:0016301	kinase activity	MF	13	308	0.879987	1	MSTRG.4878;PGSC0003DMG400007677;PGSC0003DMG400010007;PGSC0003DMG400010055;PGSC0003DMG400018171;PGSC0003DMG400021034;PGSC0003DMG400025784;PGSC0003DMG400026072;PGSC0003DMG400026916;PGSC0003DMG400028429;PGSC0003DMG400028562;PGSC0003DMG400030572;PGSC0003DMG402007356
MEantiquewhite2	GO:0005622	intracellular	CC	70	1517	0.881154	1	MSTRG.17686;MSTRG.19323;MSTRG.256;MSTRG.32429;MSTRG.33508;MSTRG.34558;MSTRG.34559;MSTRG.34560;MSTRG.4179;PGSC0003DMG400000081;PGSC0003DMG400000516;PGSC0003DMG400000735;PGSC0003DMG400000980;PGSC0003DMG400001772;PGSC0003DMG400002929;PGSC0003DMG400003047;PGSC0003DMG400003219;PGSC0003DMG400003423;PGSC0003DMG400004532;PGSC0003DMG400005466;PGSC0003DMG400005573;PGSC0003DMG400006286;PGSC0003DMG400006478;…
MEantiquewhite2	GO:0004672	protein kinase activity	MF	10	246	0.882035	1	MSTRG.4878;PGSC0003DMG400007677;PGSC0003DMG400010055;PGSC0003DMG400018171;PGSC0003DMG400021034;PGSC0003DMG400025784;PGSC0003DMG400026072;PGSC0003DMG400028429;PGSC0003DMG400028562;PGSC0003DMG400030572
MEantiquewhite2	GO:0006739	NADP metabolic process	BP	1	37	0.882058	1	PGSC0003DMG402002721
MEantiquewhite2	GO:0009743	response to carbohydrate	BP	1	37	0.882058	1	PGSC0003DMG400016453
MEantiquewhite2	GO:0010035	response to inorganic substance	BP	1	37	0.882058	1	PGSC0003DMG402002721
MEantiquewhite2	GO:0016049	cell growth	BP	1	37	0.882058	1	PGSC0003DMG400010055
MEantiquewhite2	GO:0043228	non-membrane-bounded organelle	CC	6	177	0.884916	1	MSTRG.4179;PGSC0003DMG400012628;PGSC0003DMG400014296;PGSC0003DMG400014299;PGSC0003DMG400028193;PGSC0003DMG400033684
MEantiquewhite2	GO:0043232	intracellular non-membrane-bounded organelle	CC	6	177	0.884916	1	MSTRG.4179;PGSC0003DMG400012628;PGSC0003DMG400014296;PGSC0003DMG400014299;PGSC0003DMG400028193;PGSC0003DMG400033684
MEantiquewhite2	GO:0032787	monocarboxylic acid metabolic process	BP	8	201	0.885089	1	PGSC0003DMG400010007;PGSC0003DMG400014568;PGSC0003DMG400016886;PGSC0003DMG400020999;PGSC0003DMG400028022;PGSC0003DMG400029934;PGSC0003DMG400032152;PGSC0003DMG402002721
MEantiquewhite2	GO:0070647	protein modification by small protein conjugation or removal	BP	2	65	0.886672	1	PGSC0003DMG400000081;PGSC0003DMG400025884
MEantiquewhite2	GO:0046496	nicotinamide nucleotide metabolic process	BP	1	38	0.888715	1	PGSC0003DMG402002721
MEantiquewhite2	GO:0071407	cellular response to organic cyclic compound	BP	1	38	0.888715	1	PGSC0003DMG400009356
MEantiquewhite2	GO:0007049	cell cycle	BP	2	66	0.891784	1	PGSC0003DMG400000081;PGSC0003DMG400003047
MEantiquewhite2	GO:0030001	metal ion transport	BP	3	91	0.892214	1	PGSC0003DMG400016453;PGSC0003DMG400029195;PGSC0003DMG400032152
MEantiquewhite2	GO:0006793	phosphorus metabolic process	BP	27	586	0.892446	1	MSTRG.32429;MSTRG.4878;PGSC0003DMG400000736;PGSC0003DMG400000980;PGSC0003DMG400007677;PGSC0003DMG400007948;PGSC0003DMG400009843;PGSC0003DMG400010007;PGSC0003DMG400010055;PGSC0003DMG400012111;PGSC0003DMG400012407;PGSC0003DMG400012926;PGSC0003DMG400018171;PGSC0003DMG400021034;PGSC0003DMG400022766;PGSC0003DMG400025784;PGSC0003DMG400026072;PGSC0003DMG400026916;PGSC0003DMG400027327;PGSC0003DMG40002842…
MEantiquewhite2	GO:0034654	nucleobase-containing compound biosynthetic process	BP	6	160	0.892862	1	MSTRG.31240;PGSC0003DMG400000736;PGSC0003DMG400000980;PGSC0003DMG400008223;PGSC0003DMG400031166;PGSC0003DMG402007356
MEantiquewhite2	GO:0009639	response to red or far red light	BP	1	39	0.894998	1	PGSC0003DMG400030357
MEantiquewhite2	GO:0012501	programmed cell death	BP	1	39	0.894998	1	PGSC0003DMG404027324
MEantiquewhite2	GO:0043094	cellular metabolic compound salvage	BP	1	39	0.894998	1	PGSC0003DMG402002721
MEantiquewhite2	GO:0017111	nucleoside-triphosphatase activity	MF	5	141	0.896714	1	PGSC0003DMG400006478;PGSC0003DMG400014180;PGSC0003DMG400014296;PGSC0003DMG400019963;PGSC0003DMG400028193
MEantiquewhite2	GO:0006796	phosphate-containing compound metabolic process	BP	26	570	0.899174	1	MSTRG.32429;MSTRG.4878;PGSC0003DMG400000736;PGSC0003DMG400000980;PGSC0003DMG400007677;PGSC0003DMG400007948;PGSC0003DMG400009843;PGSC0003DMG400010007;PGSC0003DMG400010055;PGSC0003DMG400012111;PGSC0003DMG400012407;PGSC0003DMG400012926;PGSC0003DMG400018171;PGSC0003DMG400021034;PGSC0003DMG400022766;PGSC0003DMG400025784;PGSC0003DMG400026072;PGSC0003DMG400026916;PGSC0003DMG400027327;PGSC0003DMG40002842…
MEantiquewhite2	GO:0019362	pyridine nucleotide metabolic process	BP	1	40	0.900929	1	PGSC0003DMG402002721
MEantiquewhite2	GO:1901698	response to nitrogen compound	BP	1	40	0.900929	1	PGSC0003DMG400009356
MEantiquewhite2	GO:0065003	macromolecular complex assembly	BP	3	94	0.904564	1	MSTRG.33508;PGSC0003DMG400014296;PGSC0003DMG400028193
MEantiquewhite2	GO:0009791	post-embryonic development	BP	4	118	0.904715	1	MSTRG.19857;PGSC0003DMG400003047;PGSC0003DMG400029195;PGSC0003DMG400030357
MEantiquewhite2	GO:0008219	cell death	BP	1	41	0.906526	1	PGSC0003DMG404027324
MEantiquewhite2	GO:0009617	response to bacterium	BP	1	41	0.906526	1	PGSC0003DMG400005573
MEantiquewhite2	GO:0072524	pyridine-containing compound metabolic process	BP	1	41	0.906526	1	PGSC0003DMG402002721
MEantiquewhite2	GO:0042623	ATPase activity, coupled	MF	1	42	0.908209	1	PGSC0003DMG400019963
MEantiquewhite2	GO:0044711	single-organism biosynthetic process	BP	11	274	0.911135	1	PGSC0003DMG400000736;PGSC0003DMG400000980;PGSC0003DMG400002720;PGSC0003DMG400012111;PGSC0003DMG400016453;PGSC0003DMG400016886;PGSC0003DMG400020999;PGSC0003DMG400028273;PGSC0003DMG400031166;PGSC0003DMG400032152;PGSC0003DMG402007356
MEantiquewhite2	GO:0051186	cofactor metabolic process	BP	4	120	0.911545	1	PGSC0003DMG400000736;PGSC0003DMG400021726;PGSC0003DMG400032152;PGSC0003DMG402002721
MEantiquewhite2	GO:0016887	ATPase activity	MF	1	43	0.913316	1	PGSC0003DMG400019963
MEantiquewhite2	GO:0003677	DNA binding	MF	2	72	0.913638	1	PGSC0003DMG400021444;PGSC0003DMG400030946
MEantiquewhite2	GO:0044085	cellular component biogenesis	BP	5	144	0.913696	1	MSTRG.33508;MSTRG.4179;PGSC0003DMG400000408;PGSC0003DMG400014296;PGSC0003DMG400028193
MEantiquewhite2	GO:0046907	intracellular transport	BP	5	144	0.913696	1	PGSC0003DMG400000516;PGSC0003DMG400006478;PGSC0003DMG400019029;PGSC0003DMG400030420;PGSC0003DMG404027324
MEantiquewhite2	GO:0051649	establishment of localization in cell	BP	5	144	0.913696	1	PGSC0003DMG400000516;PGSC0003DMG400006478;PGSC0003DMG400019029;PGSC0003DMG400030420;PGSC0003DMG404027324
MEantiquewhite2	GO:0033554	cellular response to stress	BP	2	71	0.914291	1	PGSC0003DMG400000081;PGSC0003DMG400024707
MEantiquewhite2	GO:0042592	homeostatic process	BP	2	71	0.914291	1	PGSC0003DMG400016453;PGSC0003DMG400029195
MEantiquewhite2	GO:0006790	sulfur compound metabolic process	BP	3	97	0.915627	1	MSTRG.19857;PGSC0003DMG400016453;PGSC0003DMG400032152
MEantiquewhite2	GO:0010608	posttranscriptional regulation of gene expression	BP	1	43	0.916793	1	PGSC0003DMG400009356
MEantiquewhite2	GO:0006721	terpenoid metabolic process	BP	1	44	0.921498	1	PGSC0003DMG400002720
MEantiquewhite2	GO:0071229	cellular response to acid chemical	BP	1	44	0.921498	1	PGSC0003DMG400026136
MEantiquewhite2	GO:0044237	cellular metabolic process	BP	97	1901	0.92394	1	MSTRG.1536;MSTRG.19323;MSTRG.19857;MSTRG.256;MSTRG.29030;MSTRG.31240;MSTRG.32429;MSTRG.34081;MSTRG.4878;MSTRG.8233;PGSC0003DMG400000081;PGSC0003DMG400000408;PGSC0003DMG400000516;PGSC0003DMG400000735;PGSC0003DMG400000736;PGSC0003DMG400000980;PGSC0003DMG400001985;PGSC0003DMG400002321;PGSC0003DMG400002720;PGSC0003DMG400002929;PGSC0003DMG400003047;PGSC0003DMG400004532;PGSC0003DMG400004548;PGSC0003DMG…
MEantiquewhite2	GO:0006733	oxidoreduction coenzyme metabolic process	BP	1	45	0.925938	1	PGSC0003DMG402002721
MEantiquewhite2	GO:0006818	hydrogen transport	BP	1	45	0.925938	1	PGSC0003DMG400030682
MEantiquewhite2	GO:0019941	modification-dependent protein catabolic process	BP	1	45	0.925938	1	PGSC0003DMG400000081
MEantiquewhite2	GO:0043632	modification-dependent macromolecule catabolic process	BP	1	45	0.925938	1	PGSC0003DMG400000081
MEantiquewhite2	GO:0051641	cellular localization	BP	5	149	0.92759	1	PGSC0003DMG400000516;PGSC0003DMG400006478;PGSC0003DMG400019029;PGSC0003DMG400030420;PGSC0003DMG404027324
MEantiquewhite2	GO:0000902	cell morphogenesis	BP	1	46	0.930128	1	PGSC0003DMG400010055
MEantiquewhite2	GO:0016265	death	BP	1	46	0.930128	1	PGSC0003DMG404027324
MEantiquewhite2	GO:0019752	carboxylic acid metabolic process	BP	16	388	0.930876	1	MSTRG.19857;PGSC0003DMG400000736;PGSC0003DMG400000980;PGSC0003DMG400007466;PGSC0003DMG400010007;PGSC0003DMG400014568;PGSC0003DMG400016453;PGSC0003DMG400016886;PGSC0003DMG400019511;PGSC0003DMG400020999;PGSC0003DMG400028022;PGSC0003DMG400028273;PGSC0003DMG400029934;PGSC0003DMG400032152;PGSC0003DMG400033072;PGSC0003DMG402002721
MEantiquewhite2	GO:0015672	monovalent inorganic cation transport	BP	1	47	0.934082	1	PGSC0003DMG404027324
MEantiquewhite2	GO:0016072	rRNA metabolic process	BP	1	47	0.934082	1	PGSC0003DMG400000516
MEantiquewhite2	GO:0048513	animal organ development	BP	1	47	0.934082	1	PGSC0003DMG400003047
MEantiquewhite2	GO:0010468	regulation of gene expression	BP	13	331	0.939812	1	PGSC0003DMG400001772;PGSC0003DMG400003047;PGSC0003DMG400008223;PGSC0003DMG400008712;PGSC0003DMG400009356;PGSC0003DMG400021444;PGSC0003DMG400021726;PGSC0003DMG400024301;PGSC0003DMG400024707;PGSC0003DMG400026136;PGSC0003DMG400026191;PGSC0003DMG400030946;PGSC0003DMG402002721
MEantiquewhite2	GO:1901362	organic cyclic compound biosynthetic process	BP	8	223	0.940099	1	MSTRG.31240;PGSC0003DMG400000736;PGSC0003DMG400000980;PGSC0003DMG400002720;PGSC0003DMG400008223;PGSC0003DMG400031166;PGSC0003DMG400032152;PGSC0003DMG402007356
MEantiquewhite2	GO:0000097	sulfur amino acid biosynthetic process	BP	1	49	0.941335	1	PGSC0003DMG400016453
MEantiquewhite2	GO:0014070	response to organic cyclic compound	BP	1	49	0.941335	1	PGSC0003DMG400009356
MEantiquewhite2	GO:0043234	protein complex	CC	6	201	0.943843	1	PGSC0003DMG400000081;PGSC0003DMG400006286;PGSC0003DMG400014296;PGSC0003DMG400018003;PGSC0003DMG400030420;PGSC0003DMG400032152
MEantiquewhite2	GO:0009653	anatomical structure morphogenesis	BP	4	132	0.94413	1	PGSC0003DMG400000689;PGSC0003DMG400003047;PGSC0003DMG400010055;PGSC0003DMG400030420
MEantiquewhite2	GO:0044699	single-organism process	BP	98	1938	0.944374	1	MSTRG.19857;MSTRG.31240;MSTRG.32429;MSTRG.34081;MSTRG.34083;MSTRG.34162;PGSC0003DMG400000081;PGSC0003DMG400000465;PGSC0003DMG400000516;PGSC0003DMG400000559;PGSC0003DMG400000689;PGSC0003DMG400000735;PGSC0003DMG400000736;PGSC0003DMG400000862;PGSC0003DMG400000980;PGSC0003DMG400001661;PGSC0003DMG400002321;PGSC0003DMG400002682;PGSC0003DMG400002720;PGSC0003DMG400003047;PGSC0003DMG400004532;PGSC0003DMG4…
MEantiquewhite2	GO:0055085	transmembrane transport	BP	1	50	0.944658	1	PGSC0003DMG400030420
MEantiquewhite2	GO:0042578	phosphoric ester hydrolase activity	MF	2	82	0.94599	1	PGSC0003DMG400011937;PGSC0003DMG400027327
MEantiquewhite2	GO:0044446	intracellular organelle part	CC	14	397	0.946501	1	MSTRG.19323;MSTRG.33508;PGSC0003DMG400000980;PGSC0003DMG400007677;PGSC0003DMG400019511;PGSC0003DMG400020049;PGSC0003DMG400024707;PGSC0003DMG400029195;PGSC0003DMG400030420;PGSC0003DMG400032152;PGSC0003DMG400033072;PGSC0003DMG400033684;PGSC0003DMG401006147;PGSC0003DMG402002721
MEantiquewhite2	GO:0022607	cellular component assembly	BP	3	108	0.94694	1	MSTRG.33508;PGSC0003DMG400014296;PGSC0003DMG400028193
MEantiquewhite2	GO:0019748	secondary metabolic process	BP	1	51	0.947794	1	PGSC0003DMG400016453
MEantiquewhite2	GO:0016830	carbon-carbon lyase activity	MF	1	53	0.951149	1	PGSC0003DMG400007466
MEantiquewhite2	GO:0034660	ncRNA metabolic process	BP	2	83	0.951722	1	PGSC0003DMG400000516;PGSC0003DMG400009356
MEantiquewhite2	GO:0035556	intracellular signal transduction	BP	3	111	0.953387	1	PGSC0003DMG400006478;PGSC0003DMG400017642;PGSC0003DMG400026136
MEantiquewhite2	GO:0048468	cell development	BP	1	53	0.953544	1	PGSC0003DMG400010055
MEantiquewhite2	GO:0000096	sulfur amino acid metabolic process	BP	1	54	0.956179	1	PGSC0003DMG400016453
MEantiquewhite2	GO:1901701	cellular response to oxygen-containing compound	BP	1	54	0.956179	1	PGSC0003DMG400026136
MEantiquewhite2	GO:0043436	oxoacid metabolic process	BP	16	407	0.956946	1	MSTRG.19857;PGSC0003DMG400000736;PGSC0003DMG400000980;PGSC0003DMG400007466;PGSC0003DMG400010007;PGSC0003DMG400014568;PGSC0003DMG400016453;PGSC0003DMG400016886;PGSC0003DMG400019511;PGSC0003DMG400020999;PGSC0003DMG400028022;PGSC0003DMG400028273;PGSC0003DMG400029934;PGSC0003DMG400032152;PGSC0003DMG400033072;PGSC0003DMG402002721
MEantiquewhite2	GO:0006082	organic acid metabolic process	BP	16	408	0.958045	1	MSTRG.19857;PGSC0003DMG400000736;PGSC0003DMG400000980;PGSC0003DMG400007466;PGSC0003DMG400010007;PGSC0003DMG400014568;PGSC0003DMG400016453;PGSC0003DMG400016886;PGSC0003DMG400019511;PGSC0003DMG400020999;PGSC0003DMG400028022;PGSC0003DMG400028273;PGSC0003DMG400029934;PGSC0003DMG400032152;PGSC0003DMG400033072;PGSC0003DMG402002721
MEantiquewhite2	GO:0044248	cellular catabolic process	BP	3	115	0.960855	1	PGSC0003DMG400000081;PGSC0003DMG400000516;PGSC0003DMG400014296
MEantiquewhite2	GO:0044425	membrane part	CC	24	637	0.961577	1	MSTRG.36555;PGSC0003DMG400000862;PGSC0003DMG400002720;PGSC0003DMG400004980;PGSC0003DMG400005269;PGSC0003DMG400009672;PGSC0003DMG400009994;PGSC0003DMG400010055;PGSC0003DMG400012423;PGSC0003DMG400012628;PGSC0003DMG400012926;PGSC0003DMG400017730;PGSC0003DMG400018171;PGSC0003DMG400020049;PGSC0003DMG400020137;PGSC0003DMG400020780;PGSC0003DMG400022627;PGSC0003DMG400026072;PGSC0003DMG400026718;PGSC0003D…
MEantiquewhite2	GO:0032991	macromolecular complex	CC	14	411	0.96243	1	PGSC0003DMG400000081;PGSC0003DMG400005466;PGSC0003DMG400006286;PGSC0003DMG400014296;PGSC0003DMG400014299;PGSC0003DMG400015257;PGSC0003DMG400015992;PGSC0003DMG400016814;PGSC0003DMG400018003;PGSC0003DMG400020803;PGSC0003DMG400028193;PGSC0003DMG400030420;PGSC0003DMG400032152;PGSC0003DMG400033684
MEantiquewhite2	GO:0044434	chloroplast part	CC	1	64	0.962869	1	PGSC0003DMG400029195
MEantiquewhite2	GO:0031090	organelle membrane	CC	6	214	0.963025	1	MSTRG.33508;PGSC0003DMG400014299;PGSC0003DMG400019511;PGSC0003DMG400020049;PGSC0003DMG400030420;PGSC0003DMG404027324
MEantiquewhite2	GO:0006412	translation	BP	1	57	0.963223	1	PGSC0003DMG400024301
MEantiquewhite2	GO:0032989	cellular component morphogenesis	BP	1	57	0.963223	1	PGSC0003DMG400010055
MEantiquewhite2	GO:0043043	peptide biosynthetic process	BP	1	57	0.963223	1	PGSC0003DMG400024301
MEantiquewhite2	GO:0006090	pyruvate metabolic process	BP	2	89	0.964005	1	PGSC0003DMG400010007;PGSC0003DMG402002721
MEantiquewhite2	GO:0044271	cellular nitrogen compound biosynthetic process	BP	8	240	0.965277	1	MSTRG.19857;MSTRG.31240;PGSC0003DMG400000736;PGSC0003DMG400000980;PGSC0003DMG400008223;PGSC0003DMG400024301;PGSC0003DMG400031166;PGSC0003DMG402007356
MEantiquewhite2	GO:0019219	regulation of nucleobase-containing compound metabolic process	BP	2	90	0.965737	1	PGSC0003DMG400008223;PGSC0003DMG400031098
MEantiquewhite2	GO:0040007	growth	BP	1	59	0.967281	1	PGSC0003DMG400010055
MEantiquewhite2	GO:1901566	organonitrogen compound biosynthetic process	BP	7	219	0.967793	1	MSTRG.19857;PGSC0003DMG400000736;PGSC0003DMG400000980;PGSC0003DMG400016453;PGSC0003DMG400024301;PGSC0003DMG400028273;PGSC0003DMG400031166
MEantiquewhite2	GO:0042221	response to chemical	BP	10	288	0.968113	1	MSTRG.19323;PGSC0003DMG400009255;PGSC0003DMG400009356;PGSC0003DMG400010055;PGSC0003DMG400016453;PGSC0003DMG400021726;PGSC0003DMG400024707;PGSC0003DMG400026136;PGSC0003DMG401001731;PGSC0003DMG402002721
MEantiquewhite2	GO:0006518	peptide metabolic process	BP	1	60	0.96914	1	PGSC0003DMG400024301
MEantiquewhite2	GO:0016791	phosphatase activity	MF	1	61	0.969164	1	PGSC0003DMG400027327
MEantiquewhite2	GO:0001071	nucleic acid binding transcription factor activity	MF	2	94	0.969729	1	PGSC0003DMG400003047;PGSC0003DMG400026136
MEantiquewhite2	GO:0018130	heterocycle biosynthetic process	BP	6	198	0.970871	1	MSTRG.31240;PGSC0003DMG400000736;PGSC0003DMG400000980;PGSC0003DMG400008223;PGSC0003DMG400031166;PGSC0003DMG402007356
MEantiquewhite2	GO:0071702	organic substance transport	BP	6	198	0.970871	1	PGSC0003DMG400000516;PGSC0003DMG400006478;PGSC0003DMG400019029;PGSC0003DMG400026695;PGSC0003DMG400030420;PGSC0003DMG404027324
MEantiquewhite2	GO:0006720	isoprenoid metabolic process	BP	1	61	0.970893	1	PGSC0003DMG400002720
MEantiquewhite2	GO:0009507	chloroplast	CC	1	69	0.971416	1	PGSC0003DMG400029195
MEantiquewhite2	GO:0006351	transcription, DNA-templated	BP	2	94	0.9719	1	MSTRG.31240;PGSC0003DMG400008223
MEantiquewhite2	GO:0006468	protein phosphorylation	BP	1	62	0.972548	1	PGSC0003DMG400007677
MEantiquewhite2	GO:0019438	aromatic compound biosynthetic process	BP	6	201	0.973924	1	MSTRG.31240;PGSC0003DMG400000736;PGSC0003DMG400000980;PGSC0003DMG400008223;PGSC0003DMG400031166;PGSC0003DMG402007356
MEantiquewhite2	GO:0006812	cation transport	BP	4	151	0.974096	1	PGSC0003DMG400016453;PGSC0003DMG400029195;PGSC0003DMG400032152;PGSC0003DMG404027324
MEantiquewhite2	GO:0030154	cell differentiation	BP	1	63	0.974109	1	PGSC0003DMG400010055
MEantiquewhite2	GO:0044272	sulfur compound biosynthetic process	BP	1	63	0.974109	1	PGSC0003DMG400016453
MEantiquewhite2	GO:0001101	response to acid chemical	BP	2	96	0.974568	1	PGSC0003DMG400026136;PGSC0003DMG402002721
MEantiquewhite2	GO:0097659	nucleic acid-templated transcription	BP	2	96	0.974568	1	MSTRG.31240;PGSC0003DMG400008223
MEantiquewhite2	GO:0044281	small molecule metabolic process	BP	23	575	0.975741	1	MSTRG.19857;PGSC0003DMG400000516;PGSC0003DMG400000736;PGSC0003DMG400000980;PGSC0003DMG400002720;PGSC0003DMG400007466;PGSC0003DMG400010007;PGSC0003DMG400012111;PGSC0003DMG400014296;PGSC0003DMG400014568;PGSC0003DMG400016453;PGSC0003DMG400016886;PGSC0003DMG400019511;PGSC0003DMG400020999;PGSC0003DMG400026916;PGSC0003DMG400028022;PGSC0003DMG400028273;PGSC0003DMG400029934;PGSC0003DMG400031166;PGSC0003D…
MEantiquewhite2	GO:0071840	cellular component organization or biogenesis	BP	18	471	0.975795	1	MSTRG.19857;MSTRG.33508;MSTRG.4179;PGSC0003DMG400000408;PGSC0003DMG400000689;PGSC0003DMG400003490;PGSC0003DMG400004404;PGSC0003DMG400010055;PGSC0003DMG400014296;PGSC0003DMG400019256;PGSC0003DMG400024062;PGSC0003DMG400028193;PGSC0003DMG400029331;PGSC0003DMG400030420;PGSC0003DMG400030979;PGSC0003DMG400030982;PGSC0003DMG400032152;PGSC0003DMG402019255
MEantiquewhite2	GO:0016853	isomerase activity	MF	1	66	0.976884	1	PGSC0003DMG402000630
MEantiquewhite2	GO:0016043	cellular component organization	BP	17	453	0.977811	1	MSTRG.19857;MSTRG.33508;PGSC0003DMG400000408;PGSC0003DMG400000689;PGSC0003DMG400003490;PGSC0003DMG400004404;PGSC0003DMG400010055;PGSC0003DMG400014296;PGSC0003DMG400019256;PGSC0003DMG400024062;PGSC0003DMG400028193;PGSC0003DMG400029331;PGSC0003DMG400030420;PGSC0003DMG400030979;PGSC0003DMG400030982;PGSC0003DMG400032152;PGSC0003DMG402019255
MEantiquewhite2	GO:0006520	cellular amino acid metabolic process	BP	5	181	0.978291	1	MSTRG.19857;PGSC0003DMG400000736;PGSC0003DMG400016453;PGSC0003DMG400028273;PGSC0003DMG400033072
MEantiquewhite2	GO:0070887	cellular response to chemical stimulus	BP	3	131	0.980905	1	PGSC0003DMG400009356;PGSC0003DMG400010055;PGSC0003DMG400026136
MEantiquewhite2	GO:0071310	cellular response to organic substance	BP	3	131	0.980905	1	PGSC0003DMG400009356;PGSC0003DMG400010055;PGSC0003DMG400026136
MEantiquewhite2	GO:0071822	protein complex subunit organization	BP	3	131	0.980905	1	MSTRG.33508;PGSC0003DMG400014296;PGSC0003DMG400028193
MEantiquewhite2	GO:0008104	protein localization	BP	6	210	0.981406	1	PGSC0003DMG400000516;PGSC0003DMG400006478;PGSC0003DMG400019029;PGSC0003DMG400026695;PGSC0003DMG400030420;PGSC0003DMG404027324
MEantiquewhite2	GO:0009725	response to hormone	BP	3	133	0.982579	1	PGSC0003DMG400009356;PGSC0003DMG400010055;PGSC0003DMG400026136
MEantiquewhite2	GO:0009755	hormone-mediated signaling pathway	BP	2	104	0.982999	1	PGSC0003DMG400010055;PGSC0003DMG400026136
MEantiquewhite2	GO:0032870	cellular response to hormone stimulus	BP	2	104	0.982999	1	PGSC0003DMG400010055;PGSC0003DMG400026136
MEantiquewhite2	GO:0071495	cellular response to endogenous stimulus	BP	2	104	0.982999	1	PGSC0003DMG400010055;PGSC0003DMG400026136
MEantiquewhite2	GO:0016020	membrane	CC	33	868	0.983457	1	MSTRG.19857;MSTRG.33508;MSTRG.36555;PGSC0003DMG400000862;PGSC0003DMG400002535;PGSC0003DMG400002720;PGSC0003DMG400003411;PGSC0003DMG400004980;PGSC0003DMG400005269;PGSC0003DMG400009672;PGSC0003DMG400009994;PGSC0003DMG400010055;PGSC0003DMG400012423;PGSC0003DMG400012628;PGSC0003DMG400012926;PGSC0003DMG400014299;PGSC0003DMG400017730;PGSC0003DMG400018171;PGSC0003DMG400019511;PGSC0003DMG400020049;PGSC00…
MEantiquewhite2	GO:0006820	anion transport	BP	1	71	0.983801	1	PGSC0003DMG404027324
MEantiquewhite2	GO:0022804	active transmembrane transporter activity	MF	1	73	0.98457	1	PGSC0003DMG400030682
MEantiquewhite2	GO:0032774	RNA biosynthetic process	BP	2	106	0.984641	1	MSTRG.31240;PGSC0003DMG400008223
MEantiquewhite2	GO:0016829	lyase activity	MF	2	109	0.98561	1	PGSC0003DMG400007466;PGSC0003DMG402002721
MEantiquewhite2	GO:0051704	multi-organism process	BP	2	108	0.986129	1	PGSC0003DMG400005573;PGSC0003DMG400010055
MEantiquewhite2	GO:0044422	organelle part	CC	16	497	0.986884	1	MSTRG.19323;MSTRG.33508;PGSC0003DMG400000980;PGSC0003DMG400007677;PGSC0003DMG400014299;PGSC0003DMG400019511;PGSC0003DMG400020049;PGSC0003DMG400024707;PGSC0003DMG400029195;PGSC0003DMG400030420;PGSC0003DMG400032152;PGSC0003DMG400033072;PGSC0003DMG400033684;PGSC0003DMG401006147;PGSC0003DMG402002721;PGSC0003DMG404027324
MEantiquewhite2	GO:0033036	macromolecule localization	BP	6	221	0.987846	1	PGSC0003DMG400000516;PGSC0003DMG400006478;PGSC0003DMG400019029;PGSC0003DMG400026695;PGSC0003DMG400030420;PGSC0003DMG404027324
MEantiquewhite2	GO:0006355	regulation of transcription, DNA-templated	BP	1	77	0.988613	1	PGSC0003DMG400008223
MEantiquewhite2	GO:1903506	regulation of nucleic acid-templated transcription	BP	1	77	0.988613	1	PGSC0003DMG400008223
MEantiquewhite2	GO:2001141	regulation of RNA biosynthetic process	BP	1	77	0.988613	1	PGSC0003DMG400008223
MEantiquewhite2	GO:0051171	regulation of nitrogen compound metabolic process	BP	2	113	0.989264	1	PGSC0003DMG400008223;PGSC0003DMG400031098
MEantiquewhite2	GO:0009987	cellular process	BP	122	2435	0.989274	1	MSTRG.1536;MSTRG.19323;MSTRG.19857;MSTRG.256;MSTRG.29030;MSTRG.31240;MSTRG.32429;MSTRG.33508;MSTRG.34081;MSTRG.4878;MSTRG.8233;PGSC0003DMG400000081;PGSC0003DMG400000408;PGSC0003DMG400000516;PGSC0003DMG400000689;PGSC0003DMG400000735;PGSC0003DMG400000736;PGSC0003DMG400000862;PGSC0003DMG400000980;PGSC0003DMG400001985;PGSC0003DMG400002321;PGSC0003DMG400002720;PGSC0003DMG400002929;PGSC0003DMG400003047…
MEantiquewhite2	GO:0003676	nucleic acid binding	MF	8	278	0.989336	1	PGSC0003DMG400000516;PGSC0003DMG400003423;PGSC0003DMG400009356;PGSC0003DMG400020803;PGSC0003DMG400021444;PGSC0003DMG400024301;PGSC0003DMG400030946;PGSC0003DMG402002721
MEantiquewhite2	GO:0051252	regulation of RNA metabolic process	BP	1	79	0.989876	1	PGSC0003DMG400008223
MEantiquewhite2	GO:0009719	response to endogenous stimulus	BP	3	145	0.990039	1	PGSC0003DMG400009356;PGSC0003DMG400010055;PGSC0003DMG400026136
MEantiquewhite2	GO:1901564	organonitrogen compound metabolic process	BP	12	370	0.990161	1	MSTRG.19857;PGSC0003DMG400000516;PGSC0003DMG400000736;PGSC0003DMG400000980;PGSC0003DMG400016453;PGSC0003DMG400017203;PGSC0003DMG400024301;PGSC0003DMG400026853;PGSC0003DMG400028273;PGSC0003DMG400031166;PGSC0003DMG400033072;PGSC0003DMG402002721
MEantiquewhite2	GO:0051716	cellular response to stimulus	BP	10	324	0.990253	1	MSTRG.31240;PGSC0003DMG400000081;PGSC0003DMG400006478;PGSC0003DMG400009356;PGSC0003DMG400010055;PGSC0003DMG400011937;PGSC0003DMG400017642;PGSC0003DMG400024707;PGSC0003DMG400026136;PGSC0003DMG400030357
MEantiquewhite2	GO:0036211	protein modification process	BP	16	461	0.990603	1	MSTRG.4878;PGSC0003DMG400000081;PGSC0003DMG400007677;PGSC0003DMG400010055;PGSC0003DMG400012926;PGSC0003DMG400016886;PGSC0003DMG400018171;PGSC0003DMG400022627;PGSC0003DMG400022766;PGSC0003DMG400025784;PGSC0003DMG400025884;PGSC0003DMG400026072;PGSC0003DMG400027327;PGSC0003DMG400028429;PGSC0003DMG400028562;PGSC0003DMG400030572
MEantiquewhite2	GO:0007165	signal transduction	BP	7	254	0.991063	1	MSTRG.31240;PGSC0003DMG400006478;PGSC0003DMG400010055;PGSC0003DMG400011937;PGSC0003DMG400017642;PGSC0003DMG400026136;PGSC0003DMG400030357
MEantiquewhite2	GO:0023052	signaling	BP	7	255	0.9914	1	MSTRG.31240;PGSC0003DMG400006478;PGSC0003DMG400010055;PGSC0003DMG400011937;PGSC0003DMG400017642;PGSC0003DMG400026136;PGSC0003DMG400030357
MEantiquewhite2	GO:0044700	single organism signaling	BP	7	255	0.9914	1	MSTRG.31240;PGSC0003DMG400006478;PGSC0003DMG400010055;PGSC0003DMG400011937;PGSC0003DMG400017642;PGSC0003DMG400026136;PGSC0003DMG400030357
MEantiquewhite2	GO:0007154	cell communication	BP	8	280	0.991504	1	MSTRG.31240;PGSC0003DMG400006478;PGSC0003DMG400010055;PGSC0003DMG400011937;PGSC0003DMG400017642;PGSC0003DMG400026136;PGSC0003DMG400028562;PGSC0003DMG400030357
MEantiquewhite2	GO:0010467	gene expression	BP	22	603	0.99348	1	MSTRG.31240;PGSC0003DMG400000516;PGSC0003DMG400001772;PGSC0003DMG400003047;PGSC0003DMG400005466;PGSC0003DMG400008223;PGSC0003DMG400008712;PGSC0003DMG400009356;PGSC0003DMG400015257;PGSC0003DMG400015992;PGSC0003DMG400016814;PGSC0003DMG400018003;PGSC0003DMG400020803;PGSC0003DMG400021444;PGSC0003DMG400021726;PGSC0003DMG400024301;PGSC0003DMG400024707;PGSC0003DMG400026136;PGSC0003DMG400026191;PGSC0003D…
MEantiquewhite2	GO:0009605	response to external stimulus	BP	3	155	0.993812	1	PGSC0003DMG400005573;PGSC0003DMG400010055;PGSC0003DMG400030357
MEantiquewhite2	GO:0006259	DNA metabolic process	BP	1	88	0.994042	1	PGSC0003DMG402007356
MEantiquewhite2	GO:0006464	cellular protein modification process	BP	15	460	0.9952	1	MSTRG.4878;PGSC0003DMG400000081;PGSC0003DMG400007677;PGSC0003DMG400010055;PGSC0003DMG400012926;PGSC0003DMG400018171;PGSC0003DMG400022627;PGSC0003DMG400022766;PGSC0003DMG400025784;PGSC0003DMG400025884;PGSC0003DMG400026072;PGSC0003DMG400027327;PGSC0003DMG400028429;PGSC0003DMG400028562;PGSC0003DMG400030572
MEantiquewhite2	GO:0044765	single-organism transport	BP	11	372	0.995874	1	PGSC0003DMG400000081;PGSC0003DMG400000516;PGSC0003DMG400000689;PGSC0003DMG400009994;PGSC0003DMG400016453;PGSC0003DMG400019029;PGSC0003DMG400029195;PGSC0003DMG400030420;PGSC0003DMG400030682;PGSC0003DMG400032152;PGSC0003DMG404027324
MEantiquewhite2	GO:1902578	single-organism localization	BP	11	377	0.996555	1	PGSC0003DMG400000081;PGSC0003DMG400000516;PGSC0003DMG400000689;PGSC0003DMG400009994;PGSC0003DMG400016453;PGSC0003DMG400019029;PGSC0003DMG400029195;PGSC0003DMG400030420;PGSC0003DMG400030682;PGSC0003DMG400032152;PGSC0003DMG404027324
MEantiquewhite2	GO:0022857	transmembrane transporter activity	MF	4	202	0.996878	1	PGSC0003DMG400003411;PGSC0003DMG400009994;PGSC0003DMG400030420;PGSC0003DMG400030682
MEantiquewhite2	GO:0010556	regulation of macromolecule biosynthetic process	BP	1	99	0.99689	1	PGSC0003DMG400008223
MEantiquewhite2	GO:0051707	response to other organism	BP	1	99	0.99689	1	PGSC0003DMG400005573
MEantiquewhite2	GO:2000112	regulation of cellular macromolecule biosynthetic process	BP	1	99	0.99689	1	PGSC0003DMG400008223
MEantiquewhite2	GO:0043207	response to external biotic stimulus	BP	1	100	0.997069	1	PGSC0003DMG400005573
MEantiquewhite2	GO:0048869	cellular developmental process	BP	1	100	0.997069	1	PGSC0003DMG400010055
MEantiquewhite2	GO:0043412	macromolecule modification	BP	16	500	0.9973	1	MSTRG.4878;PGSC0003DMG400000081;PGSC0003DMG400007677;PGSC0003DMG400010055;PGSC0003DMG400012926;PGSC0003DMG400016886;PGSC0003DMG400018171;PGSC0003DMG400022627;PGSC0003DMG400022766;PGSC0003DMG400025784;PGSC0003DMG400025884;PGSC0003DMG400026072;PGSC0003DMG400027327;PGSC0003DMG400028429;PGSC0003DMG400028562;PGSC0003DMG400030572
MEantiquewhite2	GO:0009607	response to biotic stimulus	BP	1	102	0.997396	1	PGSC0003DMG400005573
MEantiquewhite2	GO:0031326	regulation of cellular biosynthetic process	BP	1	104	0.997687	1	PGSC0003DMG400008223
MEantiquewhite2	GO:0006811	ion transport	BP	4	207	0.997856	1	PGSC0003DMG400016453;PGSC0003DMG400029195;PGSC0003DMG400032152;PGSC0003DMG404027324
MEantiquewhite2	GO:0043933	macromolecular complex subunit organization	BP	3	177	0.99789	1	MSTRG.33508;PGSC0003DMG400014296;PGSC0003DMG400028193
MEantiquewhite2	GO:0010033	response to organic substance	BP	4	214	0.998459	1	PGSC0003DMG400009356;PGSC0003DMG400010055;PGSC0003DMG400016453;PGSC0003DMG400026136
MEantiquewhite2	GO:0009889	regulation of biosynthetic process	BP	1	111	0.998473	1	PGSC0003DMG400008223
MEantiquewhite2	GO:0005215	transporter activity	MF	4	222	0.998768	1	PGSC0003DMG400003411;PGSC0003DMG400009994;PGSC0003DMG400030420;PGSC0003DMG400030682
MEantiquewhite2	GO:0051234	establishment of localization	BP	17	554	0.999076	1	PGSC0003DMG400000081;PGSC0003DMG400000516;PGSC0003DMG400000689;PGSC0003DMG400004980;PGSC0003DMG400005269;PGSC0003DMG400006478;PGSC0003DMG400009994;PGSC0003DMG400016453;PGSC0003DMG400019029;PGSC0003DMG400025395;PGSC0003DMG400026695;PGSC0003DMG400026718;PGSC0003DMG400029195;PGSC0003DMG400030420;PGSC0003DMG400030682;PGSC0003DMG400032152;PGSC0003DMG404027324
MEantiquewhite2	GO:0034645	cellular macromolecule biosynthetic process	BP	9	362	0.999081	1	MSTRG.31240;PGSC0003DMG400003047;PGSC0003DMG400008223;PGSC0003DMG400021289;PGSC0003DMG400021444;PGSC0003DMG400024301;PGSC0003DMG400024707;PGSC0003DMG400026136;PGSC0003DMG402002721
MEantiquewhite2	GO:1901576	organic substance biosynthetic process	BP	21	649	0.999221	1	MSTRG.19857;MSTRG.31240;PGSC0003DMG400000736;PGSC0003DMG400000980;PGSC0003DMG400002720;PGSC0003DMG400003047;PGSC0003DMG400008223;PGSC0003DMG400012111;PGSC0003DMG400016453;PGSC0003DMG400016886;PGSC0003DMG400020999;PGSC0003DMG400021289;PGSC0003DMG400021444;PGSC0003DMG400024301;PGSC0003DMG400024707;PGSC0003DMG400026136;PGSC0003DMG400028273;PGSC0003DMG400031166;PGSC0003DMG400032152;PGSC0003DMG4020027…
MEantiquewhite2	GO:0016070	RNA metabolic process	BP	5	260	0.999296	1	MSTRG.31240;PGSC0003DMG400000516;PGSC0003DMG400008223;PGSC0003DMG400009356;PGSC0003DMG400018003
MEantiquewhite2	GO:0044249	cellular biosynthetic process	BP	21	658	0.999427	1	MSTRG.19857;MSTRG.31240;PGSC0003DMG400000736;PGSC0003DMG400000980;PGSC0003DMG400002720;PGSC0003DMG400003047;PGSC0003DMG400008223;PGSC0003DMG400012111;PGSC0003DMG400016453;PGSC0003DMG400016886;PGSC0003DMG400020999;PGSC0003DMG400021289;PGSC0003DMG400021444;PGSC0003DMG400021726;PGSC0003DMG400024301;PGSC0003DMG400024707;PGSC0003DMG400026136;PGSC0003DMG400028273;PGSC0003DMG400031166;PGSC0003DMG4020027…
MEantiquewhite2	GO:0006810	transport	BP	13	477	0.999506	1	PGSC0003DMG400000081;PGSC0003DMG400000516;PGSC0003DMG400000689;PGSC0003DMG400006478;PGSC0003DMG400009994;PGSC0003DMG400016453;PGSC0003DMG400019029;PGSC0003DMG400026695;PGSC0003DMG400029195;PGSC0003DMG400030420;PGSC0003DMG400030682;PGSC0003DMG400032152;PGSC0003DMG404027324
MEantiquewhite2	GO:0009059	macromolecule biosynthetic process	BP	9	381	0.999582	1	MSTRG.31240;PGSC0003DMG400003047;PGSC0003DMG400008223;PGSC0003DMG400021289;PGSC0003DMG400021444;PGSC0003DMG400024301;PGSC0003DMG400024707;PGSC0003DMG400026136;PGSC0003DMG402002721
MEantiquewhite2	GO:0022891	substrate-specific transmembrane transporter activity	MF	1	138	0.999654	1	PGSC0003DMG400030420
MEantiquewhite2	GO:0006139	nucleobase-containing compound metabolic process	BP	11	440	0.999698	1	MSTRG.31240;PGSC0003DMG400000516;PGSC0003DMG400000736;PGSC0003DMG400000980;PGSC0003DMG400008223;PGSC0003DMG400009356;PGSC0003DMG400018003;PGSC0003DMG400031098;PGSC0003DMG400031166;PGSC0003DMG402002721;PGSC0003DMG402007356
MEantiquewhite2	GO:0022892	substrate-specific transporter activity	MF	1	146	0.999784	1	PGSC0003DMG400030420
MEantiquewhite2	GO:0090304	nucleic acid metabolic process	BP	7	346	0.999816	1	MSTRG.31240;PGSC0003DMG400000516;PGSC0003DMG400008223;PGSC0003DMG400009356;PGSC0003DMG400018003;PGSC0003DMG400031098;PGSC0003DMG402007356
MEantiquewhite2	GO:0051179	localization	BP	17	603	0.999848	1	PGSC0003DMG400000081;PGSC0003DMG400000516;PGSC0003DMG400000689;PGSC0003DMG400004980;PGSC0003DMG400005269;PGSC0003DMG400006478;PGSC0003DMG400009994;PGSC0003DMG400016453;PGSC0003DMG400019029;PGSC0003DMG400025395;PGSC0003DMG400026695;PGSC0003DMG400026718;PGSC0003DMG400029195;PGSC0003DMG400030420;PGSC0003DMG400030682;PGSC0003DMG400032152;PGSC0003DMG404027324
MEantiquewhite2	GO:0009058	biosynthetic process	BP	22	718	0.999849	1	MSTRG.19857;MSTRG.31240;PGSC0003DMG400000736;PGSC0003DMG400000980;PGSC0003DMG400002720;PGSC0003DMG400003047;PGSC0003DMG400008223;PGSC0003DMG400012111;PGSC0003DMG400016453;PGSC0003DMG400016886;PGSC0003DMG400020999;PGSC0003DMG400021289;PGSC0003DMG400021444;PGSC0003DMG400021726;PGSC0003DMG400024301;PGSC0003DMG400024707;PGSC0003DMG400026136;PGSC0003DMG400028273;PGSC0003DMG400031166;PGSC0003DMG4000321…
MEantiquewhite2	GO:0044763	single-organism cellular process	BP	51	1330	0.999892	1	MSTRG.19857;MSTRG.31240;PGSC0003DMG400000081;PGSC0003DMG400000516;PGSC0003DMG400000689;PGSC0003DMG400000735;PGSC0003DMG400000736;PGSC0003DMG400000862;PGSC0003DMG400000980;PGSC0003DMG400002720;PGSC0003DMG400003047;PGSC0003DMG400006478;PGSC0003DMG400007466;PGSC0003DMG400009356;PGSC0003DMG400009927;PGSC0003DMG400009994;PGSC0003DMG400010007;PGSC0003DMG400010055;PGSC0003DMG400011937;PGSC0003DMG4000121…
MEantiquewhite2	GO:0006996	organelle organization	BP	4	272	0.999912	1	MSTRG.33508;PGSC0003DMG400014296;PGSC0003DMG400030420;PGSC0003DMG400032152
MEantiquewhite2	GO:0034641	cellular nitrogen compound metabolic process	BP	13	526	0.999931	1	MSTRG.19857;MSTRG.31240;PGSC0003DMG400000516;PGSC0003DMG400000736;PGSC0003DMG400000980;PGSC0003DMG400008223;PGSC0003DMG400009356;PGSC0003DMG400018003;PGSC0003DMG400024301;PGSC0003DMG400031098;PGSC0003DMG400031166;PGSC0003DMG402002721;PGSC0003DMG402007356
MEantiquewhite2	GO:1901360	organic cyclic compound metabolic process	BP	13	534	0.999951	1	MSTRG.31240;PGSC0003DMG400000516;PGSC0003DMG400000736;PGSC0003DMG400000980;PGSC0003DMG400002720;PGSC0003DMG400008223;PGSC0003DMG400009356;PGSC0003DMG400018003;PGSC0003DMG400031098;PGSC0003DMG400031166;PGSC0003DMG400032152;PGSC0003DMG402002721;PGSC0003DMG402007356
MEantiquewhite2	GO:0006807	nitrogen compound metabolic process	BP	18	664	0.999965	1	MSTRG.19857;MSTRG.31240;PGSC0003DMG400000516;PGSC0003DMG400000736;PGSC0003DMG400000980;PGSC0003DMG400008223;PGSC0003DMG400009356;PGSC0003DMG400016453;PGSC0003DMG400017203;PGSC0003DMG400018003;PGSC0003DMG400024301;PGSC0003DMG400026853;PGSC0003DMG400028273;PGSC0003DMG400031098;PGSC0003DMG400031166;PGSC0003DMG400033072;PGSC0003DMG402002721;PGSC0003DMG402007356
MEantiquewhite2	GO:0046483	heterocycle metabolic process	BP	11	496	0.999972	1	MSTRG.31240;PGSC0003DMG400000516;PGSC0003DMG400000736;PGSC0003DMG400000980;PGSC0003DMG400008223;PGSC0003DMG400009356;PGSC0003DMG400018003;PGSC0003DMG400031098;PGSC0003DMG400031166;PGSC0003DMG402002721;PGSC0003DMG402007356
MEantiquewhite2	GO:0006725	cellular aromatic compound metabolic process	BP	11	515	0.999988	1	MSTRG.31240;PGSC0003DMG400000516;PGSC0003DMG400000736;PGSC0003DMG400000980;PGSC0003DMG400008223;PGSC0003DMG400009356;PGSC0003DMG400018003;PGSC0003DMG400031098;PGSC0003DMG400031166;PGSC0003DMG402002721;PGSC0003DMG402007356
MEantiquewhite2	GO:0008150	biological_process	BP	194	3474	1	1	MSTRG.1536;MSTRG.19323;MSTRG.19857;MSTRG.256;MSTRG.29030;MSTRG.31240;MSTRG.32429;MSTRG.33508;MSTRG.34081;MSTRG.34083;MSTRG.34162;MSTRG.34558;MSTRG.34559;MSTRG.34560;MSTRG.4179;MSTRG.4878;MSTRG.8233;PGSC0003DMG400000081;PGSC0003DMG400000408;PGSC0003DMG400000465;PGSC0003DMG400000516;PGSC0003DMG400000559;PGSC0003DMG400000689;PGSC0003DMG400000735;PGSC0003DMG400000736;PGSC0003DMG400000862;PGSC0003DMG4…
MEantiquewhite2	GO:0003674	molecular_function	MF	181	3295	1	1	MSTRG.1536;MSTRG.17686;MSTRG.19323;MSTRG.19857;MSTRG.2303;MSTRG.2304;MSTRG.256;MSTRG.29030;MSTRG.32429;MSTRG.34081;MSTRG.34083;MSTRG.34162;MSTRG.34558;MSTRG.34559;MSTRG.34560;MSTRG.36555;MSTRG.4878;MSTRG.8233;PGSC0003DMG400000081;PGSC0003DMG400000408;PGSC0003DMG400000465;PGSC0003DMG400000516;PGSC0003DMG400000559;PGSC0003DMG400000689;PGSC0003DMG400000708;PGSC0003DMG400000735;PGSC0003DMG400000736;P…
MEantiquewhite2	GO:0005575	cellular_component	CC	107	2165	1	1	MSTRG.17686;MSTRG.19323;MSTRG.19857;MSTRG.256;MSTRG.32429;MSTRG.33508;MSTRG.34558;MSTRG.34559;MSTRG.34560;MSTRG.36555;MSTRG.4179;PGSC0003DMG400000081;PGSC0003DMG400000408;PGSC0003DMG400000516;PGSC0003DMG400000735;PGSC0003DMG400000862;PGSC0003DMG400000980;PGSC0003DMG400001772;PGSC0003DMG400002535;PGSC0003DMG400002720;PGSC0003DMG400002929;PGSC0003DMG400003047;PGSC0003DMG400003219;PGSC0003DMG4000034…
MEcoral1	GO ID	GO Term	Ontology	GeneRatio	BgRatio	Pvalue	FDR	geneID
MEcoral1	GO:0008150	biological_process	BP	203	3474	1	1	MSTRG.11355;MSTRG.13159;MSTRG.1615;MSTRG.20735;MSTRG.2093;MSTRG.21583;MSTRG.22296;MSTRG.27651;MSTRG.32766;MSTRG.36125;MSTRG.3657;MSTRG.9055;PGSC0003DMG400000045;PGSC0003DMG400000123;PGSC0003DMG400000130;PGSC0003DMG400000170;PGSC0003DMG400000339;PGSC0003DMG400000375;PGSC0003DMG400000422;PGSC0003DMG400000560;PGSC0003DMG400000578;PGSC0003DMG400000597;PGSC0003DMG400000879;PGSC0003DMG400000957;PGSC000…
MEcoral1	GO:0003674	molecular_function	MF	193	3295	1	1	MSTRG.11355;MSTRG.13159;MSTRG.20735;MSTRG.21583;MSTRG.22296;MSTRG.27651;MSTRG.9055;PGSC0003DMG400000123;PGSC0003DMG400000170;PGSC0003DMG400000339;PGSC0003DMG400000375;PGSC0003DMG400000411;PGSC0003DMG400000422;PGSC0003DMG400000560;PGSC0003DMG400000578;PGSC0003DMG400000597;PGSC0003DMG400000879;PGSC0003DMG400000957;PGSC0003DMG400001283;PGSC0003DMG400001387;PGSC0003DMG400001769;PGSC0003DMG400001774;P…
MEcoral1	GO:0005575	cellular_component	CC	125	2165	1	1	MSTRG.11355;MSTRG.13159;MSTRG.13516;MSTRG.20735;MSTRG.2093;MSTRG.22296;MSTRG.32766;MSTRG.36125;PGSC0003DMG400000045;PGSC0003DMG400000123;PGSC0003DMG400000130;PGSC0003DMG400000291;PGSC0003DMG400000353;PGSC0003DMG400000375;PGSC0003DMG400000597;PGSC0003DMG400000957;PGSC0003DMG400001426;PGSC0003DMG400001441;PGSC0003DMG400001774;PGSC0003DMG400002133;PGSC0003DMG400002552;PGSC0003DMG400002616;PGSC0003DM…
MEcoral1	GO:0005622	intracellular	CC	50	1517	1	1	MSTRG.11355;MSTRG.13159;MSTRG.13516;PGSC0003DMG400000123;PGSC0003DMG400000291;PGSC0003DMG400000375;PGSC0003DMG400000597;PGSC0003DMG400000957;PGSC0003DMG400001774;PGSC0003DMG400002616;PGSC0003DMG400003947;PGSC0003DMG400004953;PGSC0003DMG400005750;PGSC0003DMG400005806;PGSC0003DMG400006662;PGSC0003DMG400008009;PGSC0003DMG400009861;PGSC0003DMG400011810;PGSC0003DMG400011974;PGSC0003DMG400012071;PGSC00…
MEcoral1	GO:0044424	intracellular part	CC	50	1511	1	1	MSTRG.11355;MSTRG.13159;MSTRG.13516;PGSC0003DMG400000123;PGSC0003DMG400000291;PGSC0003DMG400000375;PGSC0003DMG400000597;PGSC0003DMG400000957;PGSC0003DMG400001774;PGSC0003DMG400002616;PGSC0003DMG400003947;PGSC0003DMG400004953;PGSC0003DMG400005750;PGSC0003DMG400005806;PGSC0003DMG400006662;PGSC0003DMG400008009;PGSC0003DMG400009861;PGSC0003DMG400011810;PGSC0003DMG400011974;PGSC0003DMG400012071;PGSC00…
MEcoral1	GO:0005623	cell	CC	67	1612	1	1	MSTRG.11355;MSTRG.13159;MSTRG.13516;MSTRG.22296;PGSC0003DMG400000123;PGSC0003DMG400000130;PGSC0003DMG400000291;PGSC0003DMG400000353;PGSC0003DMG400000375;PGSC0003DMG400000597;PGSC0003DMG400000957;PGSC0003DMG400001426;PGSC0003DMG400001774;PGSC0003DMG400002616;PGSC0003DMG400003947;PGSC0003DMG400004953;PGSC0003DMG400005750;PGSC0003DMG400005803;PGSC0003DMG400005806;PGSC0003DMG400006662;PGSC0003DMG4000…
MEcoral1	GO:0044464	cell part	CC	67	1612	1	1	MSTRG.11355;MSTRG.13159;MSTRG.13516;MSTRG.22296;PGSC0003DMG400000123;PGSC0003DMG400000130;PGSC0003DMG400000291;PGSC0003DMG400000353;PGSC0003DMG400000375;PGSC0003DMG400000597;PGSC0003DMG400000957;PGSC0003DMG400001426;PGSC0003DMG400001774;PGSC0003DMG400002616;PGSC0003DMG400003947;PGSC0003DMG400004953;PGSC0003DMG400005750;PGSC0003DMG400005803;PGSC0003DMG400005806;PGSC0003DMG400006662;PGSC0003DMG4000…
MEcoral1	GO:0044444	cytoplasmic part	CC	16	689	1	1	MSTRG.11355;MSTRG.13159;PGSC0003DMG400000123;PGSC0003DMG400001774;PGSC0003DMG400006662;PGSC0003DMG400009861;PGSC0003DMG400015413;PGSC0003DMG400016147;PGSC0003DMG400019150;PGSC0003DMG400019257;PGSC0003DMG400020053;PGSC0003DMG400021716;PGSC0003DMG400025254;PGSC0003DMG400025487;PGSC0003DMG400027159;PGSC0003DMG402013540
MEcoral1	GO:0005737	cytoplasm	CC	17	695	1	1	MSTRG.11355;MSTRG.13159;PGSC0003DMG400000123;PGSC0003DMG400000957;PGSC0003DMG400001774;PGSC0003DMG400006662;PGSC0003DMG400009861;PGSC0003DMG400015413;PGSC0003DMG400016147;PGSC0003DMG400019150;PGSC0003DMG400019257;PGSC0003DMG400020053;PGSC0003DMG400021716;PGSC0003DMG400025254;PGSC0003DMG400025487;PGSC0003DMG400027159;PGSC0003DMG402013540
MEcoral1	GO:0032991	macromolecular complex	CC	6	411	1	1	PGSC0003DMG400003947;PGSC0003DMG400022156;PGSC0003DMG400022160;PGSC0003DMG400029857;PGSC0003DMG400029926;PGSC0003DMG402017962
MEcoral1	GO:0043229	intracellular organelle	CC	42	1149	0.999998	1	MSTRG.11355;MSTRG.13159;MSTRG.13516;PGSC0003DMG400000123;PGSC0003DMG400000291;PGSC0003DMG400000375;PGSC0003DMG400000597;PGSC0003DMG400000957;PGSC0003DMG400002616;PGSC0003DMG400003947;PGSC0003DMG400004953;PGSC0003DMG400006662;PGSC0003DMG400008009;PGSC0003DMG400009861;PGSC0003DMG400011810;PGSC0003DMG400011974;PGSC0003DMG400012071;PGSC0003DMG400013686;PGSC0003DMG400014615;PGSC0003DMG400015692;PGSC00…
MEcoral1	GO:0043226	organelle	CC	44	1178	0.999997	1	MSTRG.11355;MSTRG.13159;MSTRG.13516;PGSC0003DMG400000123;PGSC0003DMG400000291;PGSC0003DMG400000375;PGSC0003DMG400000597;PGSC0003DMG400000957;PGSC0003DMG400002616;PGSC0003DMG400003947;PGSC0003DMG400004953;PGSC0003DMG400006170;PGSC0003DMG400006662;PGSC0003DMG400008009;PGSC0003DMG400009861;PGSC0003DMG400011810;PGSC0003DMG400011974;PGSC0003DMG400012071;PGSC0003DMG400013686;PGSC0003DMG400014615;PGSC00…
MEcoral1	GO:0090304	nucleic acid metabolic process	BP	5	346	0.999996	1	PGSC0003DMG400000957;PGSC0003DMG400007902;PGSC0003DMG400019150;PGSC0003DMG400025021;PGSC0003DMG400026997
MEcoral1	GO:0043227	membrane-bounded organelle	CC	41	1102	0.999991	1	MSTRG.11355;MSTRG.13159;MSTRG.13516;PGSC0003DMG400000123;PGSC0003DMG400000375;PGSC0003DMG400000597;PGSC0003DMG400000957;PGSC0003DMG400002616;PGSC0003DMG400004953;PGSC0003DMG400006170;PGSC0003DMG400006662;PGSC0003DMG400008009;PGSC0003DMG400009861;PGSC0003DMG400011810;PGSC0003DMG400011974;PGSC0003DMG400012071;PGSC0003DMG400013686;PGSC0003DMG400014615;PGSC0003DMG400015692;PGSC0003DMG400016147;PGSC00…
MEcoral1	GO:0043231	intracellular membrane-bounded organelle	CC	39	1061	0.999989	1	MSTRG.11355;MSTRG.13159;MSTRG.13516;PGSC0003DMG400000123;PGSC0003DMG400000375;PGSC0003DMG400000597;PGSC0003DMG400000957;PGSC0003DMG400002616;PGSC0003DMG400004953;PGSC0003DMG400006662;PGSC0003DMG400008009;PGSC0003DMG400009861;PGSC0003DMG400011810;PGSC0003DMG400011974;PGSC0003DMG400012071;PGSC0003DMG400013686;PGSC0003DMG400014615;PGSC0003DMG400015692;PGSC0003DMG400016147;PGSC0003DMG400016711;PGSC00…
MEcoral1	GO:0034641	cellular nitrogen compound metabolic process	BP	13	526	0.999975	1	PGSC0003DMG400000957;PGSC0003DMG400005750;PGSC0003DMG400005806;PGSC0003DMG400007902;PGSC0003DMG400019150;PGSC0003DMG400019257;PGSC0003DMG400025021;PGSC0003DMG400025254;PGSC0003DMG400026997;PGSC0003DMG400027477;PGSC0003DMG400027912;PGSC0003DMG400028363;PGSC0003DMG400030491
MEcoral1	GO:0031967	organelle envelope	CC	1	166	0.999966	1	PGSC0003DMG400016147
MEcoral1	GO:0031975	envelope	CC	1	166	0.999966	1	PGSC0003DMG400016147
MEcoral1	GO:0006139	nucleobase-containing compound metabolic process	BP	10	440	0.999957	1	PGSC0003DMG400000957;PGSC0003DMG400005750;PGSC0003DMG400005806;PGSC0003DMG400007902;PGSC0003DMG400019150;PGSC0003DMG400025021;PGSC0003DMG400026997;PGSC0003DMG400027477;PGSC0003DMG400028363;PGSC0003DMG400030491
MEcoral1	GO:0030529	intracellular ribonucleoprotein complex	CC	2	194	0.999922	1	PGSC0003DMG400022160;PGSC0003DMG400029857
MEcoral1	GO:1990904	ribonucleoprotein complex	CC	2	194	0.999922	1	PGSC0003DMG400022160;PGSC0003DMG400029857
MEcoral1	GO:0009536	plastid	CC	9	394	0.999914	1	MSTRG.11355;PGSC0003DMG400009861;PGSC0003DMG400016147;PGSC0003DMG400019150;PGSC0003DMG400019257;PGSC0003DMG400020053;PGSC0003DMG400025254;PGSC0003DMG400027159;PGSC0003DMG402013540
MEcoral1	GO:0016070	RNA metabolic process	BP	4	260	0.999912	1	PGSC0003DMG400000957;PGSC0003DMG400019150;PGSC0003DMG400025021;PGSC0003DMG400026997
MEcoral1	GO:0044255	cellular lipid metabolic process	BP	2	185	0.99986	1	PGSC0003DMG400020053;PGSC0003DMG400021716
MEcoral1	GO:0046907	intracellular transport	BP	1	144	0.999858	1	MSTRG.13159
MEcoral1	GO:0051649	establishment of localization in cell	BP	1	144	0.999858	1	MSTRG.13159
MEcoral1	GO:0006807	nitrogen compound metabolic process	BP	21	664	0.999838	1	MSTRG.11355;PGSC0003DMG400000957;PGSC0003DMG400004660;PGSC0003DMG400005750;PGSC0003DMG400005806;PGSC0003DMG400007902;PGSC0003DMG400011974;PGSC0003DMG400016147;PGSC0003DMG400016711;PGSC0003DMG400019150;PGSC0003DMG400019257;PGSC0003DMG400025021;PGSC0003DMG400025254;PGSC0003DMG400025882;PGSC0003DMG400026997;PGSC0003DMG400027477;PGSC0003DMG400027912;PGSC0003DMG400028363;PGSC0003DMG400030491;PGSC0003D…
MEcoral1	GO:0015031	protein transport	BP	1	139	0.999806	1	MSTRG.32766
MEcoral1	GO:0045184	establishment of protein localization	BP	1	139	0.999806	1	MSTRG.32766
MEcoral1	GO:0044446	intracellular organelle part	CC	10	397	0.99976	1	MSTRG.11355;PGSC0003DMG400000123;PGSC0003DMG400003947;PGSC0003DMG400016147;PGSC0003DMG400017163;PGSC0003DMG400019150;PGSC0003DMG400019257;PGSC0003DMG400022156;PGSC0003DMG400027159;PGSC0003DMG402017962
MEcoral1	GO:0044271	cellular nitrogen compound biosynthetic process	BP	4	240	0.999747	1	PGSC0003DMG400005806;PGSC0003DMG400019150;PGSC0003DMG400025021;PGSC0003DMG400025254
MEcoral1	GO:0044422	organelle part	CC	15	497	0.999545	1	MSTRG.11355;MSTRG.13159;PGSC0003DMG400000123;PGSC0003DMG400003947;PGSC0003DMG400006170;PGSC0003DMG400016147;PGSC0003DMG400017163;PGSC0003DMG400019150;PGSC0003DMG400019257;PGSC0003DMG400022156;PGSC0003DMG400024643;PGSC0003DMG400027159;PGSC0003DMG400028267;PGSC0003DMG400029467;PGSC0003DMG402017962
MEcoral1	GO:0046483	heterocycle metabolic process	BP	15	496	0.999373	1	PGSC0003DMG400000957;PGSC0003DMG400002800;PGSC0003DMG400005750;PGSC0003DMG400005806;PGSC0003DMG400007902;PGSC0003DMG400016711;PGSC0003DMG400019150;PGSC0003DMG400019257;PGSC0003DMG400025021;PGSC0003DMG400025254;PGSC0003DMG400026997;PGSC0003DMG400027477;PGSC0003DMG400027912;PGSC0003DMG400028363;PGSC0003DMG400030491
MEcoral1	GO:0033036	macromolecule localization	BP	4	221	0.999327	1	MSTRG.13159;MSTRG.32766;PGSC0003DMG400011903;PGSC0003DMG400013297
MEcoral1	GO:0006725	cellular aromatic compound metabolic process	BP	16	515	0.999287	1	PGSC0003DMG400000957;PGSC0003DMG400005750;PGSC0003DMG400005806;PGSC0003DMG400007902;PGSC0003DMG400016711;PGSC0003DMG400017163;PGSC0003DMG400019150;PGSC0003DMG400019257;PGSC0003DMG400025021;PGSC0003DMG400025254;PGSC0003DMG400025882;PGSC0003DMG400026997;PGSC0003DMG400027477;PGSC0003DMG400027912;PGSC0003DMG400028363;PGSC0003DMG400030491
MEcoral1	GO:1901360	organic cyclic compound metabolic process	BP	17	534	0.999199	1	PGSC0003DMG400000957;PGSC0003DMG400005750;PGSC0003DMG400005806;PGSC0003DMG400006550;PGSC0003DMG400007902;PGSC0003DMG400017163;PGSC0003DMG400017376;PGSC0003DMG400019150;PGSC0003DMG400019257;PGSC0003DMG400025021;PGSC0003DMG400025254;PGSC0003DMG400025882;PGSC0003DMG400026997;PGSC0003DMG400027477;PGSC0003DMG400027912;PGSC0003DMG400028363;PGSC0003DMG400030491
MEcoral1	GO:0006996	organelle organization	BP	6	272	0.999161	1	MSTRG.13159;PGSC0003DMG400011974;PGSC0003DMG400015273;PGSC0003DMG400019910;PGSC0003DMG400028267;PGSC0003DMG400029926
MEcoral1	GO:0051641	cellular localization	BP	2	149	0.998892	1	MSTRG.13159;PGSC0003DMG400029467
MEcoral1	GO:0008104	protein localization	BP	4	210	0.998827	1	MSTRG.13159;MSTRG.32766;PGSC0003DMG400011903;PGSC0003DMG400013297
MEcoral1	GO:0022607	cellular component assembly	BP	1	108	0.998651	1	PGSC0003DMG400029926
MEcoral1	GO:1902582	single-organism intracellular transport	BP	1	108	0.998651	1	MSTRG.13159
MEcoral1	GO:0009526	plastid envelope	CC	1	108	0.998629	1	PGSC0003DMG400016147
MEcoral1	GO:0043933	macromolecular complex subunit organization	BP	3	177	0.998602	1	MSTRG.13159;PGSC0003DMG400019910;PGSC0003DMG400029926
MEcoral1	GO:0006629	lipid metabolic process	BP	5	229	0.998203	1	PGSC0003DMG400006550;PGSC0003DMG400017376;PGSC0003DMG400020053;PGSC0003DMG400021716;PGSC0003DMG400026997
MEcoral1	GO:0043234	protein complex	CC	4	201	0.998199	1	PGSC0003DMG400003947;PGSC0003DMG400022156;PGSC0003DMG400029926;PGSC0003DMG402017962
MEcoral1	GO:0032787	monocarboxylic acid metabolic process	BP	4	201	0.998166	1	MSTRG.11355;PGSC0003DMG400009861;PGSC0003DMG400027912;PGSC0003DMG400030491
MEcoral1	GO:0044435	plastid part	CC	5	217	0.996912	1	MSTRG.11355;PGSC0003DMG400016147;PGSC0003DMG400019150;PGSC0003DMG400019257;PGSC0003DMG400027159
MEcoral1	GO:0065003	macromolecular complex assembly	BP	1	94	0.996783	1	PGSC0003DMG400029926
MEcoral1	GO:0034654	nucleobase-containing compound biosynthetic process	BP	3	160	0.99662	1	PGSC0003DMG400005806;PGSC0003DMG400019150;PGSC0003DMG400025021
MEcoral1	GO:0048519	negative regulation of biological process	BP	1	90	0.99588	1	PGSC0003DMG400019123
MEcoral1	GO:0031323	regulation of cellular metabolic process	BP	4	182	0.995387	1	PGSC0003DMG400004123;PGSC0003DMG400019150;PGSC0003DMG400025021;PGSC0003DMG401017656
MEcoral1	GO:0006259	DNA metabolic process	BP	1	88	0.995337	1	PGSC0003DMG400007902
MEcoral1	GO:0006461	protein complex assembly	BP	1	87	0.99504	1	PGSC0003DMG400029926
MEcoral1	GO:0070271	protein complex biogenesis	BP	1	87	0.99504	1	PGSC0003DMG400029926
MEcoral1	GO:0051276	chromosome organization	BP	1	84	0.99403	1	PGSC0003DMG400019910
MEcoral1	GO:0009892	negative regulation of metabolic process	BP	1	83	0.99365	1	PGSC0003DMG400019123
MEcoral1	GO:0034622	cellular macromolecular complex assembly	BP	1	83	0.99365	1	PGSC0003DMG400029926
MEcoral1	GO:0034660	ncRNA metabolic process	BP	1	83	0.99365	1	PGSC0003DMG400000957
MEcoral1	GO:0043623	cellular protein complex assembly	BP	1	81	0.992816	1	PGSC0003DMG400029926
MEcoral1	GO:0044238	primary metabolic process	BP	81	1661	0.991946	1	MSTRG.11355;MSTRG.13159;MSTRG.22296;MSTRG.3657;PGSC0003DMG400000339;PGSC0003DMG400000422;PGSC0003DMG400000957;PGSC0003DMG400001769;PGSC0003DMG400002689;PGSC0003DMG400003124;PGSC0003DMG400003774;PGSC0003DMG400004123;PGSC0003DMG400004660;PGSC0003DMG400005138;PGSC0003DMG400005750;PGSC0003DMG400005806;PGSC0003DMG400006550;PGSC0003DMG400006840;PGSC0003DMG400007902;PGSC0003DMG400008403;PGSC0003DMG40000…
MEcoral1	GO:0044237	cellular metabolic process	BP	95	1901	0.991898	1	MSTRG.11355;MSTRG.13159;PGSC0003DMG400000375;PGSC0003DMG400000578;PGSC0003DMG400000597;PGSC0003DMG400000957;PGSC0003DMG400001769;PGSC0003DMG400001774;PGSC0003DMG400002497;PGSC0003DMG400002550;PGSC0003DMG400002689;PGSC0003DMG400002800;PGSC0003DMG400003124;PGSC0003DMG400003188;PGSC0003DMG400003774;PGSC0003DMG400003958;PGSC0003DMG400004123;PGSC0003DMG400004415;PGSC0003DMG400004660;PGSC0003DMG4000053…
MEcoral1	GO:0051171	regulation of nitrogen compound metabolic process	BP	2	113	0.991835	1	PGSC0003DMG400019150;PGSC0003DMG400025021
MEcoral1	GO:0071704	organic substance metabolic process	BP	107	2100	0.99137	1	MSTRG.11355;MSTRG.13159;MSTRG.22296;MSTRG.3657;PGSC0003DMG400000375;PGSC0003DMG400000422;PGSC0003DMG400000597;PGSC0003DMG400000957;PGSC0003DMG400001387;PGSC0003DMG400001769;PGSC0003DMG400002550;PGSC0003DMG400002689;PGSC0003DMG400003124;PGSC0003DMG400003188;PGSC0003DMG400003774;PGSC0003DMG400004123;PGSC0003DMG400004660;PGSC0003DMG400004953;PGSC0003DMG400005327;PGSC0003DMG400005338;PGSC0003DMG40000…
MEcoral1	GO:1901566	organonitrogen compound biosynthetic process	BP	6	219	0.991196	1	MSTRG.11355;PGSC0003DMG400011974;PGSC0003DMG400025254;PGSC0003DMG400025882;PGSC0003DMG400026997;PGSC0003DMG400027912
MEcoral1	GO:0009579	thylakoid	CC	1	76	0.989972	1	PGSC0003DMG400016147
MEcoral1	GO:0009314	response to radiation	BP	2	107	0.988711	1	PGSC0003DMG400005750;PGSC0003DMG400006550
MEcoral1	GO:0046983	protein dimerization activity	MF	1	73	0.988398	0.99392	MSTRG.13159
MEcoral1	GO:0008152	metabolic process	BP	151	2794	0.988252	1	MSTRG.11355;MSTRG.13159;MSTRG.1615;MSTRG.20735;MSTRG.21583;MSTRG.22296;MSTRG.27651;MSTRG.3657;MSTRG.9055;PGSC0003DMG400000170;PGSC0003DMG400000339;PGSC0003DMG400000375;PGSC0003DMG400000422;PGSC0003DMG400000560;PGSC0003DMG400000578;PGSC0003DMG400000597;PGSC0003DMG400000957;PGSC0003DMG400001283;PGSC0003DMG400001387;PGSC0003DMG400001769;PGSC0003DMG400001774;PGSC0003DMG400002497;PGSC0003DMG400002550;…
MEcoral1	GO:1901564	organonitrogen compound metabolic process	BP	13	370	0.988168	1	MSTRG.11355;PGSC0003DMG400004660;PGSC0003DMG400011974;PGSC0003DMG400016147;PGSC0003DMG400016711;PGSC0003DMG400019257;PGSC0003DMG400025254;PGSC0003DMG400025882;PGSC0003DMG400026997;PGSC0003DMG400027477;PGSC0003DMG400027912;PGSC0003DMG400028363;PGSC0003DMG402001531
MEcoral1	GO:0032774	RNA biosynthetic process	BP	2	106	0.988088	1	PGSC0003DMG400019150;PGSC0003DMG400025021
MEcoral1	GO:0019538	protein metabolic process	BP	32	750	0.987161	1	MSTRG.13159;MSTRG.3657;PGSC0003DMG400000422;PGSC0003DMG400002689;PGSC0003DMG400004123;PGSC0003DMG400006840;PGSC0003DMG400008403;PGSC0003DMG400011974;PGSC0003DMG400013989;PGSC0003DMG400014150;PGSC0003DMG400015413;PGSC0003DMG400018248;PGSC0003DMG400018672;PGSC0003DMG400021186;PGSC0003DMG400021513;PGSC0003DMG400021716;PGSC0003DMG400023419;PGSC0003DMG400024500;PGSC0003DMG400024795;PGSC0003DMG40002488…
MEcoral1	GO:0043168	anion binding	MF	1	71	0.986873	0.99392	PGSC0003DMG400004660
MEcoral1	GO:0003676	nucleic acid binding	MF	9	278	0.986841	0.99392	PGSC0003DMG400001387;PGSC0003DMG400004953;PGSC0003DMG400008009;PGSC0003DMG400012792;PGSC0003DMG400014615;PGSC0003DMG400016711;PGSC0003DMG400019910;PGSC0003DMG400025614;PGSC0003DMG400029857
MEcoral1	GO:0019752	carboxylic acid metabolic process	BP	14	388	0.986804	1	MSTRG.11355;PGSC0003DMG400004660;PGSC0003DMG400009861;PGSC0003DMG400011974;PGSC0003DMG400015194;PGSC0003DMG400016147;PGSC0003DMG400020053;PGSC0003DMG400025254;PGSC0003DMG400025487;PGSC0003DMG400025882;PGSC0003DMG400026456;PGSC0003DMG400026997;PGSC0003DMG400027912;PGSC0003DMG400030491
MEcoral1	GO:0031326	regulation of cellular biosynthetic process	BP	2	104	0.986741	1	PGSC0003DMG400019150;PGSC0003DMG400025021
MEcoral1	GO:0071822	protein complex subunit organization	BP	3	131	0.9856	1	MSTRG.13159;PGSC0003DMG400019910;PGSC0003DMG400029926
MEcoral1	GO:0006325	chromatin organization	BP	1	69	0.98496	1	PGSC0003DMG400019910
MEcoral1	GO:0009416	response to light stimulus	BP	2	101	0.98444	1	PGSC0003DMG400005750;PGSC0003DMG400006550
MEcoral1	GO:0009532	plastid stroma	CC	2	101	0.984049	1	MSTRG.11355;PGSC0003DMG400019257
MEcoral1	GO:0090407	organophosphate biosynthetic process	BP	1	67	0.982993	1	PGSC0003DMG400021716
MEcoral1	GO:0010556	regulation of macromolecule biosynthetic process	BP	2	99	0.982695	1	PGSC0003DMG400019150;PGSC0003DMG400025021
MEcoral1	GO:2000112	regulation of cellular macromolecule biosynthetic process	BP	2	99	0.982695	1	PGSC0003DMG400019150;PGSC0003DMG400025021
MEcoral1	GO:0006396	RNA processing	BP	1	66	0.981916	1	PGSC0003DMG400026997
MEcoral1	GO:0007049	cell cycle	BP	1	66	0.981916	1	MSTRG.13159
MEcoral1	GO:0019438	aromatic compound biosynthetic process	BP	6	201	0.98163	1	PGSC0003DMG400005806;PGSC0003DMG400017163;PGSC0003DMG400019150;PGSC0003DMG400025021;PGSC0003DMG400025254;PGSC0003DMG400025882
MEcoral1	GO:0006091	generation of precursor metabolites and energy	BP	1	65	0.980771	1	PGSC0003DMG400022156
MEcoral1	GO:0070647	protein modification by small protein conjugation or removal	BP	1	65	0.980771	1	PGSC0003DMG400011974
MEcoral1	GO:0006508	proteolysis	BP	2	97	0.980763	1	MSTRG.13159;PGSC0003DMG400029926
MEcoral1	GO:1902589	single-organism organelle organization	BP	2	97	0.980763	1	MSTRG.13159;PGSC0003DMG400015273
MEcoral1	GO:0044267	cellular protein metabolic process	BP	27	636	0.980109	1	MSTRG.13159;PGSC0003DMG400002689;PGSC0003DMG400004123;PGSC0003DMG400008403;PGSC0003DMG400011974;PGSC0003DMG400013989;PGSC0003DMG400014150;PGSC0003DMG400015413;PGSC0003DMG400018248;PGSC0003DMG400018672;PGSC0003DMG400021186;PGSC0003DMG400021716;PGSC0003DMG400023419;PGSC0003DMG400024500;PGSC0003DMG400024795;PGSC0003DMG400024885;PGSC0003DMG400024890;PGSC0003DMG400026036;PGSC0003DMG400026792;PGSC0003D…
MEcoral1	GO:0080090	regulation of primary metabolic process	BP	5	175	0.980056	1	PGSC0003DMG400004123;PGSC0003DMG400019150;PGSC0003DMG400025021;PGSC0003DMG400029463;PGSC0003DMG401017656
MEcoral1	GO:0097659	nucleic acid-templated transcription	BP	2	96	0.97972	1	PGSC0003DMG400019150;PGSC0003DMG400025021
MEcoral1	GO:0018130	heterocycle biosynthetic process	BP	6	198	0.979309	1	PGSC0003DMG400002800;PGSC0003DMG400005806;PGSC0003DMG400019150;PGSC0003DMG400019257;PGSC0003DMG400025021;PGSC0003DMG400025254
MEcoral1	GO:0016043	cellular component organization	BP	18	453	0.977472	1	MSTRG.13159;MSTRG.22296;PGSC0003DMG400001426;PGSC0003DMG400005750;PGSC0003DMG400006550;PGSC0003DMG400009951;PGSC0003DMG400011974;PGSC0003DMG400013975;PGSC0003DMG400015273;PGSC0003DMG400019910;PGSC0003DMG400021186;PGSC0003DMG400021398;PGSC0003DMG400024060;PGSC0003DMG400024755;PGSC0003DMG400028267;PGSC0003DMG400029926;PGSC0003DMG400030271;PGSC0003DMG400030994
MEcoral1	GO:0006351	transcription, DNA-templated	BP	2	94	0.977469	1	PGSC0003DMG400019150;PGSC0003DMG400025021
MEcoral1	GO:0006720	isoprenoid metabolic process	BP	1	61	0.975423	1	PGSC0003DMG400020053
MEcoral1	GO:0006082	organic acid metabolic process	BP	16	408	0.974533	1	MSTRG.11355;PGSC0003DMG400003188;PGSC0003DMG400004660;PGSC0003DMG400009861;PGSC0003DMG400011974;PGSC0003DMG400015194;PGSC0003DMG400016147;PGSC0003DMG400020053;PGSC0003DMG400025254;PGSC0003DMG400025487;PGSC0003DMG400025882;PGSC0003DMG400026456;PGSC0003DMG400026997;PGSC0003DMG400027912;PGSC0003DMG400030491;PGSC0003DMG402027501
MEcoral1	GO:0043436	oxoacid metabolic process	BP	16	407	0.973791	1	MSTRG.11355;PGSC0003DMG400003188;PGSC0003DMG400004660;PGSC0003DMG400009861;PGSC0003DMG400011974;PGSC0003DMG400015194;PGSC0003DMG400016147;PGSC0003DMG400020053;PGSC0003DMG400025254;PGSC0003DMG400025487;PGSC0003DMG400025882;PGSC0003DMG400026456;PGSC0003DMG400026997;PGSC0003DMG400027912;PGSC0003DMG400030491;PGSC0003DMG402027501
MEcoral1	GO:0044085	cellular component biogenesis	BP	4	144	0.973787	1	PGSC0003DMG400001769;PGSC0003DMG400008403;PGSC0003DMG400028267;PGSC0003DMG400029926
MEcoral1	GO:0031090	organelle membrane	CC	7	214	0.97251	1	MSTRG.13159;PGSC0003DMG400000123;PGSC0003DMG400006170;PGSC0003DMG400016147;PGSC0003DMG400024643;PGSC0003DMG400028267;PGSC0003DMG400029467
MEcoral1	GO:0016746	transferase activity, transferring acyl groups	MF	1	59	0.972509	0.99392	PGSC0003DMG400015194
MEcoral1	GO:0019219	regulation of nucleobase-containing compound metabolic process	BP	2	90	0.972222	1	PGSC0003DMG400019150;PGSC0003DMG400025021
MEcoral1	GO:0006090	pyruvate metabolic process	BP	2	89	0.970737	1	MSTRG.11355;PGSC0003DMG400009861
MEcoral1	GO:0044248	cellular catabolic process	BP	3	115	0.96915	1	MSTRG.13159;PGSC0003DMG400029926;PGSC0003DMG400030491
MEcoral1	GO:0019637	organophosphate metabolic process	BP	5	163	0.967406	1	PGSC0003DMG400005750;PGSC0003DMG400021716;PGSC0003DMG400027477;PGSC0003DMG400028363;PGSC0003DMG400030491
MEcoral1	GO:0032446	protein modification by small protein conjugation	BP	1	56	0.966614	1	PGSC0003DMG400011974
MEcoral1	GO:0032268	regulation of cellular protein metabolic process	BP	2	85	0.964002	1	PGSC0003DMG400004123;PGSC0003DMG401017656
MEcoral1	GO:0051246	regulation of protein metabolic process	BP	2	85	0.964002	1	PGSC0003DMG400004123;PGSC0003DMG401017656
MEcoral1	GO:0009889	regulation of biosynthetic process	BP	3	111	0.962862	1	PGSC0003DMG400019150;PGSC0003DMG400025021;PGSC0003DMG400025882
MEcoral1	GO:0015077	monovalent inorganic cation transmembrane transporter activity	MF	1	53	0.960258	0.987694	PGSC0003DMG400022490
MEcoral1	GO:0016830	carbon-carbon lyase activity	MF	1	53	0.960258	0.987694	PGSC0003DMG400025487
MEcoral1	GO:0071840	cellular component organization or biogenesis	BP	20	471	0.959564	1	MSTRG.13159;MSTRG.22296;PGSC0003DMG400001426;PGSC0003DMG400001769;PGSC0003DMG400005750;PGSC0003DMG400006550;PGSC0003DMG400008403;PGSC0003DMG400009951;PGSC0003DMG400011974;PGSC0003DMG400013975;PGSC0003DMG400015273;PGSC0003DMG400019910;PGSC0003DMG400021186;PGSC0003DMG400021398;PGSC0003DMG400024060;PGSC0003DMG400024755;PGSC0003DMG400028267;PGSC0003DMG400029926;PGSC0003DMG400030271;PGSC0003DMG4000309…
MEcoral1	GO:0031976	plastid thylakoid	CC	1	52	0.956309	1	PGSC0003DMG400016147
MEcoral1	GO:0019866	organelle inner membrane	CC	1	51	0.953564	1	PGSC0003DMG400016147
MEcoral1	GO:0043228	non-membrane-bounded organelle	CC	6	177	0.952767	1	PGSC0003DMG400000291;PGSC0003DMG400003947;PGSC0003DMG400019910;PGSC0003DMG400022156;PGSC0003DMG400029926;PGSC0003DMG402017962
MEcoral1	GO:0043232	intracellular non-membrane-bounded organelle	CC	6	177	0.952767	1	PGSC0003DMG400000291;PGSC0003DMG400003947;PGSC0003DMG400019910;PGSC0003DMG400022156;PGSC0003DMG400029926;PGSC0003DMG402017962
MEcoral1	GO:0051252	regulation of RNA metabolic process	BP	2	79	0.951055	1	PGSC0003DMG400019150;PGSC0003DMG400025021
MEcoral1	GO:0014070	response to organic cyclic compound	BP	1	49	0.948776	1	PGSC0003DMG400006550
MEcoral1	GO:0016614	oxidoreductase activity, acting on CH-OH group of donors	MF	2	77	0.946441	0.984736	MSTRG.27651;PGSC0003DMG400026456
MEcoral1	GO:0006355	regulation of transcription, DNA-templated	BP	2	77	0.945832	1	PGSC0003DMG400019150;PGSC0003DMG400025021
MEcoral1	GO:1903506	regulation of nucleic acid-templated transcription	BP	2	77	0.945832	1	PGSC0003DMG400019150;PGSC0003DMG400025021
MEcoral1	GO:2001141	regulation of RNA biosynthetic process	BP	2	77	0.945832	1	PGSC0003DMG400019150;PGSC0003DMG400025021
MEcoral1	GO:0015672	monovalent inorganic cation transport	BP	1	47	0.942121	1	PGSC0003DMG400022490
MEcoral1	GO:0051188	cofactor biosynthetic process	BP	1	47	0.942121	1	PGSC0003DMG400025254
MEcoral1	GO:0031984	organelle subcompartment	CC	2	75	0.938475	1	PGSC0003DMG400016147;PGSC0003DMG400017163
MEcoral1	GO:0016616	oxidoreductase activity, acting on the CH-OH group of donors, NAD or NADP as acceptor	MF	1	45	0.935108	0.978601	MSTRG.27651
MEcoral1	GO:0006818	hydrogen transport	BP	1	45	0.934607	1	PGSC0003DMG400022490
MEcoral1	GO:0010467	gene expression	BP	28	603	0.933502	1	PGSC0003DMG400000375;PGSC0003DMG400000597;PGSC0003DMG400001387;PGSC0003DMG400002550;PGSC0003DMG400004953;PGSC0003DMG400005327;PGSC0003DMG400005338;PGSC0003DMG400006108;PGSC0003DMG400008009;PGSC0003DMG400012071;PGSC0003DMG400012792;PGSC0003DMG400013445;PGSC0003DMG400013686;PGSC0003DMG400014615;PGSC0003DMG400015692;PGSC0003DMG400016280;PGSC0003DMG400016317;PGSC0003DMG400016711;PGSC0003DMG400019150;…
MEcoral1	GO:0044710	single-organism metabolic process	BP	61	1203	0.933025	1	MSTRG.11355;MSTRG.13159;MSTRG.1615;MSTRG.20735;MSTRG.21583;MSTRG.27651;PGSC0003DMG400000170;PGSC0003DMG400001774;PGSC0003DMG400003188;PGSC0003DMG400004660;PGSC0003DMG400005750;PGSC0003DMG400005806;PGSC0003DMG400006550;PGSC0003DMG400007902;PGSC0003DMG400007972;PGSC0003DMG400008262;PGSC0003DMG400009861;PGSC0003DMG400010802;PGSC0003DMG400011964;PGSC0003DMG400011974;PGSC0003DMG400012251;PGSC0003DMG40…
MEcoral1	GO:0006644	phospholipid metabolic process	BP	1	44	0.930493	1	PGSC0003DMG400021716
MEcoral1	GO:0006721	terpenoid metabolic process	BP	1	44	0.930493	1	PGSC0003DMG400020053
MEcoral1	GO:0016192	vesicle-mediated transport	BP	1	44	0.930493	1	MSTRG.13159
MEcoral1	GO:0022402	cell cycle process	BP	1	44	0.930493	1	MSTRG.13159
MEcoral1	GO:0016887	ATPase activity	MF	1	43	0.92666	0.975431	PGSC0003DMG400000123
MEcoral1	GO:0033013	tetrapyrrole metabolic process	BP	1	43	0.926122	1	PGSC0003DMG400025254
MEcoral1	GO:0034220	ion transmembrane transport	BP	1	43	0.926122	1	PGSC0003DMG400005803
MEcoral1	GO:0042623	ATPase activity, coupled	MF	1	42	0.922034	0.975431	PGSC0003DMG400000123
MEcoral1	GO:0043412	macromolecule modification	BP	23	500	0.920332	1	PGSC0003DMG400002689;PGSC0003DMG400004123;PGSC0003DMG400008403;PGSC0003DMG400011974;PGSC0003DMG400013989;PGSC0003DMG400014150;PGSC0003DMG400015413;PGSC0003DMG400018248;PGSC0003DMG400018672;PGSC0003DMG400021186;PGSC0003DMG400023419;PGSC0003DMG400024500;PGSC0003DMG400024795;PGSC0003DMG400024885;PGSC0003DMG400024890;PGSC0003DMG400026792;PGSC0003DMG400026997;PGSC0003DMG400028407;PGSC0003DMG400029442;…
MEcoral1	GO:0009507	chloroplast	CC	2	69	0.917075	1	PGSC0003DMG400019150;PGSC0003DMG400027159
MEcoral1	GO:0002376	immune system process	BP	1	41	0.916542	1	PGSC0003DMG400000422
MEcoral1	GO:0006778	porphyrin-containing compound metabolic process	BP	1	41	0.916542	1	PGSC0003DMG400025254
MEcoral1	GO:0043170	macromolecule metabolic process	BP	79	1505	0.916442	1	MSTRG.13159;MSTRG.22296;MSTRG.3657;PGSC0003DMG400000375;PGSC0003DMG400000422;PGSC0003DMG400000597;PGSC0003DMG400000957;PGSC0003DMG400001387;PGSC0003DMG400001769;PGSC0003DMG400002550;PGSC0003DMG400002689;PGSC0003DMG400003124;PGSC0003DMG400003774;PGSC0003DMG400004123;PGSC0003DMG400004953;PGSC0003DMG400005327;PGSC0003DMG400005338;PGSC0003DMG400005750;PGSC0003DMG400006108;PGSC0003DMG400006840;PGSC000…
MEcoral1	GO:0046872	metal ion binding	MF	13	303	0.915957	0.975431	MSTRG.11355;MSTRG.20735;MSTRG.21583;PGSC0003DMG400003625;PGSC0003DMG400007972;PGSC0003DMG400012669;PGSC0003DMG400018275;PGSC0003DMG400021136;PGSC0003DMG400021157;PGSC0003DMG400024643;PGSC0003DMG400025162;PGSC0003DMG400028268;PGSC0003DMG402019668
MEcoral1	GO:1901362	organic cyclic compound biosynthetic process	BP	9	223	0.915539	1	PGSC0003DMG400005806;PGSC0003DMG400006550;PGSC0003DMG400017163;PGSC0003DMG400017376;PGSC0003DMG400019150;PGSC0003DMG400025021;PGSC0003DMG400025254;PGSC0003DMG400025882;PGSC0003DMG400026997
MEcoral1	GO:0044265	cellular macromolecule catabolic process	BP	2	68	0.915102	1	MSTRG.13159;PGSC0003DMG400029926
MEcoral1	GO:0009628	response to abiotic stimulus	BP	8	202	0.91478	1	MSTRG.11355;PGSC0003DMG400005750;PGSC0003DMG400006170;PGSC0003DMG400006550;PGSC0003DMG400011974;PGSC0003DMG400022490;PGSC0003DMG400028267;PGSC0003DMG402015689
MEcoral1	GO:0016817	hydrolase activity, acting on acid anhydrides	MF	6	159	0.914137	0.975431	PGSC0003DMG400000123;PGSC0003DMG400000879;PGSC0003DMG400003947;PGSC0003DMG400022156;PGSC0003DMG400029926;PGSC0003DMG402017962
MEcoral1	GO:0055086	nucleobase-containing small molecule metabolic process	BP	4	115	0.912769	1	PGSC0003DMG400005750;PGSC0003DMG400027477;PGSC0003DMG400028363;PGSC0003DMG400030491
MEcoral1	GO:0016462	pyrophosphatase activity	MF	6	157	0.908073	0.975431	PGSC0003DMG400000123;PGSC0003DMG400000879;PGSC0003DMG400003947;PGSC0003DMG400022156;PGSC0003DMG400029926;PGSC0003DMG402017962
MEcoral1	GO:0016818	hydrolase activity, acting on acid anhydrides, in phosphorus-containing anhydrides	MF	6	157	0.908073	0.975431	PGSC0003DMG400000123;PGSC0003DMG400000879;PGSC0003DMG400003947;PGSC0003DMG400022156;PGSC0003DMG400029926;PGSC0003DMG402017962
MEcoral1	GO:0098772	molecular function regulator	MF	1	39	0.906342	0.975431	MSTRG.13159
MEcoral1	GO:0009639	response to red or far red light	BP	1	39	0.905727	1	PGSC0003DMG400005750
MEcoral1	GO:0035556	intracellular signal transduction	BP	4	111	0.898125	1	PGSC0003DMG400011903;PGSC0003DMG400029463;PGSC0003DMG400029472;PGSC0003DMG401024957
MEcoral1	GO:0044434	chloroplast part	CC	2	64	0.894141	1	PGSC0003DMG400019150;PGSC0003DMG400027159
MEcoral1	GO:0009743	response to carbohydrate	BP	1	37	0.893519	1	PGSC0003DMG400029463
MEcoral1	GO:0010035	response to inorganic substance	BP	1	37	0.893519	1	PGSC0003DMG400017610
MEcoral1	GO:0044711	single-organism biosynthetic process	BP	12	274	0.890715	1	MSTRG.11355;PGSC0003DMG400003188;PGSC0003DMG400006550;PGSC0003DMG400011974;PGSC0003DMG400014459;PGSC0003DMG400017163;PGSC0003DMG400017376;PGSC0003DMG400021716;PGSC0003DMG400025254;PGSC0003DMG400025882;PGSC0003DMG400026997;PGSC0003DMG400027912
MEcoral1	GO:0009987	cellular process	BP	135	2435	0.889882	1	MSTRG.11355;MSTRG.13159;MSTRG.22296;PGSC0003DMG400000130;PGSC0003DMG400000375;PGSC0003DMG400000422;PGSC0003DMG400000578;PGSC0003DMG400000597;PGSC0003DMG400000957;PGSC0003DMG400001426;PGSC0003DMG400001441;PGSC0003DMG400001769;PGSC0003DMG400001774;PGSC0003DMG400002497;PGSC0003DMG400002550;PGSC0003DMG400002689;PGSC0003DMG400002800;PGSC0003DMG400003124;PGSC0003DMG400003188;PGSC0003DMG400003759;PGSC00…
MEcoral1	GO:0008233	peptidase activity	MF	3	86	0.889072	0.975431	PGSC0003DMG400000422;PGSC0003DMG400003188;PGSC0003DMG400021513
MEcoral1	GO:0046486	glycerolipid metabolic process	BP	1	36	0.886837	1	PGSC0003DMG400021716
MEcoral1	GO:0006952	defense response	BP	2	61	0.880645	1	PGSC0003DMG400000422;PGSC0003DMG400000597
MEcoral1	GO:0006650	glycerophospholipid metabolic process	BP	1	35	0.879738	1	PGSC0003DMG400021716
MEcoral1	GO:0009620	response to fungus	BP	1	35	0.879738	1	PGSC0003DMG400001774
MEcoral1	GO:0015992	proton transport	BP	1	35	0.879738	1	PGSC0003DMG400022490
MEcoral1	GO:0006753	nucleoside phosphate metabolic process	BP	4	106	0.876834	1	PGSC0003DMG400005750;PGSC0003DMG400027477;PGSC0003DMG400028363;PGSC0003DMG400030491
MEcoral1	GO:0030163	protein catabolic process	BP	2	60	0.874782	1	MSTRG.13159;PGSC0003DMG400029926
MEcoral1	GO:0044257	cellular protein catabolic process	BP	2	60	0.874782	1	MSTRG.13159;PGSC0003DMG400029926
MEcoral1	GO:0006955	immune response	BP	1	34	0.872196	1	PGSC0003DMG400000422
MEcoral1	GO:0045087	innate immune response	BP	1	34	0.872196	1	PGSC0003DMG400000422
MEcoral1	GO:0055114	oxidation-reduction process	BP	1	34	0.872196	1	PGSC0003DMG400022156
MEcoral1	GO:0042579	microbody	CC	1	34	0.869717	1	PGSC0003DMG400025487
MEcoral1	GO:0044712	single-organism catabolic process	BP	1	33	0.864184	1	PGSC0003DMG400030491
MEcoral1	GO:0098588	bounding membrane of organelle	CC	1	33	0.861603	1	PGSC0003DMG400000123
MEcoral1	GO:0070011	peptidase activity, acting on L-amino acid peptides	MF	3	80	0.857634	0.947081	PGSC0003DMG400000422;PGSC0003DMG400003188;PGSC0003DMG400021513
MEcoral1	GO:0048583	regulation of response to stimulus	BP	1	32	0.855672	1	PGSC0003DMG400013989
MEcoral1	GO:0051336	regulation of hydrolase activity	BP	1	32	0.855672	1	MSTRG.13159
MEcoral1	GO:0071555	cell wall organization	BP	2	56	0.848602	1	PGSC0003DMG400001426;PGSC0003DMG400009951
MEcoral1	GO:0072593	reactive oxygen species metabolic process	BP	2	56	0.848602	1	PGSC0003DMG400001774;PGSC0003DMG400022342
MEcoral1	GO:0015399	primary active transmembrane transporter activity	MF	1	31	0.847405	0.941561	PGSC0003DMG400000123
MEcoral1	GO:0015405	P-P-bond-hydrolysis-driven transmembrane transporter activity	MF	1	31	0.847405	0.941561	PGSC0003DMG400000123
MEcoral1	GO:0060089	molecular transducer activity	MF	1	31	0.847405	0.941561	PGSC0003DMG400029463
MEcoral1	GO:0000904	cell morphogenesis involved in differentiation	BP	1	31	0.846629	1	MSTRG.13159
MEcoral1	GO:0017111	nucleoside-triphosphatase activity	MF	6	141	0.845212	0.941561	PGSC0003DMG400000123;PGSC0003DMG400000879;PGSC0003DMG400003947;PGSC0003DMG400022156;PGSC0003DMG400029926;PGSC0003DMG402017962
MEcoral1	GO:0006520	cellular amino acid metabolic process	BP	8	181	0.842342	1	MSTRG.11355;PGSC0003DMG400004660;PGSC0003DMG400011974;PGSC0003DMG400016147;PGSC0003DMG400025254;PGSC0003DMG400025882;PGSC0003DMG400026997;PGSC0003DMG400027912
MEcoral1	GO:0051603	proteolysis involved in cellular protein catabolic process	BP	2	55	0.841324	1	MSTRG.13159;PGSC0003DMG400029926
MEcoral1	GO:0051186	cofactor metabolic process	BP	5	120	0.84097	1	PGSC0003DMG400006550;PGSC0003DMG400025254;PGSC0003DMG400026997;PGSC0003DMG400027477;PGSC0003DMG400028363
MEcoral1	GO:0009117	nucleotide metabolic process	BP	4	99	0.840691	1	PGSC0003DMG400005750;PGSC0003DMG400027477;PGSC0003DMG400028363;PGSC0003DMG400030491
MEcoral1	GO:0044281	small molecule metabolic process	BP	29	575	0.839576	1	MSTRG.11355;MSTRG.13159;PGSC0003DMG400003188;PGSC0003DMG400004660;PGSC0003DMG400005750;PGSC0003DMG400005806;PGSC0003DMG400006550;PGSC0003DMG400009861;PGSC0003DMG400010802;PGSC0003DMG400011974;PGSC0003DMG400014459;PGSC0003DMG400015194;PGSC0003DMG400016147;PGSC0003DMG400017376;PGSC0003DMG400017394;PGSC0003DMG400019257;PGSC0003DMG400020053;PGSC0003DMG400021716;PGSC0003DMG400025254;PGSC0003DMG4000254…
MEcoral1	GO:0006399	tRNA metabolic process	BP	1	30	0.837023	1	PGSC0003DMG400000957
MEcoral1	GO:0009058	biosynthetic process	BP	37	718	0.834982	1	MSTRG.11355;PGSC0003DMG400000375;PGSC0003DMG400000597;PGSC0003DMG400002550;PGSC0003DMG400002800;PGSC0003DMG400003188;PGSC0003DMG400005327;PGSC0003DMG400005338;PGSC0003DMG400005806;PGSC0003DMG400006108;PGSC0003DMG400006550;PGSC0003DMG400008009;PGSC0003DMG400011974;PGSC0003DMG400012071;PGSC0003DMG400012792;PGSC0003DMG400013445;PGSC0003DMG400013686;PGSC0003DMG400014459;PGSC0003DMG400014615;PGSC0003D…
MEcoral1	GO:0042170	plastid membrane	CC	1	30	0.834129	1	PGSC0003DMG400016147
MEcoral1	GO:0036211	protein modification process	BP	23	461	0.827503	1	PGSC0003DMG400002689;PGSC0003DMG400004123;PGSC0003DMG400008403;PGSC0003DMG400011974;PGSC0003DMG400013989;PGSC0003DMG400014150;PGSC0003DMG400015413;PGSC0003DMG400018248;PGSC0003DMG400018672;PGSC0003DMG400021186;PGSC0003DMG400023419;PGSC0003DMG400024500;PGSC0003DMG400024795;PGSC0003DMG400024885;PGSC0003DMG400024890;PGSC0003DMG400026792;PGSC0003DMG400026997;PGSC0003DMG400028407;PGSC0003DMG400029442;…
MEcoral1	GO:0048037	cofactor binding	MF	2	53	0.826971	0.941561	PGSC0003DMG400019825;PGSC0003DMG400028521
MEcoral1	GO:0006464	cellular protein modification process	BP	23	460	0.824381	1	PGSC0003DMG400002689;PGSC0003DMG400004123;PGSC0003DMG400008403;PGSC0003DMG400011974;PGSC0003DMG400013989;PGSC0003DMG400014150;PGSC0003DMG400015413;PGSC0003DMG400018248;PGSC0003DMG400018672;PGSC0003DMG400021186;PGSC0003DMG400023419;PGSC0003DMG400024500;PGSC0003DMG400024795;PGSC0003DMG400024885;PGSC0003DMG400024890;PGSC0003DMG400026792;PGSC0003DMG400026997;PGSC0003DMG400028407;PGSC0003DMG400029442;…
MEcoral1	GO:0008610	lipid biosynthetic process	BP	4	96	0.822686	1	PGSC0003DMG400006550;PGSC0003DMG400017376;PGSC0003DMG400021716;PGSC0003DMG400026997
MEcoral1	GO:1901605	alpha-amino acid metabolic process	BP	4	96	0.822686	1	MSTRG.11355;PGSC0003DMG400004660;PGSC0003DMG400016147;PGSC0003DMG400025254
MEcoral1	GO:0044249	cellular biosynthetic process	BP	34	658	0.818872	1	MSTRG.11355;PGSC0003DMG400000375;PGSC0003DMG400000597;PGSC0003DMG400002550;PGSC0003DMG400002800;PGSC0003DMG400003188;PGSC0003DMG400005327;PGSC0003DMG400005338;PGSC0003DMG400005806;PGSC0003DMG400006108;PGSC0003DMG400008009;PGSC0003DMG400011974;PGSC0003DMG400012071;PGSC0003DMG400012792;PGSC0003DMG400013445;PGSC0003DMG400013686;PGSC0003DMG400014615;PGSC0003DMG400015692;PGSC0003DMG400016280;PGSC0003D…
MEcoral1	GO:0009886	post-embryonic morphogenesis	BP	1	28	0.815977	1	PGSC0003DMG400026792
MEcoral1	GO:0033014	tetrapyrrole biosynthetic process	BP	1	28	0.815977	1	PGSC0003DMG400025254
MEcoral1	GO:0005198	structural molecule activity	MF	2	51	0.810166	0.928852	PGSC0003DMG400029857;PGSC0003DMG400029926
MEcoral1	GO:0046527	glucosyltransferase activity	MF	1	27	0.805313	0.928852	PGSC0003DMG400022778
MEcoral1	GO:1901135	carbohydrate derivative metabolic process	BP	4	93	0.803046	1	PGSC0003DMG400003188;PGSC0003DMG400005806;PGSC0003DMG400027912;PGSC0003DMG402001531
MEcoral1	GO:0009056	catabolic process	BP	7	153	0.802008	1	MSTRG.13159;PGSC0003DMG400010771;PGSC0003DMG400015230;PGSC0003DMG400029926;PGSC0003DMG400030491;PGSC0003DMG400031725;PGSC0003DMG402001531
MEcoral1	GO:0055085	transmembrane transport	BP	2	50	0.80001	1	MSTRG.13159;PGSC0003DMG400005803
MEcoral1	GO:0016491	oxidoreductase activity	MF	22	432	0.79645	0.92491	MSTRG.11355;MSTRG.20735;MSTRG.21583;MSTRG.27651;PGSC0003DMG400000170;PGSC0003DMG400003958;PGSC0003DMG400007972;PGSC0003DMG400011964;PGSC0003DMG400012669;PGSC0003DMG400019825;PGSC0003DMG400021136;PGSC0003DMG400021157;PGSC0003DMG400021716;PGSC0003DMG400024643;PGSC0003DMG400025162;PGSC0003DMG400025254;PGSC0003DMG400026456;PGSC0003DMG400026792;PGSC0003DMG400027963;PGSC0003DMG400028268;PGSC0003DMG4000…
MEcoral1	GO:0006732	coenzyme metabolic process	BP	4	92	0.796123	1	PGSC0003DMG400006550;PGSC0003DMG400026997;PGSC0003DMG400027477;PGSC0003DMG400028363
MEcoral1	GO:0016788	hydrolase activity, acting on ester bonds	MF	7	151	0.793224	0.92491	PGSC0003DMG400005206;PGSC0003DMG400019123;PGSC0003DMG400020619;PGSC0003DMG400022778;PGSC0003DMG400028363;PGSC0003DMG400029463;PGSC0003DMG400030491
MEcoral1	GO:0006779	porphyrin-containing compound biosynthetic process	BP	1	26	0.792229	1	PGSC0003DMG400025254
MEcoral1	GO:0010038	response to metal ion	BP	1	26	0.792229	1	PGSC0003DMG400017610
MEcoral1	GO:0030029	actin filament-based process	BP	1	26	0.792229	1	MSTRG.13159
MEcoral1	GO:0030036	actin cytoskeleton organization	BP	1	26	0.792229	1	MSTRG.13159
MEcoral1	GO:1901565	organonitrogen compound catabolic process	BP	1	26	0.792229	1	PGSC0003DMG402001531
MEcoral1	GO:0012505	endomembrane system	CC	1	26	0.788918	1	PGSC0003DMG400000123
MEcoral1	GO:0022890	inorganic cation transmembrane transporter activity	MF	3	70	0.788066	0.92491	PGSC0003DMG400022490;PGSC0003DMG400027159;PGSC0003DMG400029467
MEcoral1	GO:0042743	hydrogen peroxide metabolic process	BP	2	48	0.780983	1	PGSC0003DMG400001774;PGSC0003DMG400022342
MEcoral1	GO:0019899	enzyme binding	MF	1	24	0.766332	0.907499	PGSC0003DMG400029463
MEcoral1	GO:0009308	amine metabolic process	BP	1	24	0.765433	1	PGSC0003DMG400016711
MEcoral1	GO:1901137	carbohydrate derivative biosynthetic process	BP	3	67	0.760765	1	PGSC0003DMG400003188;PGSC0003DMG400005806;PGSC0003DMG400027912
MEcoral1	GO:0008324	cation transmembrane transporter activity	MF	4	86	0.752334	0.896822	PGSC0003DMG400000123;PGSC0003DMG400022490;PGSC0003DMG400027159;PGSC0003DMG400029467
MEcoral1	GO:0015036	disulfide oxidoreductase activity	MF	1	23	0.751686	0.896822	PGSC0003DMG400021716
MEcoral1	GO:0015078	hydrogen ion transmembrane transporter activity	MF	1	23	0.751686	0.896822	PGSC0003DMG400022490
MEcoral1	GO:0016765	transferase activity, transferring alkyl or aryl (other than methyl) groups	MF	1	23	0.751686	0.896822	PGSC0003DMG400000957
MEcoral1	GO:0009966	regulation of signal transduction	BP	1	23	0.750773	1	PGSC0003DMG400013989
MEcoral1	GO:0023051	regulation of signaling	BP	1	23	0.750773	1	PGSC0003DMG400013989
MEcoral1	GO:0006733	oxidoreduction coenzyme metabolic process	BP	2	45	0.749491	1	PGSC0003DMG400027477;PGSC0003DMG400028363
MEcoral1	GO:0044260	cellular macromolecule metabolic process	BP	62	1124	0.739374	1	MSTRG.13159;PGSC0003DMG400000375;PGSC0003DMG400000597;PGSC0003DMG400000957;PGSC0003DMG400001769;PGSC0003DMG400002550;PGSC0003DMG400002689;PGSC0003DMG400003124;PGSC0003DMG400003774;PGSC0003DMG400004123;PGSC0003DMG400005327;PGSC0003DMG400005338;PGSC0003DMG400005750;PGSC0003DMG400006108;PGSC0003DMG400007902;PGSC0003DMG400008009;PGSC0003DMG400008403;PGSC0003DMG400008413;PGSC0003DMG400011974;PGSC0003D…
MEcoral1	GO:1901700	response to oxygen-containing compound	BP	5	104	0.737362	1	PGSC0003DMG400013989;PGSC0003DMG400015692;PGSC0003DMG400020053;PGSC0003DMG400029463;PGSC0003DMG402015689
MEcoral1	GO:0007015	actin filament organization	BP	1	22	0.735201	1	MSTRG.13159
MEcoral1	GO:0032879	regulation of localization	BP	1	22	0.735201	1	MSTRG.13159
MEcoral1	GO:0051049	regulation of transport	BP	1	22	0.735201	1	MSTRG.13159
MEcoral1	GO:1901576	organic substance biosynthetic process	BP	35	649	0.73399	1	MSTRG.11355;PGSC0003DMG400000375;PGSC0003DMG400000597;PGSC0003DMG400002550;PGSC0003DMG400003188;PGSC0003DMG400005327;PGSC0003DMG400005338;PGSC0003DMG400005806;PGSC0003DMG400006108;PGSC0003DMG400006550;PGSC0003DMG400008009;PGSC0003DMG400011974;PGSC0003DMG400012071;PGSC0003DMG400012792;PGSC0003DMG400013445;PGSC0003DMG400013686;PGSC0003DMG400014459;PGSC0003DMG400014615;PGSC0003DMG400015692;PGSC0003D…
MEcoral1	GO:0044763	single-organism cellular process	BP	74	1330	0.733783	1	MSTRG.11355;MSTRG.13159;PGSC0003DMG400000130;PGSC0003DMG400000375;PGSC0003DMG400001441;PGSC0003DMG400002550;PGSC0003DMG400003188;PGSC0003DMG400003759;PGSC0003DMG400003946;PGSC0003DMG400003947;PGSC0003DMG400004123;PGSC0003DMG400004660;PGSC0003DMG400004953;PGSC0003DMG400005327;PGSC0003DMG400005750;PGSC0003DMG400005803;PGSC0003DMG400006108;PGSC0003DMG400006550;PGSC0003DMG400007902;PGSC0003DMG4000083…
MEcoral1	GO:0071702	organic substance transport	BP	10	198	0.732803	1	MSTRG.13159;MSTRG.32766;PGSC0003DMG400006550;PGSC0003DMG400011690;PGSC0003DMG400014473;PGSC0003DMG400014474;PGSC0003DMG400016147;PGSC0003DMG400030491;PGSC0003DMG400030905;PGSC0003DMG402027501
MEcoral1	GO:0031399	regulation of protein modification process	BP	2	43	0.726406	1	PGSC0003DMG400004123;PGSC0003DMG401017656
MEcoral1	GO:0016053	organic acid biosynthetic process	BP	5	102	0.721519	1	MSTRG.11355;PGSC0003DMG400011974;PGSC0003DMG400025882;PGSC0003DMG400026997;PGSC0003DMG400027912
MEcoral1	GO:0046394	carboxylic acid biosynthetic process	BP	5	102	0.721519	1	MSTRG.11355;PGSC0003DMG400011974;PGSC0003DMG400025882;PGSC0003DMG400026997;PGSC0003DMG400027912
MEcoral1	GO:1901575	organic substance catabolic process	BP	7	140	0.721066	1	MSTRG.13159;PGSC0003DMG400010771;PGSC0003DMG400015230;PGSC0003DMG400029926;PGSC0003DMG400030491;PGSC0003DMG400031725;PGSC0003DMG402001531
MEcoral1	GO:0016209	antioxidant activity	MF	1	21	0.719596	0.881138	PGSC0003DMG400022342
MEcoral1	GO:0008380	RNA splicing	BP	1	21	0.718661	1	PGSC0003DMG400026997
MEcoral1	GO:0098542	defense response to other organism	BP	1	21	0.718661	1	PGSC0003DMG400000422
MEcoral1	GO:0042578	phosphoric ester hydrolase activity	MF	4	82	0.71787	0.881138	PGSC0003DMG400020619;PGSC0003DMG400022778;PGSC0003DMG400029463;PGSC0003DMG400030491
MEcoral1	GO:0043167	ion binding	MF	37	676	0.711469	0.881138	MSTRG.11355;MSTRG.20735;MSTRG.21583;PGSC0003DMG400000123;PGSC0003DMG400000170;PGSC0003DMG400001774;PGSC0003DMG400003625;PGSC0003DMG400004660;PGSC0003DMG400006170;PGSC0003DMG400007972;PGSC0003DMG400010609;PGSC0003DMG400010771;PGSC0003DMG400011783;PGSC0003DMG400012669;PGSC0003DMG400015230;PGSC0003DMG400018275;PGSC0003DMG400019257;PGSC0003DMG400020053;PGSC0003DMG400021136;PGSC0003DMG400021157;PGSC00…
MEcoral1	GO:0016791	phosphatase activity	MF	3	61	0.70353	0.879412	PGSC0003DMG400020619;PGSC0003DMG400022778;PGSC0003DMG400029463
MEcoral1	GO:0016820	hydrolase activity, acting on acid anhydrides, catalyzing transmembrane movement of substances	MF	1	20	0.702037	0.879412	PGSC0003DMG400000123
MEcoral1	GO:0042626	ATPase activity, coupled to transmembrane movement of substances	MF	1	20	0.702037	0.879412	PGSC0003DMG400000123
MEcoral1	GO:0043492	ATPase activity, coupled to movement of substances	MF	1	20	0.702037	0.879412	PGSC0003DMG400000123
MEcoral1	GO:0009617	response to bacterium	BP	2	41	0.701557	1	PGSC0003DMG400026792;PGSC0003DMG400029463
MEcoral1	GO:0072524	pyridine-containing compound metabolic process	BP	2	41	0.701557	1	PGSC0003DMG400027477;PGSC0003DMG400028363
MEcoral1	GO:0000278	mitotic cell cycle	BP	1	20	0.701094	1	MSTRG.13159
MEcoral1	GO:0006974	cellular response to DNA damage stimulus	BP	1	20	0.701094	1	PGSC0003DMG400007902
MEcoral1	GO:0009069	serine family amino acid metabolic process	BP	1	20	0.701094	1	PGSC0003DMG400004660
MEcoral1	GO:0019439	aromatic compound catabolic process	BP	1	20	0.701094	1	PGSC0003DMG400030491
MEcoral1	GO:0034728	nucleosome organization	BP	1	20	0.701094	1	PGSC0003DMG400019910
MEcoral1	GO:0044270	cellular nitrogen compound catabolic process	BP	1	20	0.701094	1	PGSC0003DMG400030491
MEcoral1	GO:0046700	heterocycle catabolic process	BP	1	20	0.701094	1	PGSC0003DMG400030491
MEcoral1	GO:0048646	anatomical structure formation involved in morphogenesis	BP	1	20	0.701094	1	PGSC0003DMG400005750
MEcoral1	GO:0071824	protein-DNA complex subunit organization	BP	1	20	0.701094	1	PGSC0003DMG400019910
MEcoral1	GO:0090558	plant epidermis development	BP	1	20	0.701094	1	MSTRG.13159
MEcoral1	GO:1901361	organic cyclic compound catabolic process	BP	1	20	0.701094	1	PGSC0003DMG400030491
MEcoral1	GO:1901607	alpha-amino acid biosynthetic process	BP	1	20	0.701094	1	MSTRG.11355
MEcoral1	GO:0003824	catalytic activity	MF	136	2367	0.700594	0.879412	MSTRG.11355;MSTRG.20735;MSTRG.21583;MSTRG.22296;MSTRG.27651;MSTRG.9055;PGSC0003DMG400000123;PGSC0003DMG400000170;PGSC0003DMG400000339;PGSC0003DMG400000411;PGSC0003DMG400000422;PGSC0003DMG400000560;PGSC0003DMG400000578;PGSC0003DMG400000879;PGSC0003DMG400000957;PGSC0003DMG400001283;PGSC0003DMG400001769;PGSC0003DMG400001774;PGSC0003DMG400002497;PGSC0003DMG400002689;PGSC0003DMG400003124;PGSC0003DMG40…
MEcoral1	GO:0005982	starch metabolic process	BP	2	40	0.688448	1	PGSC0003DMG400015273;PGSC0003DMG402013540
MEcoral1	GO:0019362	pyridine nucleotide metabolic process	BP	2	40	0.688448	1	PGSC0003DMG400027477;PGSC0003DMG400028363
MEcoral1	GO:0006281	DNA repair	BP	1	19	0.682435	1	PGSC0003DMG400007902
MEcoral1	GO:0016705	oxidoreductase activity, acting on paired donors, with incorporation or reduction of molecular oxygen	MF	4	78	0.680036	0.879412	PGSC0003DMG400000170;PGSC0003DMG400021136;PGSC0003DMG400024643;PGSC0003DMG400027963
MEcoral1	GO:0007010	cytoskeleton organization	BP	2	39	0.674872	1	MSTRG.13159;PGSC0003DMG400015273
MEcoral1	GO:0006865	amino acid transport	BP	1	18	0.662618	0.998392	PGSC0003DMG400016147
MEcoral1	GO:0007059	chromosome segregation	BP	1	18	0.662618	0.998392	MSTRG.13159
MEcoral1	GO:0009746	response to hexose	BP	1	18	0.662618	0.998392	PGSC0003DMG400029463
MEcoral1	GO:0033043	regulation of organelle organization	BP	1	18	0.662618	0.998392	MSTRG.13159
MEcoral1	GO:0034284	response to monosaccharide	BP	1	18	0.662618	0.998392	PGSC0003DMG400029463
MEcoral1	GO:1903047	mitotic cell cycle process	BP	1	18	0.662618	0.998392	MSTRG.13159
MEcoral1	GO:0051536	iron-sulfur cluster binding	MF	2	38	0.662221	0.863766	MSTRG.11355;PGSC0003DMG402019668
MEcoral1	GO:0046496	nicotinamide nucleotide metabolic process	BP	2	38	0.660822	0.998392	PGSC0003DMG400027477;PGSC0003DMG400028363
MEcoral1	GO:0048509	regulation of meristem development	BP	2	38	0.660822	0.998392	PGSC0003DMG400011690;PGSC0003DMG400026792
MEcoral1	GO:0032989	cellular component morphogenesis	BP	3	57	0.656805	0.998392	MSTRG.13159;PGSC0003DMG400006550;PGSC0003DMG400021186
MEcoral1	GO:0065009	regulation of molecular function	BP	3	57	0.656805	0.998392	MSTRG.13159;PGSC0003DMG400004123;PGSC0003DMG401017656
MEcoral1	GO:0016667	oxidoreductase activity, acting on a sulfur group of donors	MF	2	37	0.647695	0.850987	PGSC0003DMG400021716;PGSC0003DMG400025162
MEcoral1	GO:0006950	response to stress	BP	19	345	0.646869	0.998392	MSTRG.11355;PGSC0003DMG400000422;PGSC0003DMG400000597;PGSC0003DMG400001774;PGSC0003DMG400005803;PGSC0003DMG400006170;PGSC0003DMG400007902;PGSC0003DMG400011974;PGSC0003DMG400017163;PGSC0003DMG400022342;PGSC0003DMG400022490;PGSC0003DMG400024019;PGSC0003DMG400025882;PGSC0003DMG400026036;PGSC0003DMG400028267;PGSC0003DMG400029463;PGSC0003DMG400030430;PGSC0003DMG402001531;PGSC0003DMG402015689
MEcoral1	GO:0006739	NADP metabolic process	BP	2	37	0.646292	0.998392	PGSC0003DMG400027477;PGSC0003DMG400028363
MEcoral1	GO:0034285	response to disaccharide	BP	1	17	0.64157	0.998392	PGSC0003DMG400029463
MEcoral1	GO:0048580	regulation of post-embryonic development	BP	2	36	0.631277	0.985708	PGSC0003DMG400015273;PGSC0003DMG400016711
MEcoral1	GO:1901657	glycosyl compound metabolic process	BP	2	36	0.631277	0.985708	PGSC0003DMG400003188;PGSC0003DMG400027912
MEcoral1	GO:0097159	organic cyclic compound binding	MF	63	1102	0.623632	0.825395	MSTRG.11355;MSTRG.21583;MSTRG.27651;PGSC0003DMG400000123;PGSC0003DMG400000879;PGSC0003DMG400001387;PGSC0003DMG400001774;PGSC0003DMG400002689;PGSC0003DMG400003947;PGSC0003DMG400004123;PGSC0003DMG400004953;PGSC0003DMG400007972;PGSC0003DMG400008009;PGSC0003DMG400008262;PGSC0003DMG400008403;PGSC0003DMG400009861;PGSC0003DMG400010802;PGSC0003DMG400011903;PGSC0003DMG400012669;PGSC0003DMG400012792;PGSC00…
MEcoral1	GO:0016628	oxidoreductase activity, acting on the CH-CH group of donors, NAD or NADP as acceptor	MF	3	54	0.621739	0.825395	PGSC0003DMG400011964;PGSC0003DMG400025254;PGSC0003DMG400026792
MEcoral1	GO:0005342	organic acid transmembrane transporter activity	MF	1	16	0.620165	0.825395	PGSC0003DMG400016147
MEcoral1	GO:0035251	UDP-glucosyltransferase activity	MF	1	16	0.620165	0.825395	PGSC0003DMG400022778
MEcoral1	GO:0009812	flavonoid metabolic process	BP	1	16	0.619217	0.972309	PGSC0003DMG400024643
MEcoral1	GO:0032535	regulation of cellular component size	BP	1	16	0.619217	0.972309	PGSC0003DMG400005750
MEcoral1	GO:0090066	regulation of anatomical structure size	BP	1	16	0.619217	0.972309	PGSC0003DMG400005750
MEcoral1	GO:0010646	regulation of cell communication	BP	2	35	0.615772	0.972309	PGSC0003DMG400004123;PGSC0003DMG400013989
MEcoral1	GO:0036094	small molecule binding	MF	42	738	0.615642	0.825395	MSTRG.11355;MSTRG.27651;PGSC0003DMG400000123;PGSC0003DMG400000879;PGSC0003DMG400002689;PGSC0003DMG400003947;PGSC0003DMG400004123;PGSC0003DMG400008403;PGSC0003DMG400009861;PGSC0003DMG400010802;PGSC0003DMG400011903;PGSC0003DMG400013989;PGSC0003DMG400014150;PGSC0003DMG400015413;PGSC0003DMG400017394;PGSC0003DMG400018248;PGSC0003DMG400018672;PGSC0003DMG400021186;PGSC0003DMG400021660;PGSC0003DMG4000221…
MEcoral1	GO:0046914	transition metal ion binding	MF	12	215	0.615283	0.825395	MSTRG.11355;MSTRG.21583;PGSC0003DMG400003625;PGSC0003DMG400007972;PGSC0003DMG400012669;PGSC0003DMG400018275;PGSC0003DMG400021136;PGSC0003DMG400021157;PGSC0003DMG400024643;PGSC0003DMG400025162;PGSC0003DMG400028268;PGSC0003DMG402019668
MEcoral1	GO:0048468	cell development	BP	3	53	0.607138	0.964176	MSTRG.13159;PGSC0003DMG400006550;PGSC0003DMG400008381
MEcoral1	GO:0016627	oxidoreductase activity, acting on the CH-CH group of donors	MF	4	71	0.60579	0.825395	PGSC0003DMG400011964;PGSC0003DMG400012669;PGSC0003DMG400025254;PGSC0003DMG400026792
MEcoral1	GO:0051128	regulation of cellular component organization	BP	2	34	0.599775	0.955197	MSTRG.13159;PGSC0003DMG400021186
MEcoral1	GO:0008514	organic anion transmembrane transporter activity	MF	1	15	0.596418	0.825395	PGSC0003DMG400016147
MEcoral1	GO:0042625	ATPase coupled ion transmembrane transporter activity	MF	1	15	0.596418	0.825395	PGSC0003DMG400000123
MEcoral1	GO:0046943	carboxylic acid transmembrane transporter activity	MF	1	15	0.596418	0.825395	PGSC0003DMG400016147
MEcoral1	GO:0006575	cellular modified amino acid metabolic process	BP	1	15	0.595476	0.951061	PGSC0003DMG400025882
MEcoral1	GO:0009066	aspartate family amino acid metabolic process	BP	1	15	0.595476	0.951061	PGSC0003DMG400025254
MEcoral1	GO:0009850	auxin metabolic process	BP	1	15	0.595476	0.951061	PGSC0003DMG400027912
MEcoral1	GO:0010053	root epidermal cell differentiation	BP	1	15	0.595476	0.951061	MSTRG.13159
MEcoral1	GO:0042546	cell wall biogenesis	BP	1	15	0.595476	0.951061	PGSC0003DMG400001769
MEcoral1	GO:0072527	pyrimidine-containing compound metabolic process	BP	1	15	0.595476	0.951061	PGSC0003DMG400019257
MEcoral1	GO:0090627	plant epidermal cell differentiation	BP	1	15	0.595476	0.951061	MSTRG.13159
MEcoral1	GO:2000241	regulation of reproductive process	BP	1	15	0.595476	0.951061	PGSC0003DMG400015273
MEcoral1	GO:0050790	regulation of catalytic activity	BP	3	52	0.594006	0.951061	MSTRG.13159;PGSC0003DMG400004123;PGSC0003DMG401017656
MEcoral1	GO:0000166	nucleotide binding	MF	6	105	0.586443	0.825395	MSTRG.11355;MSTRG.27651;PGSC0003DMG400010802;PGSC0003DMG400017394;PGSC0003DMG400026456;PGSC0003DMG402019668
MEcoral1	GO:1901265	nucleoside phosphate binding	MF	6	105	0.586443	0.825395	MSTRG.11355;MSTRG.27651;PGSC0003DMG400010802;PGSC0003DMG400017394;PGSC0003DMG400026456;PGSC0003DMG402019668
MEcoral1	GO:0051540	metal cluster binding	MF	3	51	0.582344	0.825395	MSTRG.11355;PGSC0003DMG400008262;PGSC0003DMG402019668
MEcoral1	GO:0006970	response to osmotic stress	BP	4	69	0.580735	0.951061	MSTRG.11355;PGSC0003DMG400011974;PGSC0003DMG400022490;PGSC0003DMG400028267
MEcoral1	GO:0009057	macromolecule catabolic process	BP	6	104	0.574323	0.944254	MSTRG.13159;PGSC0003DMG400010771;PGSC0003DMG400015230;PGSC0003DMG400029926;PGSC0003DMG400031725;PGSC0003DMG402001531
MEcoral1	GO:0008238	exopeptidase activity	MF	1	14	0.571194	0.825395	PGSC0003DMG400000422
MEcoral1	GO:0016615	malate dehydrogenase activity	MF	1	14	0.571194	0.825395	PGSC0003DMG400026456
MEcoral1	GO:0015980	energy derivation by oxidation of organic compounds	BP	1	14	0.570263	0.940346	PGSC0003DMG400022156
MEcoral1	GO:0042044	fluid transport	BP	1	14	0.570263	0.940346	PGSC0003DMG400005803
MEcoral1	GO:0009528	plastid inner membrane	CC	1	14	0.566201	1	PGSC0003DMG400016147
MEcoral1	GO:0009059	macromolecule biosynthetic process	BP	22	381	0.559839	0.928635	PGSC0003DMG400000375;PGSC0003DMG400000597;PGSC0003DMG400002550;PGSC0003DMG400005327;PGSC0003DMG400005338;PGSC0003DMG400006108;PGSC0003DMG400008009;PGSC0003DMG400012071;PGSC0003DMG400012792;PGSC0003DMG400013445;PGSC0003DMG400013686;PGSC0003DMG400014615;PGSC0003DMG400015692;PGSC0003DMG400016280;PGSC0003DMG400016317;PGSC0003DMG400019150;PGSC0003DMG400019706;PGSC0003DMG400025021;PGSC0003DMG400025479;…
MEcoral1	GO:1901659	glycosyl compound biosynthetic process	BP	2	31	0.548831	0.913085	PGSC0003DMG400003188;PGSC0003DMG400027912
MEcoral1	GO:0016853	isomerase activity	MF	4	66	0.546876	0.813534	PGSC0003DMG400005806;PGSC0003DMG400020034;PGSC0003DMG400020053;PGSC0003DMG400027477
MEcoral1	GO:0008422	beta-glucosidase activity	MF	1	13	0.544402	0.813534	PGSC0003DMG400005138
MEcoral1	GO:0000226	microtubule cytoskeleton organization	BP	1	13	0.543487	0.906894	PGSC0003DMG400015273
MEcoral1	GO:0000910	cytokinesis	BP	1	13	0.543487	0.906894	MSTRG.13159
MEcoral1	GO:0006766	vitamin metabolic process	BP	1	13	0.543487	0.906894	PGSC0003DMG400019257
MEcoral1	GO:0006767	water-soluble vitamin metabolic process	BP	1	13	0.543487	0.906894	PGSC0003DMG400019257
MEcoral1	GO:0009814	defense response, incompatible interaction	BP	1	13	0.543487	0.906894	PGSC0003DMG400000422
MEcoral1	GO:0022610	biological adhesion	BP	1	13	0.543487	0.906894	MSTRG.13159
MEcoral1	GO:0070085	glycosylation	BP	1	13	0.543487	0.906894	PGSC0003DMG400028267
MEcoral1	GO:0008652	cellular amino acid biosynthetic process	BP	5	83	0.539222	0.906894	MSTRG.11355;PGSC0003DMG400011974;PGSC0003DMG400025882;PGSC0003DMG400026997;PGSC0003DMG400027912
MEcoral1	GO:0048869	cellular developmental process	BP	6	100	0.534989	0.906894	MSTRG.13159;PGSC0003DMG400004953;PGSC0003DMG400006550;PGSC0003DMG400008381;PGSC0003DMG400019150;PGSC0003DMG400021186
MEcoral1	GO:0009266	response to temperature stimulus	BP	2	30	0.530875	0.906894	PGSC0003DMG400006170;PGSC0003DMG402015689
MEcoral1	GO:0048513	animal organ development	BP	3	47	0.524287	0.901773	PGSC0003DMG400005750;PGSC0003DMG400015273;PGSC0003DMG400019150
MEcoral1	GO:0019829	cation-transporting ATPase activity	MF	1	12	0.515946	0.780422	PGSC0003DMG400000123
MEcoral1	GO:0019900	kinase binding	MF	1	12	0.515946	0.780422	PGSC0003DMG400029463
MEcoral1	GO:1901363	heterocyclic compound binding	MF	63	1072	0.515115	0.780422	MSTRG.11355;MSTRG.21583;MSTRG.27651;PGSC0003DMG400000123;PGSC0003DMG400000879;PGSC0003DMG400001387;PGSC0003DMG400001774;PGSC0003DMG400002689;PGSC0003DMG400003947;PGSC0003DMG400004123;PGSC0003DMG400004953;PGSC0003DMG400007972;PGSC0003DMG400008009;PGSC0003DMG400008262;PGSC0003DMG400008403;PGSC0003DMG400009861;PGSC0003DMG400010802;PGSC0003DMG400011903;PGSC0003DMG400012669;PGSC0003DMG400012792;PGSC00…
MEcoral1	GO:0009737	response to abscisic acid	BP	1	12	0.515052	0.888623	PGSC0003DMG400013989
MEcoral1	GO:0009909	regulation of flower development	BP	1	12	0.515052	0.888623	PGSC0003DMG400015273
MEcoral1	GO:0015748	organophosphate ester transport	BP	1	12	0.515052	0.888623	MSTRG.13159
MEcoral1	GO:0032506	cytokinetic process	BP	1	12	0.515052	0.888623	MSTRG.13159
MEcoral1	GO:0040008	regulation of growth	BP	1	12	0.515052	0.888623	PGSC0003DMG400021186
MEcoral1	GO:0048831	regulation of shoot system development	BP	1	12	0.515052	0.888623	PGSC0003DMG400015273
MEcoral1	GO:0097305	response to alcohol	BP	1	12	0.515052	0.888623	PGSC0003DMG400013989
MEcoral1	GO:0001882	nucleoside binding	MF	36	611	0.51489	0.780422	PGSC0003DMG400000123;PGSC0003DMG400000879;PGSC0003DMG400002689;PGSC0003DMG400003947;PGSC0003DMG400004123;PGSC0003DMG400008403;PGSC0003DMG400009861;PGSC0003DMG400011903;PGSC0003DMG400013989;PGSC0003DMG400014150;PGSC0003DMG400015413;PGSC0003DMG400018248;PGSC0003DMG400018672;PGSC0003DMG400021186;PGSC0003DMG400021660;PGSC0003DMG400022156;PGSC0003DMG400023419;PGSC0003DMG400023708;PGSC0003DMG400024500;…
MEcoral1	GO:0043169	cation binding	MF	36	611	0.51489	0.780422	MSTRG.11355;MSTRG.20735;MSTRG.21583;PGSC0003DMG400000123;PGSC0003DMG400000170;PGSC0003DMG400001774;PGSC0003DMG400003625;PGSC0003DMG400006170;PGSC0003DMG400007972;PGSC0003DMG400010609;PGSC0003DMG400010771;PGSC0003DMG400011783;PGSC0003DMG400012669;PGSC0003DMG400015230;PGSC0003DMG400018275;PGSC0003DMG400019257;PGSC0003DMG400020053;PGSC0003DMG400021136;PGSC0003DMG400021157;PGSC0003DMG400022342;PGSC00…
MEcoral1	GO:0009064	glutamine family amino acid metabolic process	BP	2	29	0.512441	0.888623	MSTRG.11355;PGSC0003DMG400016147
MEcoral1	GO:0005777	peroxisome	CC	1	12	0.511063	1	PGSC0003DMG400025487
MEcoral1	GO:0000902	cell morphogenesis	BP	3	46	0.50958	0.888623	MSTRG.13159;PGSC0003DMG400006550;PGSC0003DMG400021186
MEcoral1	GO:0030154	cell differentiation	BP	4	63	0.507477	0.888623	MSTRG.13159;PGSC0003DMG400004953;PGSC0003DMG400006550;PGSC0003DMG400008381
MEcoral1	GO:0001883	purine nucleoside binding	MF	36	609	0.505959	0.780422	PGSC0003DMG400000123;PGSC0003DMG400000879;PGSC0003DMG400002689;PGSC0003DMG400003947;PGSC0003DMG400004123;PGSC0003DMG400008403;PGSC0003DMG400009861;PGSC0003DMG400011903;PGSC0003DMG400013989;PGSC0003DMG400014150;PGSC0003DMG400015413;PGSC0003DMG400018248;PGSC0003DMG400018672;PGSC0003DMG400021186;PGSC0003DMG400021660;PGSC0003DMG400022156;PGSC0003DMG400023419;PGSC0003DMG400023708;PGSC0003DMG400024500;…
MEcoral1	GO:0032549	ribonucleoside binding	MF	36	609	0.505959	0.780422	PGSC0003DMG400000123;PGSC0003DMG400000879;PGSC0003DMG400002689;PGSC0003DMG400003947;PGSC0003DMG400004123;PGSC0003DMG400008403;PGSC0003DMG400009861;PGSC0003DMG400011903;PGSC0003DMG400013989;PGSC0003DMG400014150;PGSC0003DMG400015413;PGSC0003DMG400018248;PGSC0003DMG400018672;PGSC0003DMG400021186;PGSC0003DMG400021660;PGSC0003DMG400022156;PGSC0003DMG400023419;PGSC0003DMG400023708;PGSC0003DMG400024500;…
MEcoral1	GO:0032550	purine ribonucleoside binding	MF	36	609	0.505959	0.780422	PGSC0003DMG400000123;PGSC0003DMG400000879;PGSC0003DMG400002689;PGSC0003DMG400003947;PGSC0003DMG400004123;PGSC0003DMG400008403;PGSC0003DMG400009861;PGSC0003DMG400011903;PGSC0003DMG400013989;PGSC0003DMG400014150;PGSC0003DMG400015413;PGSC0003DMG400018248;PGSC0003DMG400018672;PGSC0003DMG400021186;PGSC0003DMG400021660;PGSC0003DMG400022156;PGSC0003DMG400023419;PGSC0003DMG400023708;PGSC0003DMG400024500;…
MEcoral1	GO:0071554	cell wall organization or biogenesis	BP	5	80	0.505856	0.888623	PGSC0003DMG400001426;PGSC0003DMG400001769;PGSC0003DMG400008403;PGSC0003DMG400009951;PGSC0003DMG402001531
MEcoral1	GO:0097367	carbohydrate derivative binding	MF	37	625	0.501266	0.780422	MSTRG.11355;PGSC0003DMG400000123;PGSC0003DMG400000879;PGSC0003DMG400002689;PGSC0003DMG400003947;PGSC0003DMG400004123;PGSC0003DMG400008403;PGSC0003DMG400009861;PGSC0003DMG400011903;PGSC0003DMG400013989;PGSC0003DMG400014150;PGSC0003DMG400015413;PGSC0003DMG400018248;PGSC0003DMG400018672;PGSC0003DMG400021186;PGSC0003DMG400021660;PGSC0003DMG400022156;PGSC0003DMG400023419;PGSC0003DMG400023708;PGSC0003D…
MEcoral1	GO:0004497	monooxygenase activity	MF	2	28	0.494873	0.780422	PGSC0003DMG400021136;PGSC0003DMG400024643
MEcoral1	GO:0004872	receptor activity	MF	1	11	0.485722	0.780422	PGSC0003DMG400029463
MEcoral1	GO:0016638	oxidoreductase activity, acting on the CH-NH2 group of donors	MF	1	11	0.485722	0.780422	MSTRG.11355
MEcoral1	GO:0038023	signaling receptor activity	MF	1	11	0.485722	0.780422	PGSC0003DMG400029463
MEcoral1	GO:0000281	mitotic cytokinesis	BP	1	11	0.484854	0.865921	MSTRG.13159
MEcoral1	GO:0009738	abscisic acid-activated signaling pathway	BP	1	11	0.484854	0.865921	PGSC0003DMG400013989
MEcoral1	GO:0009826	unidimensional cell growth	BP	1	11	0.484854	0.865921	PGSC0003DMG400006550
MEcoral1	GO:0042430	indole-containing compound metabolic process	BP	1	11	0.484854	0.865921	PGSC0003DMG400027912
MEcoral1	GO:0060560	developmental growth involved in morphogenesis	BP	1	11	0.484854	0.865921	PGSC0003DMG400006550
MEcoral1	GO:0061640	cytoskeleton-dependent cytokinesis	BP	1	11	0.484854	0.865921	MSTRG.13159
[truncated: 4,727 more rows]
