# Supplementary material for: Transcriptome Analysis Reveals Novel Genes Potentially Involved in Tuberization in Potato
Source: Plants (Basel). 2024 Mar 11;13(6):795. doi: 10.3390/plants13060795 (PMC10975680; doi:10.3390/plants13060795)
Supplement: Supplementary file 1 [file plants-13-00795-s001.zip › Supplementary Table S5.xlsx]

## Sheet: Sheet1
Gene name	Gene ID	Tuberization	Le	Rt	St	Bud	SA	Sto	Sto1	Sto2	Tu1	Tu2	Tu3	Tu4	Tu5
StBEL5	PGSC0003DMG400005930	Activator	47.88	4.555	50.445	28.345	18.615	17.21	11.48	19.255	43.93	55.715	59.835	57.08	62.71
StBEL11	PGSC0003DMG400019635	Repressor	5.26	25.595	32.685	12.75	6.2	48.61	13.935	39.73	34.61	22.4	20.67	33.885	27.065
StBEL29	PGSC0003DMG400021323	Repressor	38.64	33.985	63.91	42.39	34.94	28.06	20.83	38.975	48.885	40.43	42.1	40.45	32.96
StSP6A	PGSC0003DMG400023365	Activator	18.785	0.04	0.04	0.11	0.36	30.285	0.115	0.65	0.7	2.995	0.505	0.28	0.105
POTH1	PGSC0003DMG400013493	Activator	0.1	2.28	8.575	1.55	4.2	6.245	6.2	3.67	2.14	0.55	0.605	0.575	0.93
POTH15	PGSC0003DMG400016711	Repressor	0.345	2.07	28.855	3.12	5.375	13.995	5.54	5.495	4.41	4.76	3.545	5.41	5.485
StCDF1	PGSC0003DMG400018408	Activator	45.345	7.44	20.295	17.265	34.38	14.59	9.5	12.665	10.49	5.845	3.73	5.5	4.555
StAGL8 (POTM1-1)	PGSC0003DMG400004081	Activator	24.555	87.12	54.175	98.53	57.765	137.595	92.65	56.005	9.715	6.18	4.6	7.01	10.47
MADS BOX	PGSC0003DMG400000008	Repressor*	43.605	15.375	28.42	2.005	11.39	16.625	25.005	21.67	12.12	9.34	7.505	15.245	6.965
StFD2	PGSC0003DMG400023897	Activator	0.59	1.18	0.375	36.85	50.525	3.535	5.02	7.645	5.94	2.785	2.68	3.31	2.83
StCO2	PGSC0003DMG402010056	Repressor	62.045	3.505	13.36	24.365	58.94	11.065	16.595	17.275	7.795	6.12	5.06	6.43	6.49
StFKF1	PGSC0003DMG400019971	Repressor*	1	12.225	6.5	5.34	4.3	17.86	11.835	15.545	8.41	10.145	11.74	13.62	15.48
StCDPK1	PGSC0003DMG400027877	Activator	6.44	14.57	37.84	9.985	14.855	23.685	26.34	26.51	31.57	34.445	36.395	22.98	29.49
StPTB1	PGSC0003DMG400018824	Activator	24.71	29.245	36.085	35.34	41.995	26.79	32.285	37.15	30.51	29.08	26.135	28.685	24.72
StPTB6	PGSC0003DMG400023660	Activator	10.07	9.92	9.445	18.8	16.89	6.69	8.88	8.76	7.885	5.72	6.935	9.34	7.82
St14-3-3	PGSC0003DMG400006415	Activator*	92.755	123.285	354.375	187.18	143.115	134.7	222.19	136.82	221.56	286.675	339.55	125.53	193.315
StPHYB2	PGSC0003DMG400027211	Repressor	29.035	4.645	10.975	31.63	32.34	1.91	3.02	12.695	27.45	25.49	28.965	35.175	41.375
StBMI1-1	PGSC0003DMG400015075	Activator	2.58	3.6	4.7	3.745	4.88	5.315	8.7	6.975	4.945	4.035	3.245	3.56	3.425
StMSI1	PGSC0003DMG400023743	Repressor	20.255	16.395	16.055	25.41	41.84	16.395	23.15	17.74	15.035	14.92	14.285	13.225	14.2
StE(z)2	PGSC0003DMG400034096	Repressor	7.85	14.23	15.13	13.165	18.835	15.58	20.41	14.61	12.435	14.67	16.48	13.585	17.38
PATATIN	PGSC0003DMG400029247	Activator	2.155	2.96	2.045	1.685	8.55	40.7	2.86	86.225	530.56	817.25	982.07	818.035	1370.45
StGA20OX1	PGSC0003DMG400024249	Activator	93.48	0.12	57.86	0.29	4.78	1.565	0.48	5.705	15.1	28.505	34.71	20.3	23.14
StGA2OX1	PGSC0003DMG400021095	Repressor	0.165	0.145	0.51	1.675	3.59	1.335	0.38	14.715	27.165	29.275	33.54	10.095	25.335
StIPT	PGSC0003DMG400026541	Activator	4.15	5.165	4.775	7.225	9.705	4.4	6.585	5.46	3.675	4.085	3.45	5.475	4.285
StARF8	PGSC0003DMG401018664	Activator*	16	20.295	47.915	64.89	97.75	46.335	60.405	55.34	35.805	28.28	27.995	22.62	27.275
StPIN1	PGSC0003DMG400005750	Activator*	1.23	2.2	13.61	4.05	14.295	6	6.885	2.025	2.92	3.88	3.98	3.785	4.33
StPIN4	PGSC0003DMG400030495	Activators*	41.09	4.695	60.67	41.255	61.015	14.87	52.43	23.55	6.005	4.615	3.62	4.685	3.845
AUXIN RESPONSE PROTEIN	PGSC0003DMG400006093	Activator	110.98	75.115	297.235	2.49	17.65	52.515	171.125	57.715	43.46	46.715	41.985	20.22	34.86
AUX-IAA3	PGSC0003DMG402019457	Activator	77.165	15.18	190.245	129.34	81.805	43.665	158.575	78.685	90.465	92.36	81.555	79.6	86.855
PURINE TRANSPORTER 2	PGSC0003DMG400017751	Repressor	0.205	0	1.325	0.305	0	0.14	0.055	0	0.07	0	0	0.135	0.135
PURINE TRANSPORTER 3	PGSC0003DMG400009704	Repressor	1.3	0.895	1.48	1.415	1.455	1.65	2.23	11.995	20.01	15.27	10.955	19.505	10.97
ZEATIN RIBOSIDE	PGSC0003DMG400027291	Repressor	23.55	16.665	7.83	42.565	21.23	7.035	9.06	5.68	3.465	2.965	3.355	2.75	4.475
BRASSINOSTEROID KINASE	PGSC0003DMG400023508	Activator	6.48	6.755	14.65	1.065	2.04	17.855	15.97	30.88	28.125	26.88	23.02	7.13	8.865
THESEUS KINASE 1	PGSC0003DMG400023419	Activator	2.49	0.435	26.71	1.51	6.94	1.97	8.15	1.56	0.22	0.34	0.105	0.315	0.31
ADP-GLUCOSE PYROPHOSPHORYLASE (StAGPase)	PGSC0003DMG400031084	Activator*	160.575	16.09	34.845	61.795	114.665	88.57	30.15	168.24	893.9	1224.44	1253.18	1337.78	1414.18
CELLULOSE SYNTHASE (StCesA2)	PGSC0003DMG400020783	Activator*	94.59	172.41	444.18	109.02	197.715	567.525	648.09	413.91	299.93	305.405	252.625	295.805	326.91
SUCROSE SYNTHASE (StSUSY1)	PGSC0003DMG400013546	Activator*	54.16	274.6	185.13	265.42	90.02	257.91	1256.21	722.405	383.55	325.69	270.39	78.99	102.925
SUCROSE TRANSPORTER 1 (StSUT1)	PGSC0003DMG400009213	Activator	55.65	129.07	172.44	48.135	26.27	164.115	236.225	115.995	45.435	35.425	31.71	36.165	41.02
STARCH SYNTHASE VI	PGSC0003DMG402013540	Activator*	0.54	1.53	1.025	5.89	2.42	4.635	6.01	10.585	8.86	7.895	5.025	8.265	6.83
BRC1A	PGSC0003DMG400005705	Repressor	0	0.285	0.075	3.325	1.42	2.145	4.38	5.99	2.905	1.28	0.325	1.21	0.525
BRC1B	PGSC0003DMG400004054	Repressor	0.23	0.19	0.485	1.04	6.38	7.995	26.645	17.74	6.135	1.36	0.565	0.78	1.45
