# Supplementary material for: Transcriptome Analysis Reveals Novel Genes Potentially Involved in Tuberization in Potato
Source: Plants (Basel). 2024 Mar 11;13(6):795. doi: 10.3390/plants13060795 (PMC10975680; doi:10.3390/plants13060795)
Supplement: Supplementary file 1 [file plants-13-00795-s001.zip › Supplementary Table S6.xlsx]

## Sheet: Sheet1
module	fromNode	toNode	weight
MEdarkgrey	PGSC0003DMG400022348	PGSC0003DMG400033031	0.296195
MEdarkgrey	PGSC0003DMG400022348	PGSC0003DMG400024537	0.283823
MEdarkgrey	PGSC0003DMG400022348	PGSC0003DMG402017902	0.272107
MEdarkgrey	PGSC0003DMG400022348	PGSC0003DMG400027534	0.272048
MEdarkgrey	PGSC0003DMG400022348	PGSC0003DMG400036772	0.263005
MEdarkgrey	PGSC0003DMG400022348	PGSC0003DMG402029307	0.26217
MEdarkgrey	PGSC0003DMG400022348	PGSC0003DMG400038230	0.260655
MEdarkgrey	PGSC0003DMG400022348	PGSC0003DMG400027233	0.259882
MEdarkgrey	PGSC0003DMG400022348	PGSC0003DMG400041016	0.25842
MEdarkgrey	PGSC0003DMG400022348	PGSC0003DMG401014138	0.25715
MEdarkgrey	PGSC0003DMG400022348	PGSC0003DMG400022764	0.255457
MEdarkgrey	PGSC0003DMG400022348	PGSC0003DMG400031826	0.254315
MEdarkgrey	PGSC0003DMG400022348	PGSC0003DMG401002542	0.254206
MEdarkgrey	PGSC0003DMG400022348	PGSC0003DMG400024213	0.252034
MEdarkgrey	PGSC0003DMG400022348	PGSC0003DMG401030861	0.251334
MEdarkgrey	PGSC0003DMG400022348	PGSC0003DMG400031559	0.249941
MEdarkgrey	PGSC0003DMG400022348	PGSC0003DMG400025171	0.249731
MEdarkgrey	PGSC0003DMG400022348	PGSC0003DMG400030810	0.246357
MEdarkgrey	PGSC0003DMG400022348	PGSC0003DMG400030220	0.246199
MEdarkgrey	PGSC0003DMG400022348	PGSC0003DMG400032820	0.245288
MEdarkgrey	PGSC0003DMG400022348	PGSC0003DMG401020232	0.243737
MEdarkgrey	PGSC0003DMG400022348	PGSC0003DMG400025091	0.241458
MEdarkgrey	PGSC0003DMG400022348	PGSC0003DMG400038332	0.240307
MEdarkgrey	PGSC0003DMG400022348	PGSC0003DMG400028806	0.23896
MEdarkgrey	PGSC0003DMG400022348	PGSC0003DMG400031262	0.23848
MEdarkgrey	PGSC0003DMG400022348	PGSC0003DMG400025137	0.238347
MEdarkgrey	PGSC0003DMG400022348	PGSC0003DMG400026114	0.237715
MEdarkgrey	PGSC0003DMG400022348	PGSC0003DMG400026790	0.232128
MEdarkgrey	PGSC0003DMG400022348	PGSC0003DMG400028958	0.23189
MEdarkgrey	PGSC0003DMG400022348	PGSC0003DMG400030829	0.231505
MEdarkgrey	PGSC0003DMG400022348	PGSC0003DMG400028249	0.230981
MEdarkgrey	PGSC0003DMG400022348	PGSC0003DMG402028848	0.230946
MEdarkgrey	PGSC0003DMG400022348	PGSC0003DMG400022383	0.230937
MEdarkgrey	PGSC0003DMG400022348	PGSC0003DMG400027669	0.229685
MEdarkgrey	PGSC0003DMG400022348	PGSC0003DMG402031741	0.228857
MEdarkgrey	PGSC0003DMG400022348	PGSC0003DMG400025480	0.228668
MEdarkgrey	PGSC0003DMG400022348	PGSC0003DMG400025120	0.22616
MEdarkgrey	PGSC0003DMG400022348	PGSC0003DMG401012456	0.226009
MEdarkgrey	PGSC0003DMG400022348	PGSC0003DMG400022762	0.224368
MEdarkgrey	PGSC0003DMG400022348	PGSC0003DMG400032129	0.223457
MEdarkgrey	PGSC0003DMG400022348	PGSC0003DMG400030029	0.222062
MEdarkgrey	PGSC0003DMG400022348	PGSC0003DMG402018151	0.221905
MEdarkgrey	PGSC0003DMG400022348	PGSC0003DMG400030701	0.221869
MEdarkgrey	PGSC0003DMG400022348	PGSC0003DMG400029885	0.21888
MEdarkgrey	PGSC0003DMG400022348	PGSC0003DMG400024513	0.217451
MEdarkgrey	PGSC0003DMG400022348	PGSC0003DMG400028581	0.217101
MEdarkgrey	PGSC0003DMG400022348	PGSC0003DMG400028384	0.215746
MEdarkgrey	PGSC0003DMG400022348	PGSC0003DMG400028120	0.215572
MEdarkgrey	PGSC0003DMG400022348	PGSC0003DMG400031335	0.214847
MEdarkgrey	PGSC0003DMG400022348	PGSC0003DMG402027395	0.214017
MEdarkgrey	PGSC0003DMG400022348	PGSC0003DMG400026093	0.211574
MEdarkgrey	PGSC0003DMG400022348	PGSC0003DMG400027224	0.211123
MEdarkgrey	PGSC0003DMG400022348	PGSC0003DMG400022402	0.210902
MEdarkgrey	PGSC0003DMG400022348	PGSC0003DMG400027118	0.210406
MEdarkgrey	PGSC0003DMG400022348	PGSC0003DMG400023880	0.209515
MEdarkgrey	PGSC0003DMG400022348	PGSC0003DMG400031845	0.208495
MEdarkgrey	PGSC0003DMG400022348	PGSC0003DMG400029592	0.205439
MEdarkgrey	PGSC0003DMG400022348	PGSC0003DMG400031019	0.203657
MEdarkgrey	PGSC0003DMG400022348	PGSC0003DMG400030826	0.203611
MEdarkgrey	PGSC0003DMG400022348	PGSC0003DMG400024575	0.201814
MEdarkgrey	PGSC0003DMG400022348	PGSC0003DMG400022897	0.200154
MEdarkgrey	PGSC0003DMG400022348	PGSC0003DMG400025175	0.198659
MEdarkgrey	PGSC0003DMG400022348	PGSC0003DMG400028972	0.198185
MEdarkgrey	PGSC0003DMG400022348	PGSC0003DMG400024268	0.196683
MEdarkgrey	PGSC0003DMG400022348	PGSC0003DMG403024620	0.195635
MEdarkgrey	PGSC0003DMG400022348	PGSC0003DMG400028539	0.195399
MEdarkgrey	PGSC0003DMG400022348	PGSC0003DMG400024120	0.193336
MEdarkgrey	PGSC0003DMG400022348	PGSC0003DMG400030633	0.192238
MEdarkgrey	PGSC0003DMG400022348	PGSC0003DMG401020784	0.191566
MEdarkgrey	PGSC0003DMG400022348	PGSC0003DMG400030617	0.190989
MEdarkgrey	PGSC0003DMG400022348	PGSC0003DMG400026736	0.190133
MEdarkgrey	PGSC0003DMG400022348	PGSC0003DMG400029489	0.188483
MEdarkgrey	PGSC0003DMG400022348	PGSC0003DMG400027890	0.188461
MEdarkgrey	PGSC0003DMG400022348	PGSC0003DMG400028215	0.185088
MEdarkgrey	PGSC0003DMG400022348	PGSC0003DMG400031791	0.18505
MEdarkgrey	PGSC0003DMG400022348	PGSC0003DMG400029803	0.184999
MEdarkgrey	PGSC0003DMG400022348	PGSC0003DMG401007575	0.184277
MEdarkgrey	PGSC0003DMG400022348	PGSC0003DMG400032216	0.182432
MEdarkgrey	PGSC0003DMG400022348	PGSC0003DMG402031322	0.181209
MEdarkgrey	PGSC0003DMG400022348	PGSC0003DMG400029948	0.180914
MEdarkgrey	PGSC0003DMG400022348	PGSC0003DMG400024993	0.179164
MEdarkgrey	PGSC0003DMG400022348	PGSC0003DMG400028381	0.179004
MEdarkgrey	PGSC0003DMG400022348	PGSC0003DMG400026303	0.175893
MEdarkgrey	PGSC0003DMG400022348	PGSC0003DMG400026363	0.175576
MEdarkgrey	PGSC0003DMG400022348	PGSC0003DMG400026565	0.174523
MEdarkgrey	PGSC0003DMG400022348	PGSC0003DMG400024754	0.171315
MEdarkgrey	PGSC0003DMG400022348	PGSC0003DMG402008483	0.169941
MEdarkgrey	PGSC0003DMG400022348	PGSC0003DMG400030438	0.167865
MEdarkgrey	PGSC0003DMG400022348	PGSC0003DMG400027652	0.167412
MEdarkgrey	PGSC0003DMG400022348	PGSC0003DMG400032120	0.165797
MEdarkgrey	PGSC0003DMG400022348	PGSC0003DMG400024594	0.163682
MEdarkgrey	PGSC0003DMG400022348	PGSC0003DMG402018475	0.162274
MEdarkgrey	PGSC0003DMG400022348	PGSC0003DMG401024975	0.162202
MEdarkgrey	PGSC0003DMG400022348	PGSC0003DMG400023051	0.161224
MEdarkgrey	PGSC0003DMG400022348	PGSC0003DMG401022784	0.160547
MEdarkgrey	PGSC0003DMG400022348	PGSC0003DMG400024895	0.160352
MEdarkgrey	PGSC0003DMG400022348	PGSC0003DMG400029552	0.160262
MEdarkgrey	PGSC0003DMG400022348	PGSC0003DMG400028607	0.156527
MEdarkgrey	PGSC0003DMG400022348	PGSC0003DMG400023947	0.156139
MEdarkgrey	PGSC0003DMG400022348	PGSC0003DMG401027395	0.155218
MEdarkgrey	PGSC0003DMG400022348	PGSC0003DMG402020784	0.147195
MEdarkgrey	PGSC0003DMG400022348	PGSC0003DMG401028453	0.141507
MEdarkgrey	PGSC0003DMG400022348	PGSC0003DMG400023949	0.137834
MEdarkgrey	PGSC0003DMG400022348	PGSC0003DMG402027394	0.13466
MEdarkgrey	PGSC0003DMG400022348	PGSC0003DMG402028957	0.131538
MEdarkgrey	PGSC0003DMG400022348	PGSC0003DMG401028957	0.128092
MEdarkgrey	PGSC0003DMG400022348	PGSC0003DMG400027289	0.126544
MEdarkgrey	PGSC0003DMG400022348	PGSC0003DMG401027394	0.125959
MEdarkgrey	PGSC0003DMG400022348	PGSC0003DMG400028956	0.119147
MEdarkgrey	PGSC0003DMG400005415	PGSC0003DMG400033031	0.318258
MEdarkgrey	PGSC0003DMG400005415	PGSC0003DMG400024537	0.315269
MEdarkgrey	PGSC0003DMG400005415	PGSC0003DMG400020599	0.314921
MEdarkgrey	PGSC0003DMG400005415	PGSC0003DMG400020606	0.314921
MEdarkgrey	PGSC0003DMG400005415	PGSC0003DMG400020607	0.314921
MEdarkgrey	PGSC0003DMG400005415	PGSC0003DMG400015897	0.314632
MEdarkgrey	PGSC0003DMG400005415	PGSC0003DMG400005839	0.310413
MEdarkgrey	PGSC0003DMG400005415	PGSC0003DMG400015888	0.308694
MEdarkgrey	PGSC0003DMG400005415	PGSC0003DMG400027534	0.30733
MEdarkgrey	PGSC0003DMG400005415	PGSC0003DMG400010794	0.306327
MEdarkgrey	PGSC0003DMG400005415	PGSC0003DMG400010097	0.303767
MEdarkgrey	PGSC0003DMG400005415	PGSC0003DMG400022013	0.30128
MEdarkgrey	PGSC0003DMG400005415	PGSC0003DMG401020232	0.300799
MEdarkgrey	PGSC0003DMG400005415	PGSC0003DMG402017902	0.300106
MEdarkgrey	PGSC0003DMG400005415	PGSC0003DMG400016813	0.298138
MEdarkgrey	PGSC0003DMG400005415	PGSC0003DMG400031262	0.297572
MEdarkgrey	PGSC0003DMG400005415	PGSC0003DMG400030810	0.297525
MEdarkgrey	PGSC0003DMG400005415	PGSC0003DMG400025171	0.297243
MEdarkgrey	PGSC0003DMG400005415	PGSC0003DMG400011033	0.297138
MEdarkgrey	PGSC0003DMG400005415	PGSC0003DMG400022348	0.296488
MEdarkgrey	PGSC0003DMG400005415	PGSC0003DMG400005961	0.296138
MEdarkgrey	PGSC0003DMG400005415	PGSC0003DMG400010025	0.295298
MEdarkgrey	PGSC0003DMG400005415	PGSC0003DMG401014138	0.295042
MEdarkgrey	PGSC0003DMG400005415	PGSC0003DMG400028806	0.294861
MEdarkgrey	PGSC0003DMG400005415	PGSC0003DMG400022764	0.294594
MEdarkgrey	PGSC0003DMG400005415	PGSC0003DMG400030220	0.29435
MEdarkgrey	PGSC0003DMG400005415	PGSC0003DMG400005990	0.293605
MEdarkgrey	PGSC0003DMG400005415	PGSC0003DMG400020209	0.293552
MEdarkgrey	PGSC0003DMG400005415	PGSC0003DMG400041016	0.293129
MEdarkgrey	PGSC0003DMG400005415	PGSC0003DMG400014137	0.292532
MEdarkgrey	PGSC0003DMG400005415	PGSC0003DMG400036772	0.292279
MEdarkgrey	PGSC0003DMG400005415	PGSC0003DMG400024213	0.292161
MEdarkgrey	PGSC0003DMG400005415	PGSC0003DMG400007152	0.291744
MEdarkgrey	PGSC0003DMG400005415	PGSC0003DMG400012624	0.29141
MEdarkgrey	PGSC0003DMG400005415	PGSC0003DMG400017840	0.290284
MEdarkgrey	PGSC0003DMG400005415	PGSC0003DMG400010759	0.288543
MEdarkgrey	PGSC0003DMG400005415	PGSC0003DMG400027233	0.287405
MEdarkgrey	PGSC0003DMG400005415	PGSC0003DMG400007960	0.286757
MEdarkgrey	PGSC0003DMG400005415	PGSC0003DMG400017301	0.286703
MEdarkgrey	PGSC0003DMG400005415	PGSC0003DMG400017753	0.286182
MEdarkgrey	PGSC0003DMG400005415	PGSC0003DMG400020294	0.286119
MEdarkgrey	PGSC0003DMG400005415	PGSC0003DMG400008510	0.285797
MEdarkgrey	PGSC0003DMG400005415	PGSC0003DMG400018800	0.285557
MEdarkgrey	PGSC0003DMG400005415	PGSC0003DMG402029307	0.285279
MEdarkgrey	PGSC0003DMG400005415	PGSC0003DMG400025091	0.284939
MEdarkgrey	PGSC0003DMG400005415	PGSC0003DMG400008180	0.283829
MEdarkgrey	PGSC0003DMG400005415	PGSC0003DMG400027669	0.283538
MEdarkgrey	PGSC0003DMG400005415	PGSC0003DMG400005955	0.283452
MEdarkgrey	PGSC0003DMG400005415	PGSC0003DMG400020828	0.283416
MEdarkgrey	PGSC0003DMG400005415	PGSC0003DMG400038230	0.283348
MEdarkgrey	PGSC0003DMG400005415	PGSC0003DMG400009069	0.283298
MEdarkgrey	PGSC0003DMG400005415	PGSC0003DMG400015468	0.28326
MEdarkgrey	PGSC0003DMG400005415	PGSC0003DMG401030861	0.282869
MEdarkgrey	PGSC0003DMG400005415	PGSC0003DMG400016247	0.282461
MEdarkgrey	PGSC0003DMG400005415	PGSC0003DMG400022762	0.282153
MEdarkgrey	PGSC0003DMG400005415	PGSC0003DMG400008357	0.281833
MEdarkgrey	PGSC0003DMG400005415	PGSC0003DMG400022031	0.280987
MEdarkgrey	PGSC0003DMG400005415	PGSC0003DMG400030029	0.280305
MEdarkgrey	PGSC0003DMG400005415	PGSC0003DMG400010471	0.27995
MEdarkgrey	PGSC0003DMG400005415	PGSC0003DMG400031826	0.2797
MEdarkgrey	PGSC0003DMG400005415	PGSC0003DMG400030701	0.277954
MEdarkgrey	PGSC0003DMG400005415	PGSC0003DMG400022383	0.277746
MEdarkgrey	PGSC0003DMG400005415	PGSC0003DMG400010228	0.277694
MEdarkgrey	PGSC0003DMG400005415	PGSC0003DMG400028958	0.277066
MEdarkgrey	PGSC0003DMG400005415	PGSC0003DMG400005914	0.276896
MEdarkgrey	PGSC0003DMG400005415	PGSC0003DMG400025137	0.276829
MEdarkgrey	PGSC0003DMG400005415	PGSC0003DMG400010240	0.276699
MEdarkgrey	PGSC0003DMG400005415	PGSC0003DMG402031741	0.276637
MEdarkgrey	PGSC0003DMG400005415	PGSC0003DMG400009877	0.275244
MEdarkgrey	PGSC0003DMG400005415	PGSC0003DMG401002542	0.275228
MEdarkgrey	PGSC0003DMG400005415	PGSC0003DMG402028848	0.274288
MEdarkgrey	PGSC0003DMG400005415	PGSC0003DMG400006169	0.274117
MEdarkgrey	PGSC0003DMG400005415	PGSC0003DMG400010815	0.27385
MEdarkgrey	PGSC0003DMG400005415	PGSC0003DMG400009146	0.272361
MEdarkgrey	PGSC0003DMG400005415	PGSC0003DMG400011730	0.271276
MEdarkgrey	PGSC0003DMG400005415	PGSC0003DMG400024513	0.270727
MEdarkgrey	PGSC0003DMG400005415	PGSC0003DMG400032820	0.270314
MEdarkgrey	PGSC0003DMG400005415	PGSC0003DMG400020343	0.270119
MEdarkgrey	PGSC0003DMG400005415	PGSC0003DMG400015530	0.269387
MEdarkgrey	PGSC0003DMG400005415	PGSC0003DMG400008296	0.269136
MEdarkgrey	PGSC0003DMG400005415	PGSC0003DMG400028249	0.269084
MEdarkgrey	PGSC0003DMG400005415	PGSC0003DMG400016709	0.267187
MEdarkgrey	PGSC0003DMG400005415	PGSC0003DMG400012577	0.26694
MEdarkgrey	PGSC0003DMG400005415	PGSC0003DMG400011103	0.266201
MEdarkgrey	PGSC0003DMG400005415	PGSC0003DMG401012456	0.265421
MEdarkgrey	PGSC0003DMG400005415	PGSC0003DMG400007874	0.264913
MEdarkgrey	PGSC0003DMG400005415	PGSC0003DMG400006799	0.264878
MEdarkgrey	PGSC0003DMG400005415	PGSC0003DMG400020028	0.263891
MEdarkgrey	PGSC0003DMG400005415	PGSC0003DMG400009965	0.26259
MEdarkgrey	PGSC0003DMG400005415	PGSC0003DMG400031559	0.262067
MEdarkgrey	PGSC0003DMG400005415	PGSC0003DMG400030826	0.261569
MEdarkgrey	PGSC0003DMG400005415	PGSC0003DMG400038332	0.261407
MEdarkgrey	PGSC0003DMG400005415	PGSC0003DMG400006694	0.261227
MEdarkgrey	PGSC0003DMG400005415	PGSC0003DMG400026114	0.261013
MEdarkgrey	PGSC0003DMG400005415	PGSC0003DMG400025480	0.260421
MEdarkgrey	PGSC0003DMG400005415	PGSC0003DMG400027224	0.259514
MEdarkgrey	PGSC0003DMG400005415	PGSC0003DMG400010947	0.258308
MEdarkgrey	PGSC0003DMG400005415	PGSC0003DMG400030829	0.258057
MEdarkgrey	PGSC0003DMG400005415	PGSC0003DMG400021614	0.256537
MEdarkgrey	PGSC0003DMG400005415	PGSC0003DMG400024268	0.254629
MEdarkgrey	PGSC0003DMG400005415	PGSC0003DMG400007729	0.254009
MEdarkgrey	PGSC0003DMG400005415	PGSC0003DMG400028972	0.253261
MEdarkgrey	PGSC0003DMG400005415	PGSC0003DMG400010414	0.253129
MEdarkgrey	PGSC0003DMG400005415	PGSC0003DMG400007794	0.248407
MEdarkgrey	PGSC0003DMG400005415	PGSC0003DMG400028120	0.247739
MEdarkgrey	PGSC0003DMG400005415	PGSC0003DMG400032129	0.247138
MEdarkgrey	PGSC0003DMG400005415	PGSC0003DMG400026790	0.247112
MEdarkgrey	PGSC0003DMG400005415	PGSC0003DMG400019913	0.247076
MEdarkgrey	PGSC0003DMG400005415	PGSC0003DMG400007854	0.246358
MEdarkgrey	PGSC0003DMG400005415	PGSC0003DMG400027118	0.245936
MEdarkgrey	PGSC0003DMG400005415	PGSC0003DMG400009180	0.244336
MEdarkgrey	PGSC0003DMG400005415	PGSC0003DMG400015745	0.244111
MEdarkgrey	PGSC0003DMG400005415	PGSC0003DMG400014156	0.243243
MEdarkgrey	PGSC0003DMG400005415	PGSC0003DMG400014823	0.243065
MEdarkgrey	PGSC0003DMG400005415	PGSC0003DMG400019632	0.241571
MEdarkgrey	PGSC0003DMG400005415	PGSC0003DMG400031845	0.241507
MEdarkgrey	PGSC0003DMG400005415	PGSC0003DMG400020589	0.240907
MEdarkgrey	PGSC0003DMG400005415	PGSC0003DMG400018279	0.23931
MEdarkgrey	PGSC0003DMG400005415	PGSC0003DMG401020784	0.239294
MEdarkgrey	PGSC0003DMG400005415	PGSC0003DMG400007179	0.239214
MEdarkgrey	PGSC0003DMG400005415	PGSC0003DMG402027395	0.238535
MEdarkgrey	PGSC0003DMG400005415	PGSC0003DMG400021685	0.238243
MEdarkgrey	PGSC0003DMG400005415	PGSC0003DMG400014835	0.237954
MEdarkgrey	PGSC0003DMG400005415	PGSC0003DMG400029885	0.236084
MEdarkgrey	PGSC0003DMG400005415	PGSC0003DMG400009213	0.235992
MEdarkgrey	PGSC0003DMG400005415	PGSC0003DMG400017863	0.235476
MEdarkgrey	PGSC0003DMG400005415	PGSC0003DMG400019104	0.235392
MEdarkgrey	PGSC0003DMG400005415	PGSC0003DMG400012813	0.23356
MEdarkgrey	PGSC0003DMG400005415	PGSC0003DMG400028581	0.232398
MEdarkgrey	PGSC0003DMG400005415	PGSC0003DMG400022402	0.231646
MEdarkgrey	PGSC0003DMG400005415	PGSC0003DMG400006283	0.23081
MEdarkgrey	PGSC0003DMG400005415	PGSC0003DMG400016516	0.230674
MEdarkgrey	PGSC0003DMG400005415	PGSC0003DMG400013331	0.230655
MEdarkgrey	PGSC0003DMG400005415	PGSC0003DMG400021686	0.230354
MEdarkgrey	PGSC0003DMG400005415	PGSC0003DMG400026303	0.230067
MEdarkgrey	PGSC0003DMG400005415	PGSC0003DMG403024620	0.229747
MEdarkgrey	PGSC0003DMG400005415	PGSC0003DMG400016844	0.229557
MEdarkgrey	PGSC0003DMG400005415	PGSC0003DMG400022252	0.228343
MEdarkgrey	PGSC0003DMG400005415	PGSC0003DMG400016699	0.227886
MEdarkgrey	PGSC0003DMG400005415	PGSC0003DMG400019191	0.227864
MEdarkgrey	PGSC0003DMG400005415	PGSC0003DMG400008182	0.227763
MEdarkgrey	PGSC0003DMG400005415	PGSC0003DMG400018043	0.227716
MEdarkgrey	PGSC0003DMG400005415	PGSC0003DMG402018151	0.227569
MEdarkgrey	PGSC0003DMG400005415	PGSC0003DMG400029592	0.227084
MEdarkgrey	PGSC0003DMG400005415	PGSC0003DMG400028384	0.225865
MEdarkgrey	PGSC0003DMG400005415	PGSC0003DMG400026736	0.224773
MEdarkgrey	PGSC0003DMG400005415	PGSC0003DMG400011336	0.222578
MEdarkgrey	PGSC0003DMG400005415	PGSC0003DMG400025120	0.222008
MEdarkgrey	PGSC0003DMG400005415	PGSC0003DMG400023880	0.221235
MEdarkgrey	PGSC0003DMG400005415	PGSC0003DMG400031335	0.220397
MEdarkgrey	PGSC0003DMG400005415	PGSC0003DMG400032216	0.220223
MEdarkgrey	PGSC0003DMG400005415	PGSC0003DMG402008483	0.219973
MEdarkgrey	PGSC0003DMG400005415	PGSC0003DMG400018314	0.219905
MEdarkgrey	PGSC0003DMG400005415	PGSC0003DMG401007575	0.219652
MEdarkgrey	PGSC0003DMG400005415	PGSC0003DMG400029489	0.219314
MEdarkgrey	PGSC0003DMG400005415	PGSC0003DMG400009559	0.219311
MEdarkgrey	PGSC0003DMG400005415	PGSC0003DMG400030633	0.218635
MEdarkgrey	PGSC0003DMG400005415	PGSC0003DMG400032120	0.218273
MEdarkgrey	PGSC0003DMG400005415	PGSC0003DMG401022784	0.217767
MEdarkgrey	PGSC0003DMG400005415	PGSC0003DMG400028539	0.21775
MEdarkgrey	PGSC0003DMG400005415	PGSC0003DMG402031322	0.217478
MEdarkgrey	PGSC0003DMG400005415	PGSC0003DMG400020314	0.216817
MEdarkgrey	PGSC0003DMG400005415	PGSC0003DMG400020630	0.216579
MEdarkgrey	PGSC0003DMG400005415	PGSC0003DMG400024120	0.215881
MEdarkgrey	PGSC0003DMG400005415	PGSC0003DMG400022897	0.215875
MEdarkgrey	PGSC0003DMG400005415	PGSC0003DMG400018791	0.215036
MEdarkgrey	PGSC0003DMG400005415	PGSC0003DMG400020050	0.214684
MEdarkgrey	PGSC0003DMG400005415	PGSC0003DMG400024993	0.213609
MEdarkgrey	PGSC0003DMG400005415	PGSC0003DMG400026093	0.213503
MEdarkgrey	PGSC0003DMG400005415	PGSC0003DMG400025175	0.21289
MEdarkgrey	PGSC0003DMG400005415	PGSC0003DMG402018475	0.212822
MEdarkgrey	PGSC0003DMG400005415	PGSC0003DMG400029948	0.212666
MEdarkgrey	PGSC0003DMG400005415	PGSC0003DMG400012321	0.211569
MEdarkgrey	PGSC0003DMG400005415	PGSC0003DMG400029803	0.211199
MEdarkgrey	PGSC0003DMG400005415	PGSC0003DMG400031791	0.21087
MEdarkgrey	PGSC0003DMG400005415	PGSC0003DMG400006837	0.210482
MEdarkgrey	PGSC0003DMG400005415	PGSC0003DMG400024575	0.210414
MEdarkgrey	PGSC0003DMG400005415	PGSC0003DMG400011721	0.2098
MEdarkgrey	PGSC0003DMG400005415	PGSC0003DMG400030617	0.20894
MEdarkgrey	PGSC0003DMG400005415	PGSC0003DMG400026565	0.208203
MEdarkgrey	PGSC0003DMG400005415	PGSC0003DMG400027652	0.207902
MEdarkgrey	PGSC0003DMG400005415	PGSC0003DMG400031019	0.207198
MEdarkgrey	PGSC0003DMG400005415	PGSC0003DMG400008089	0.207089
MEdarkgrey	PGSC0003DMG400005415	PGSC0003DMG400010821	0.206577
MEdarkgrey	PGSC0003DMG400005415	PGSC0003DMG400024594	0.206436
MEdarkgrey	PGSC0003DMG400005415	PGSC0003DMG400028381	0.206395
MEdarkgrey	PGSC0003DMG400005415	PGSC0003DMG400006857	0.205848
MEdarkgrey	PGSC0003DMG400005415	PGSC0003DMG400024754	0.20573
MEdarkgrey	PGSC0003DMG400005415	PGSC0003DMG400026363	0.205653
MEdarkgrey	PGSC0003DMG400005415	PGSC0003DMG400006285	0.204201
MEdarkgrey	PGSC0003DMG400005415	PGSC0003DMG400018246	0.204201
MEdarkgrey	PGSC0003DMG400005415	PGSC0003DMG400007171	0.203463
MEdarkgrey	PGSC0003DMG400005415	PGSC0003DMG400020272	0.203436
MEdarkgrey	PGSC0003DMG400005415	PGSC0003DMG400005666	0.203235
MEdarkgrey	PGSC0003DMG400005415	PGSC0003DMG400028607	0.201009
MEdarkgrey	PGSC0003DMG400005415	PGSC0003DMG400018224	0.200882
MEdarkgrey	PGSC0003DMG400005415	PGSC0003DMG400028215	0.199818
MEdarkgrey	PGSC0003DMG400005415	PGSC0003DMG400013108	0.199373
MEdarkgrey	PGSC0003DMG400005415	PGSC0003DMG400011777	0.198278
MEdarkgrey	PGSC0003DMG400005415	PGSC0003DMG400027890	0.197587
MEdarkgrey	PGSC0003DMG400005415	PGSC0003DMG400018236	0.197165
MEdarkgrey	PGSC0003DMG400005415	PGSC0003DMG400022019	0.195428
MEdarkgrey	PGSC0003DMG400005415	PGSC0003DMG400006303	0.194692
MEdarkgrey	PGSC0003DMG400005415	PGSC0003DMG400005629	0.191508
MEdarkgrey	PGSC0003DMG400005415	PGSC0003DMG400030438	0.191279
MEdarkgrey	PGSC0003DMG400005415	PGSC0003DMG400011016	0.18939
MEdarkgrey	PGSC0003DMG400005415	PGSC0003DMG401024975	0.188558
MEdarkgrey	PGSC0003DMG400005415	PGSC0003DMG402020784	0.18822
MEdarkgrey	PGSC0003DMG400005415	PGSC0003DMG400009456	0.187478
MEdarkgrey	PGSC0003DMG400005415	PGSC0003DMG400013235	0.187305
MEdarkgrey	PGSC0003DMG400005415	PGSC0003DMG400007061	0.187035
MEdarkgrey	PGSC0003DMG400005415	PGSC0003DMG400029552	0.185002
MEdarkgrey	PGSC0003DMG400005415	PGSC0003DMG400016168	0.179542
MEdarkgrey	PGSC0003DMG400005415	PGSC0003DMG400013804	0.178065
MEdarkgrey	PGSC0003DMG400005415	PGSC0003DMG400020440	0.174715
MEdarkgrey	PGSC0003DMG400005415	PGSC0003DMG400019246	0.1729
MEdarkgrey	PGSC0003DMG400005415	PGSC0003DMG400023947	0.170317
MEdarkgrey	PGSC0003DMG400005415	PGSC0003DMG400024895	0.169428
MEdarkgrey	PGSC0003DMG400005415	PGSC0003DMG401028453	0.168701
MEdarkgrey	PGSC0003DMG400005415	PGSC0003DMG400009604	0.167461
MEdarkgrey	PGSC0003DMG400005415	PGSC0003DMG400006569	0.165497
MEdarkgrey	PGSC0003DMG400005415	PGSC0003DMG400007244	0.165013
MEdarkgrey	PGSC0003DMG400005415	PGSC0003DMG400017870	0.162214
MEdarkgrey	PGSC0003DMG400005415	PGSC0003DMG401027395	0.158572
MEdarkgrey	PGSC0003DMG400005415	PGSC0003DMG400007665	0.15822
MEdarkgrey	PGSC0003DMG400005415	PGSC0003DMG400023051	0.155343
MEdarkgrey	PGSC0003DMG400005415	PGSC0003DMG401028957	0.154328
MEdarkgrey	PGSC0003DMG400005415	PGSC0003DMG400018853	0.154235
MEdarkgrey	PGSC0003DMG400005415	PGSC0003DMG402028957	0.154079
MEdarkgrey	PGSC0003DMG400005415	PGSC0003DMG402027394	0.152272
MEdarkgrey	PGSC0003DMG400005415	PGSC0003DMG400023949	0.152086
MEdarkgrey	PGSC0003DMG400005415	PGSC0003DMG400020131	0.151562
MEdarkgrey	PGSC0003DMG400005415	PGSC0003DMG400010934	0.15135
MEdarkgrey	PGSC0003DMG400005415	PGSC0003DMG400008936	0.150311
MEdarkgrey	PGSC0003DMG400005415	PGSC0003DMG400016460	0.149654
MEdarkgrey	PGSC0003DMG400005415	PGSC0003DMG400027289	0.146286
MEdarkgrey	PGSC0003DMG400005415	PGSC0003DMG400006326	0.145377
MEdarkgrey	PGSC0003DMG400005415	PGSC0003DMG400010314	0.14331
MEdarkgrey	PGSC0003DMG400005415	PGSC0003DMG401027394	0.140873
MEdarkgrey	PGSC0003DMG400005415	PGSC0003DMG400010819	0.139801
MEdarkgrey	PGSC0003DMG400005415	PGSC0003DMG400015933	0.138028
MEdarkgrey	PGSC0003DMG400005415	PGSC0003DMG400028956	0.137637
MEdarkgrey	PGSC0003DMG400027534	PGSC0003DMG400033031	0.300733
MEdarkgrey	PGSC0003DMG400027534	PGSC0003DMG402017902	0.282258
MEdarkgrey	PGSC0003DMG400027534	PGSC0003DMG400036772	0.259251
MEdarkgrey	PGSC0003DMG400027534	PGSC0003DMG400038230	0.258663
MEdarkgrey	PGSC0003DMG400027534	PGSC0003DMG401030861	0.25395
MEdarkgrey	PGSC0003DMG400027534	PGSC0003DMG400030810	0.251154
MEdarkgrey	PGSC0003DMG400027534	PGSC0003DMG400031559	0.250514
MEdarkgrey	PGSC0003DMG400027534	PGSC0003DMG400041016	0.24629
MEdarkgrey	PGSC0003DMG400027534	PGSC0003DMG401020232	0.243518
MEdarkgrey	PGSC0003DMG400027534	PGSC0003DMG402029307	0.241226
MEdarkgrey	PGSC0003DMG400027534	PGSC0003DMG401012456	0.240882
MEdarkgrey	PGSC0003DMG400027534	PGSC0003DMG400038332	0.240311
MEdarkgrey	PGSC0003DMG400027534	PGSC0003DMG400028806	0.239346
MEdarkgrey	PGSC0003DMG400027534	PGSC0003DMG401014138	0.238231
MEdarkgrey	PGSC0003DMG400027534	PGSC0003DMG400028249	0.237565
MEdarkgrey	PGSC0003DMG400027534	PGSC0003DMG400030220	0.236652
MEdarkgrey	PGSC0003DMG400027534	PGSC0003DMG401002542	0.23518
MEdarkgrey	PGSC0003DMG400027534	PGSC0003DMG400027669	0.234712
MEdarkgrey	PGSC0003DMG400027534	PGSC0003DMG400031262	0.232966
MEdarkgrey	PGSC0003DMG400027534	PGSC0003DMG400031826	0.230589
MEdarkgrey	PGSC0003DMG400027534	PGSC0003DMG400028120	0.229354
MEdarkgrey	PGSC0003DMG400027534	PGSC0003DMG402027395	0.227559
MEdarkgrey	PGSC0003DMG400027534	PGSC0003DMG400028958	0.225441
MEdarkgrey	PGSC0003DMG400027534	PGSC0003DMG400032820	0.21939
MEdarkgrey	PGSC0003DMG400027534	PGSC0003DMG400030829	0.218507
MEdarkgrey	PGSC0003DMG400027534	PGSC0003DMG400030029	0.217704
MEdarkgrey	PGSC0003DMG400027534	PGSC0003DMG400031845	0.212144
MEdarkgrey	PGSC0003DMG400027534	PGSC0003DMG400029885	0.210621
MEdarkgrey	PGSC0003DMG400027534	PGSC0003DMG400029489	0.20976
MEdarkgrey	PGSC0003DMG400027534	PGSC0003DMG402028848	0.207531
MEdarkgrey	PGSC0003DMG400027534	PGSC0003DMG400028581	0.203667
MEdarkgrey	PGSC0003DMG400027534	PGSC0003DMG400030701	0.199917
MEdarkgrey	PGSC0003DMG400027534	PGSC0003DMG402031741	0.199814
MEdarkgrey	PGSC0003DMG400027534	PGSC0003DMG400030617	0.199075
MEdarkgrey	PGSC0003DMG400027534	PGSC0003DMG400028972	0.197965
MEdarkgrey	PGSC0003DMG400027534	PGSC0003DMG400032129	0.197685
MEdarkgrey	PGSC0003DMG400027534	PGSC0003DMG400031791	0.19463
MEdarkgrey	PGSC0003DMG400027534	PGSC0003DMG401020784	0.194318
MEdarkgrey	PGSC0003DMG400027534	PGSC0003DMG400030826	0.192017
MEdarkgrey	PGSC0003DMG400027534	PGSC0003DMG400029948	0.192011
MEdarkgrey	PGSC0003DMG400027534	PGSC0003DMG402018151	0.189961
MEdarkgrey	PGSC0003DMG400027534	PGSC0003DMG400028384	0.188921
MEdarkgrey	PGSC0003DMG400027534	PGSC0003DMG401024975	0.188687
MEdarkgrey	PGSC0003DMG400027534	PGSC0003DMG400031335	0.188187
MEdarkgrey	PGSC0003DMG400027534	PGSC0003DMG400029592	0.18799
MEdarkgrey	PGSC0003DMG400027534	PGSC0003DMG400032216	0.187223
MEdarkgrey	PGSC0003DMG400027534	PGSC0003DMG402031322	0.182763
MEdarkgrey	PGSC0003DMG400027534	PGSC0003DMG403024620	0.180955
MEdarkgrey	PGSC0003DMG400027534	PGSC0003DMG400028539	0.177726
MEdarkgrey	PGSC0003DMG400027534	PGSC0003DMG400029803	0.177234
MEdarkgrey	PGSC0003DMG400027534	PGSC0003DMG401027395	0.174483
MEdarkgrey	PGSC0003DMG400027534	PGSC0003DMG400031019	0.17233
MEdarkgrey	PGSC0003DMG400027534	PGSC0003DMG400027890	0.171826
MEdarkgrey	PGSC0003DMG400027534	PGSC0003DMG400030438	0.170683
MEdarkgrey	PGSC0003DMG400027534	PGSC0003DMG400029552	0.169505
MEdarkgrey	PGSC0003DMG400027534	PGSC0003DMG402008483	0.169064
MEdarkgrey	PGSC0003DMG400027534	PGSC0003DMG400028215	0.166436
MEdarkgrey	PGSC0003DMG400027534	PGSC0003DMG400028381	0.163838
MEdarkgrey	PGSC0003DMG400027534	PGSC0003DMG401022784	0.163391
MEdarkgrey	PGSC0003DMG400027534	PGSC0003DMG400030633	0.162315
MEdarkgrey	PGSC0003DMG400027534	PGSC0003DMG401007575	0.162055
MEdarkgrey	PGSC0003DMG400027534	PGSC0003DMG402020784	0.160416
MEdarkgrey	PGSC0003DMG400027534	PGSC0003DMG402027394	0.160112
MEdarkgrey	PGSC0003DMG400027534	PGSC0003DMG402018475	0.159116
MEdarkgrey	PGSC0003DMG400027534	PGSC0003DMG402028957	0.158453
MEdarkgrey	PGSC0003DMG400027534	PGSC0003DMG400032120	0.157004
MEdarkgrey	PGSC0003DMG400027534	PGSC0003DMG401028453	0.156951
MEdarkgrey	PGSC0003DMG400027534	PGSC0003DMG401027394	0.152263
MEdarkgrey	PGSC0003DMG400027534	PGSC0003DMG401028957	0.15222
MEdarkgrey	PGSC0003DMG400027534	PGSC0003DMG400028956	0.146971
MEdarkgrey	PGSC0003DMG400027534	PGSC0003DMG400027652	0.1429
MEdarkgrey	PGSC0003DMG400027534	PGSC0003DMG400028607	0.130837
MEdarkgrey	PGSC0003DMG400033031	PGSC0003DMG401020232	0.323896
MEdarkgrey	PGSC0003DMG400033031	PGSC0003DMG402017902	0.322797
MEdarkgrey	PGSC0003DMG400033031	PGSC0003DMG402031741	0.31568
MEdarkgrey	PGSC0003DMG400033031	PGSC0003DMG401030861	0.313145
MEdarkgrey	PGSC0003DMG400033031	PGSC0003DMG400036772	0.303945
MEdarkgrey	PGSC0003DMG400033031	PGSC0003DMG400038230	0.29583
MEdarkgrey	PGSC0003DMG400033031	PGSC0003DMG401002542	0.295465
MEdarkgrey	PGSC0003DMG400033031	PGSC0003DMG401014138	0.292061
MEdarkgrey	PGSC0003DMG400033031	PGSC0003DMG400041016	0.289154
MEdarkgrey	PGSC0003DMG400033031	PGSC0003DMG402029307	0.287254
MEdarkgrey	PGSC0003DMG400033031	PGSC0003DMG402028848	0.280793
MEdarkgrey	PGSC0003DMG400033031	PGSC0003DMG401020784	0.274052
MEdarkgrey	PGSC0003DMG400033031	PGSC0003DMG400038332	0.26999
MEdarkgrey	PGSC0003DMG400033031	PGSC0003DMG401022784	0.255628
MEdarkgrey	PGSC0003DMG400033031	PGSC0003DMG401012456	0.254518
MEdarkgrey	PGSC0003DMG400033031	PGSC0003DMG403024620	0.252521
MEdarkgrey	PGSC0003DMG400033031	PGSC0003DMG402018151	0.247549
MEdarkgrey	PGSC0003DMG400033031	PGSC0003DMG402008483	0.245434
MEdarkgrey	PGSC0003DMG400033031	PGSC0003DMG402018475	0.244161
MEdarkgrey	PGSC0003DMG400033031	PGSC0003DMG402027395	0.228215
MEdarkgrey	PGSC0003DMG400033031	PGSC0003DMG402031322	0.220902
MEdarkgrey	PGSC0003DMG400033031	PGSC0003DMG402020784	0.209934
MEdarkgrey	PGSC0003DMG400033031	PGSC0003DMG401007575	0.207876
MEdarkgrey	PGSC0003DMG400033031	PGSC0003DMG401024975	0.159906
MEdarkgrey	PGSC0003DMG400033031	PGSC0003DMG401028453	0.157022
MEdarkgrey	PGSC0003DMG400033031	PGSC0003DMG401028957	0.153815
MEdarkgrey	PGSC0003DMG400033031	PGSC0003DMG402028957	0.147037
MEdarkgrey	PGSC0003DMG400033031	PGSC0003DMG402027394	0.141326
MEdarkgrey	PGSC0003DMG400033031	PGSC0003DMG401027395	0.138116
MEdarkgrey	PGSC0003DMG400033031	PGSC0003DMG401027394	0.128186
MEdarkgrey	PGSC0003DMG400015897	PGSC0003DMG400033031	0.312833
MEdarkgrey	PGSC0003DMG400015897	PGSC0003DMG402017902	0.312708
MEdarkgrey	PGSC0003DMG400015897	PGSC0003DMG400028958	0.299028
MEdarkgrey	PGSC0003DMG400015897	PGSC0003DMG400020599	0.296603
MEdarkgrey	PGSC0003DMG400015897	PGSC0003DMG400020606	0.296603
MEdarkgrey	PGSC0003DMG400015897	PGSC0003DMG400020607	0.296603
MEdarkgrey	PGSC0003DMG400015897	PGSC0003DMG400024537	0.2957
MEdarkgrey	PGSC0003DMG400015897	PGSC0003DMG400022013	0.295121
MEdarkgrey	PGSC0003DMG400015897	PGSC0003DMG400031262	0.286445
MEdarkgrey	PGSC0003DMG400015897	PGSC0003DMG400031559	0.285774
MEdarkgrey	PGSC0003DMG400015897	PGSC0003DMG400041016	0.284817
MEdarkgrey	PGSC0003DMG400015897	PGSC0003DMG401020232	0.284665
MEdarkgrey	PGSC0003DMG400015897	PGSC0003DMG400027669	0.281381
MEdarkgrey	PGSC0003DMG400015897	PGSC0003DMG400025091	0.280895
MEdarkgrey	PGSC0003DMG400015897	PGSC0003DMG400022031	0.277224
MEdarkgrey	PGSC0003DMG400015897	PGSC0003DMG401030861	0.274619
MEdarkgrey	PGSC0003DMG400015897	PGSC0003DMG400022764	0.273951
MEdarkgrey	PGSC0003DMG400015897	PGSC0003DMG400018279	0.273752
MEdarkgrey	PGSC0003DMG400015897	PGSC0003DMG400038230	0.273054
MEdarkgrey	PGSC0003DMG400015897	PGSC0003DMG400025171	0.27202
MEdarkgrey	PGSC0003DMG400015897	PGSC0003DMG400022348	0.271016
MEdarkgrey	PGSC0003DMG400015897	PGSC0003DMG400028120	0.269232
MEdarkgrey	PGSC0003DMG400015897	PGSC0003DMG400036772	0.268193
MEdarkgrey	PGSC0003DMG400015897	PGSC0003DMG400027534	0.267301
MEdarkgrey	PGSC0003DMG400015897	PGSC0003DMG400025480	0.266006
MEdarkgrey	PGSC0003DMG400015897	PGSC0003DMG401012456	0.265066
MEdarkgrey	PGSC0003DMG400015897	PGSC0003DMG400029489	0.261169
MEdarkgrey	PGSC0003DMG400015897	PGSC0003DMG400016516	0.260376
MEdarkgrey	PGSC0003DMG400015897	PGSC0003DMG400027233	0.259102
MEdarkgrey	PGSC0003DMG400015897	PGSC0003DMG400020828	0.256322
MEdarkgrey	PGSC0003DMG400015897	PGSC0003DMG400030810	0.255835
MEdarkgrey	PGSC0003DMG400015897	PGSC0003DMG400020209	0.255382
MEdarkgrey	PGSC0003DMG400015897	PGSC0003DMG400024513	0.252482
MEdarkgrey	PGSC0003DMG400015897	PGSC0003DMG400016813	0.252252
MEdarkgrey	PGSC0003DMG400015897	PGSC0003DMG401002542	0.252121
MEdarkgrey	PGSC0003DMG400015897	PGSC0003DMG400018800	0.251144
MEdarkgrey	PGSC0003DMG400015897	PGSC0003DMG400030220	0.250476
MEdarkgrey	PGSC0003DMG400015897	PGSC0003DMG400020028	0.249271
MEdarkgrey	PGSC0003DMG400015897	PGSC0003DMG400024213	0.244242
MEdarkgrey	PGSC0003DMG400015897	PGSC0003DMG402027395	0.242908
MEdarkgrey	PGSC0003DMG400015897	PGSC0003DMG400017301	0.242865
MEdarkgrey	PGSC0003DMG400015897	PGSC0003DMG402028848	0.240821
MEdarkgrey	PGSC0003DMG400015897	PGSC0003DMG400025137	0.240588
MEdarkgrey	PGSC0003DMG400015897	PGSC0003DMG400016247	0.240246
MEdarkgrey	PGSC0003DMG400015897	PGSC0003DMG400016699	0.238609
MEdarkgrey	PGSC0003DMG400015897	PGSC0003DMG400017753	0.238565
MEdarkgrey	PGSC0003DMG400015897	PGSC0003DMG400028806	0.237979
MEdarkgrey	PGSC0003DMG400015897	PGSC0003DMG400020294	0.237509
MEdarkgrey	PGSC0003DMG400015897	PGSC0003DMG400019104	0.236058
MEdarkgrey	PGSC0003DMG400015897	PGSC0003DMG400026565	0.233175
MEdarkgrey	PGSC0003DMG400015897	PGSC0003DMG400020589	0.231277
MEdarkgrey	PGSC0003DMG400015897	PGSC0003DMG400022252	0.229476
MEdarkgrey	PGSC0003DMG400015897	PGSC0003DMG402029307	0.229276
MEdarkgrey	PGSC0003DMG400015897	PGSC0003DMG400024575	0.229223
MEdarkgrey	PGSC0003DMG400015897	PGSC0003DMG400019632	0.228357
MEdarkgrey	PGSC0003DMG400015897	PGSC0003DMG400022762	0.226584
MEdarkgrey	PGSC0003DMG400015897	PGSC0003DMG401014138	0.226461
MEdarkgrey	PGSC0003DMG400015897	PGSC0003DMG400028249	0.226333
MEdarkgrey	PGSC0003DMG400015897	PGSC0003DMG400022383	0.224726
MEdarkgrey	PGSC0003DMG400015897	PGSC0003DMG400032820	0.224026
MEdarkgrey	PGSC0003DMG400015897	PGSC0003DMG400027118	0.222664
MEdarkgrey	PGSC0003DMG400015897	PGSC0003DMG400017840	0.221933
MEdarkgrey	PGSC0003DMG400015897	PGSC0003DMG400018246	0.221038
MEdarkgrey	PGSC0003DMG400015897	PGSC0003DMG400030029	0.219699
MEdarkgrey	PGSC0003DMG400015897	PGSC0003DMG400018314	0.219268
MEdarkgrey	PGSC0003DMG400015897	PGSC0003DMG400027224	0.218909
MEdarkgrey	PGSC0003DMG400015897	PGSC0003DMG400020314	0.217726
MEdarkgrey	PGSC0003DMG400015897	PGSC0003DMG400020343	0.216926
MEdarkgrey	PGSC0003DMG400015897	PGSC0003DMG403024620	0.215075
MEdarkgrey	PGSC0003DMG400015897	PGSC0003DMG400038332	0.213937
MEdarkgrey	PGSC0003DMG400015897	PGSC0003DMG400021685	0.213792
MEdarkgrey	PGSC0003DMG400015897	PGSC0003DMG400032216	0.213784
MEdarkgrey	PGSC0003DMG400015897	PGSC0003DMG400026114	0.21362
MEdarkgrey	PGSC0003DMG400015897	PGSC0003DMG400021686	0.212885
MEdarkgrey	PGSC0003DMG400015897	PGSC0003DMG400028581	0.211927
MEdarkgrey	PGSC0003DMG400015897	PGSC0003DMG400030701	0.210371
MEdarkgrey	PGSC0003DMG400015897	PGSC0003DMG400031826	0.209685
MEdarkgrey	PGSC0003DMG400015897	PGSC0003DMG402031741	0.209328
MEdarkgrey	PGSC0003DMG400015897	PGSC0003DMG400021614	0.208832
MEdarkgrey	PGSC0003DMG400015897	PGSC0003DMG400032129	0.20853
MEdarkgrey	PGSC0003DMG400015897	PGSC0003DMG400016709	0.208099
MEdarkgrey	PGSC0003DMG400015897	PGSC0003DMG400026736	0.205209
MEdarkgrey	PGSC0003DMG400015897	PGSC0003DMG400028381	0.204314
MEdarkgrey	PGSC0003DMG400015897	PGSC0003DMG401027395	0.204244
MEdarkgrey	PGSC0003DMG400015897	PGSC0003DMG400026363	0.203161
MEdarkgrey	PGSC0003DMG400015897	PGSC0003DMG400028972	0.20264
MEdarkgrey	PGSC0003DMG400015897	PGSC0003DMG400030617	0.201814
MEdarkgrey	PGSC0003DMG400015897	PGSC0003DMG400018043	0.201456
MEdarkgrey	PGSC0003DMG400015897	PGSC0003DMG400030829	0.201264
MEdarkgrey	PGSC0003DMG400015897	PGSC0003DMG400020630	0.196322
MEdarkgrey	PGSC0003DMG400015897	PGSC0003DMG401020784	0.193217
MEdarkgrey	PGSC0003DMG400015897	PGSC0003DMG400029803	0.192308
MEdarkgrey	PGSC0003DMG400015897	PGSC0003DMG400031791	0.191963
MEdarkgrey	PGSC0003DMG400015897	PGSC0003DMG400029885	0.191729
MEdarkgrey	PGSC0003DMG400015897	PGSC0003DMG400016844	0.185746
MEdarkgrey	PGSC0003DMG400015897	PGSC0003DMG400023880	0.185627
MEdarkgrey	PGSC0003DMG400015897	PGSC0003DMG400026093	0.185199
MEdarkgrey	PGSC0003DMG400015897	PGSC0003DMG400030633	0.181549
MEdarkgrey	PGSC0003DMG400015897	PGSC0003DMG400024120	0.178456
MEdarkgrey	PGSC0003DMG400015897	PGSC0003DMG400017863	0.17772
MEdarkgrey	PGSC0003DMG400015897	PGSC0003DMG400028384	0.175873
MEdarkgrey	PGSC0003DMG400015897	PGSC0003DMG400031335	0.174145
MEdarkgrey	PGSC0003DMG400015897	PGSC0003DMG400031845	0.173705
MEdarkgrey	PGSC0003DMG400015897	PGSC0003DMG400020272	0.173437
MEdarkgrey	PGSC0003DMG400015897	PGSC0003DMG400027652	0.173329
MEdarkgrey	PGSC0003DMG400015897	PGSC0003DMG400030826	0.173304
MEdarkgrey	PGSC0003DMG400015897	PGSC0003DMG401024975	0.172233
MEdarkgrey	PGSC0003DMG400015897	PGSC0003DMG400026790	0.171981
MEdarkgrey	PGSC0003DMG400015897	PGSC0003DMG400028539	0.171265
MEdarkgrey	PGSC0003DMG400015897	PGSC0003DMG400029948	0.170338
MEdarkgrey	PGSC0003DMG400015897	PGSC0003DMG400022897	0.1699
MEdarkgrey	PGSC0003DMG400015897	PGSC0003DMG400024268	0.16905
MEdarkgrey	PGSC0003DMG400015897	PGSC0003DMG402018151	0.168526
MEdarkgrey	PGSC0003DMG400015897	PGSC0003DMG400031019	0.164145
MEdarkgrey	PGSC0003DMG400015897	PGSC0003DMG400024594	0.162607
MEdarkgrey	PGSC0003DMG400015897	PGSC0003DMG400023051	0.162522
MEdarkgrey	PGSC0003DMG400015897	PGSC0003DMG400020440	0.160908
MEdarkgrey	PGSC0003DMG400015897	PGSC0003DMG402027394	0.158868
MEdarkgrey	PGSC0003DMG400015897	PGSC0003DMG400017870	0.158507
MEdarkgrey	PGSC0003DMG400015897	PGSC0003DMG400016460	0.158445
MEdarkgrey	PGSC0003DMG400015897	PGSC0003DMG400016168	0.158333
MEdarkgrey	PGSC0003DMG400015897	PGSC0003DMG400025175	0.157929
MEdarkgrey	PGSC0003DMG400015897	PGSC0003DMG400027289	0.154729
MEdarkgrey	PGSC0003DMG400015897	PGSC0003DMG400019913	0.151237
MEdarkgrey	PGSC0003DMG400015897	PGSC0003DMG401027394	0.151155
MEdarkgrey	PGSC0003DMG400015897	PGSC0003DMG402028957	0.150594
MEdarkgrey	PGSC0003DMG400015897	PGSC0003DMG402008483	0.14939
MEdarkgrey	PGSC0003DMG400015897	PGSC0003DMG401007575	0.149268
MEdarkgrey	PGSC0003DMG400015897	PGSC0003DMG400026303	0.147781
MEdarkgrey	PGSC0003DMG400015897	PGSC0003DMG400018236	0.147298
MEdarkgrey	PGSC0003DMG400015897	PGSC0003DMG400015933	0.146831
MEdarkgrey	PGSC0003DMG400015897	PGSC0003DMG401022784	0.145284
MEdarkgrey	PGSC0003DMG400015897	PGSC0003DMG400025120	0.144614
MEdarkgrey	PGSC0003DMG400015897	PGSC0003DMG402020784	0.144298
MEdarkgrey	PGSC0003DMG400015897	PGSC0003DMG402031322	0.143506
MEdarkgrey	PGSC0003DMG400015897	PGSC0003DMG402018475	0.141158
MEdarkgrey	PGSC0003DMG400015897	PGSC0003DMG400019191	0.141025
MEdarkgrey	PGSC0003DMG400015897	PGSC0003DMG400028956	0.139472
MEdarkgrey	PGSC0003DMG400015897	PGSC0003DMG401028957	0.139344
MEdarkgrey	PGSC0003DMG400015897	PGSC0003DMG400022019	0.13923
MEdarkgrey	PGSC0003DMG400015897	PGSC0003DMG400029552	0.137373
MEdarkgrey	PGSC0003DMG400015897	PGSC0003DMG400018791	0.133303
MEdarkgrey	PGSC0003DMG400015897	PGSC0003DMG400029592	0.132046
MEdarkgrey	PGSC0003DMG400015897	PGSC0003DMG400027890	0.131477
MEdarkgrey	PGSC0003DMG400015897	PGSC0003DMG400028607	0.13002
MEdarkgrey	PGSC0003DMG400015897	PGSC0003DMG400024895	0.129441
MEdarkgrey	PGSC0003DMG400015897	PGSC0003DMG400018224	0.128124
MEdarkgrey	PGSC0003DMG400015897	PGSC0003DMG400023949	0.127204
MEdarkgrey	PGSC0003DMG400015897	PGSC0003DMG400024754	0.126637
MEdarkgrey	PGSC0003DMG400015897	PGSC0003DMG400022402	0.126531
MEdarkgrey	PGSC0003DMG400015897	PGSC0003DMG400020050	0.123264
MEdarkgrey	PGSC0003DMG400015897	PGSC0003DMG400020131	0.121737
MEdarkgrey	PGSC0003DMG400015897	PGSC0003DMG400032120	0.119995
MEdarkgrey	PGSC0003DMG400015897	PGSC0003DMG401028453	0.115768
MEdarkgrey	PGSC0003DMG400015897	PGSC0003DMG400018853	0.114948
MEdarkgrey	PGSC0003DMG400015897	PGSC0003DMG400030438	0.111098
MEdarkgrey	PGSC0003DMG400015897	PGSC0003DMG400028215	0.107978
MEdarkgrey	PGSC0003DMG400015897	PGSC0003DMG400023947	0.106678
MEdarkgrey	PGSC0003DMG400015897	PGSC0003DMG400024993	0.104556
MEdarkgrey	PGSC0003DMG400010794	PGSC0003DMG400020599	0.332604
MEdarkgrey	PGSC0003DMG400010794	PGSC0003DMG400020606	0.332604
MEdarkgrey	PGSC0003DMG400010794	PGSC0003DMG400020607	0.332604
MEdarkgrey	PGSC0003DMG400010794	PGSC0003DMG400015888	0.326876
MEdarkgrey	PGSC0003DMG400010794	PGSC0003DMG400018800	0.322902
MEdarkgrey	PGSC0003DMG400010794	PGSC0003DMG400028958	0.32248
MEdarkgrey	PGSC0003DMG400010794	PGSC0003DMG400015897	0.319188
MEdarkgrey	PGSC0003DMG400010794	PGSC0003DMG402017902	0.31847
MEdarkgrey	PGSC0003DMG400010794	PGSC0003DMG400041016	0.316984
MEdarkgrey	PGSC0003DMG400010794	PGSC0003DMG400024537	0.314567
MEdarkgrey	PGSC0003DMG400010794	PGSC0003DMG400031262	0.313707
MEdarkgrey	PGSC0003DMG400010794	PGSC0003DMG400020589	0.312299
MEdarkgrey	PGSC0003DMG400010794	PGSC0003DMG400030220	0.310599
MEdarkgrey	PGSC0003DMG400010794	PGSC0003DMG400022764	0.310033
MEdarkgrey	PGSC0003DMG400010794	PGSC0003DMG400020209	0.308556
MEdarkgrey	PGSC0003DMG400010794	PGSC0003DMG400033031	0.307888
MEdarkgrey	PGSC0003DMG400010794	PGSC0003DMG400028120	0.304766
MEdarkgrey	PGSC0003DMG400010794	PGSC0003DMG400027669	0.304279
MEdarkgrey	PGSC0003DMG400010794	PGSC0003DMG400025091	0.30045
MEdarkgrey	PGSC0003DMG400010794	PGSC0003DMG400016699	0.298919
MEdarkgrey	PGSC0003DMG400010794	PGSC0003DMG401012456	0.297544
MEdarkgrey	PGSC0003DMG400010794	PGSC0003DMG400016813	0.297012
MEdarkgrey	PGSC0003DMG400010794	PGSC0003DMG401020232	0.296304
MEdarkgrey	PGSC0003DMG400010794	PGSC0003DMG400022383	0.295985
MEdarkgrey	PGSC0003DMG400010794	PGSC0003DMG400016709	0.292815
MEdarkgrey	PGSC0003DMG400010794	PGSC0003DMG400030810	0.289833
MEdarkgrey	PGSC0003DMG400010794	PGSC0003DMG400022031	0.285665
MEdarkgrey	PGSC0003DMG400010794	PGSC0003DMG400011730	0.285488
MEdarkgrey	PGSC0003DMG400010794	PGSC0003DMG400025137	0.285226
MEdarkgrey	PGSC0003DMG400010794	PGSC0003DMG400032216	0.285062
MEdarkgrey	PGSC0003DMG400010794	PGSC0003DMG400020028	0.284986
MEdarkgrey	PGSC0003DMG400010794	PGSC0003DMG400020294	0.283999
MEdarkgrey	PGSC0003DMG400010794	PGSC0003DMG400020630	0.283942
MEdarkgrey	PGSC0003DMG400010794	PGSC0003DMG402028848	0.283207
MEdarkgrey	PGSC0003DMG400010794	PGSC0003DMG401030861	0.282244
MEdarkgrey	PGSC0003DMG400010794	PGSC0003DMG400026565	0.282238
MEdarkgrey	PGSC0003DMG400010794	PGSC0003DMG400036772	0.281976
MEdarkgrey	PGSC0003DMG400010794	PGSC0003DMG400015530	0.281953
MEdarkgrey	PGSC0003DMG400010794	PGSC0003DMG400038230	0.279733
MEdarkgrey	PGSC0003DMG400010794	PGSC0003DMG400018279	0.279427
MEdarkgrey	PGSC0003DMG400010794	PGSC0003DMG400011033	0.279256
MEdarkgrey	PGSC0003DMG400010794	PGSC0003DMG400032820	0.278181
MEdarkgrey	PGSC0003DMG400010794	PGSC0003DMG400029489	0.277221
MEdarkgrey	PGSC0003DMG400010794	PGSC0003DMG400011103	0.276436
MEdarkgrey	PGSC0003DMG400010794	PGSC0003DMG400029803	0.27593
MEdarkgrey	PGSC0003DMG400010794	PGSC0003DMG400014137	0.273897
MEdarkgrey	PGSC0003DMG400010794	PGSC0003DMG402029307	0.273692
MEdarkgrey	PGSC0003DMG400010794	PGSC0003DMG400027534	0.272341
MEdarkgrey	PGSC0003DMG400010794	PGSC0003DMG400022252	0.269815
MEdarkgrey	PGSC0003DMG400010794	PGSC0003DMG400032129	0.269515
MEdarkgrey	PGSC0003DMG400010794	PGSC0003DMG400019104	0.268623
MEdarkgrey	PGSC0003DMG400010794	PGSC0003DMG400016247	0.267918
MEdarkgrey	PGSC0003DMG400010794	PGSC0003DMG400017753	0.26742
MEdarkgrey	PGSC0003DMG400010794	PGSC0003DMG400022013	0.266973
MEdarkgrey	PGSC0003DMG400010794	PGSC0003DMG400030701	0.26484
MEdarkgrey	PGSC0003DMG400010794	PGSC0003DMG400024513	0.26351
MEdarkgrey	PGSC0003DMG400010794	PGSC0003DMG400026736	0.262184
MEdarkgrey	PGSC0003DMG400010794	PGSC0003DMG400030829	0.261775
MEdarkgrey	PGSC0003DMG400010794	PGSC0003DMG401014138	0.260602
MEdarkgrey	PGSC0003DMG400010794	PGSC0003DMG400014156	0.260048
MEdarkgrey	PGSC0003DMG400010794	PGSC0003DMG400020828	0.258547
MEdarkgrey	PGSC0003DMG400010794	PGSC0003DMG400022348	0.258491
MEdarkgrey	PGSC0003DMG400010794	PGSC0003DMG400028581	0.257923
MEdarkgrey	PGSC0003DMG400010794	PGSC0003DMG400024213	0.256755
MEdarkgrey	PGSC0003DMG400010794	PGSC0003DMG400016844	0.256533
MEdarkgrey	PGSC0003DMG400010794	PGSC0003DMG400031826	0.25544
MEdarkgrey	PGSC0003DMG400010794	PGSC0003DMG402031741	0.254732
MEdarkgrey	PGSC0003DMG400010794	PGSC0003DMG400021614	0.254657
MEdarkgrey	PGSC0003DMG400010794	PGSC0003DMG400027233	0.253953
MEdarkgrey	PGSC0003DMG400010794	PGSC0003DMG400025480	0.252717
MEdarkgrey	PGSC0003DMG400010794	PGSC0003DMG400021686	0.250516
MEdarkgrey	PGSC0003DMG400010794	PGSC0003DMG400029885	0.249972
MEdarkgrey	PGSC0003DMG400010794	PGSC0003DMG400017840	0.249529
MEdarkgrey	PGSC0003DMG400010794	PGSC0003DMG400014835	0.248845
MEdarkgrey	PGSC0003DMG400010794	PGSC0003DMG400017301	0.248768
MEdarkgrey	PGSC0003DMG400010794	PGSC0003DMG401002542	0.248316
MEdarkgrey	PGSC0003DMG400010794	PGSC0003DMG400031559	0.248252
MEdarkgrey	PGSC0003DMG400010794	PGSC0003DMG400014823	0.247135
MEdarkgrey	PGSC0003DMG400010794	PGSC0003DMG400010947	0.245474
MEdarkgrey	PGSC0003DMG400010794	PGSC0003DMG400025171	0.245183
MEdarkgrey	PGSC0003DMG400010794	PGSC0003DMG401007575	0.244766
MEdarkgrey	PGSC0003DMG400010794	PGSC0003DMG400013331	0.244402
MEdarkgrey	PGSC0003DMG400010794	PGSC0003DMG400027224	0.243853
MEdarkgrey	PGSC0003DMG400010794	PGSC0003DMG400028249	0.240953
MEdarkgrey	PGSC0003DMG400010794	PGSC0003DMG400030029	0.240695
MEdarkgrey	PGSC0003DMG400010794	PGSC0003DMG400012624	0.239772
MEdarkgrey	PGSC0003DMG400010794	PGSC0003DMG400027652	0.239766
MEdarkgrey	PGSC0003DMG400010794	PGSC0003DMG400023880	0.237983
MEdarkgrey	PGSC0003DMG400010794	PGSC0003DMG400020314	0.237717
MEdarkgrey	PGSC0003DMG400010794	PGSC0003DMG400028806	0.235344
MEdarkgrey	PGSC0003DMG400010794	PGSC0003DMG400015745	0.235336
MEdarkgrey	PGSC0003DMG400010794	PGSC0003DMG400022762	0.232792
MEdarkgrey	PGSC0003DMG400010794	PGSC0003DMG400030826	0.232116
MEdarkgrey	PGSC0003DMG400010794	PGSC0003DMG400021685	0.23147
MEdarkgrey	PGSC0003DMG400010794	PGSC0003DMG400026790	0.231301
MEdarkgrey	PGSC0003DMG400010794	PGSC0003DMG403024620	0.231135
MEdarkgrey	PGSC0003DMG400010794	PGSC0003DMG400017863	0.23097
MEdarkgrey	PGSC0003DMG400010794	PGSC0003DMG400020272	0.23092
MEdarkgrey	PGSC0003DMG400010794	PGSC0003DMG400010815	0.230728
MEdarkgrey	PGSC0003DMG400010794	PGSC0003DMG400015468	0.230515
MEdarkgrey	PGSC0003DMG400010794	PGSC0003DMG400030633	0.229492
MEdarkgrey	PGSC0003DMG400010794	PGSC0003DMG400031845	0.229402
MEdarkgrey	PGSC0003DMG400010794	PGSC0003DMG400020343	0.228667
MEdarkgrey	PGSC0003DMG400010794	PGSC0003DMG400016516	0.227461
MEdarkgrey	PGSC0003DMG400010794	PGSC0003DMG400024120	0.226844
MEdarkgrey	PGSC0003DMG400010794	PGSC0003DMG400028381	0.226614
MEdarkgrey	PGSC0003DMG400010794	PGSC0003DMG400012577	0.224995
MEdarkgrey	PGSC0003DMG400010794	PGSC0003DMG400031019	0.2201
MEdarkgrey	PGSC0003DMG400010794	PGSC0003DMG400024575	0.218382
MEdarkgrey	PGSC0003DMG400010794	PGSC0003DMG400025175	0.217045
MEdarkgrey	PGSC0003DMG400010794	PGSC0003DMG400038332	0.216857
MEdarkgrey	PGSC0003DMG400010794	PGSC0003DMG400026093	0.216826
MEdarkgrey	PGSC0003DMG400010794	PGSC0003DMG402027395	0.216746
MEdarkgrey	PGSC0003DMG400010794	PGSC0003DMG400027118	0.214698
MEdarkgrey	PGSC0003DMG400010794	PGSC0003DMG400013804	0.213947
MEdarkgrey	PGSC0003DMG400010794	PGSC0003DMG400012321	0.211868
MEdarkgrey	PGSC0003DMG400010794	PGSC0003DMG400026114	0.211007
MEdarkgrey	PGSC0003DMG400010794	PGSC0003DMG400028539	0.210789
MEdarkgrey	PGSC0003DMG400010794	PGSC0003DMG400013108	0.210563
MEdarkgrey	PGSC0003DMG400010794	PGSC0003DMG400018236	0.209028
MEdarkgrey	PGSC0003DMG400010794	PGSC0003DMG400019632	0.206011
MEdarkgrey	PGSC0003DMG400010794	PGSC0003DMG400028384	0.204479
MEdarkgrey	PGSC0003DMG400010794	PGSC0003DMG400031335	0.203465
MEdarkgrey	PGSC0003DMG400010794	PGSC0003DMG400011721	0.201687
MEdarkgrey	PGSC0003DMG400010794	PGSC0003DMG401024975	0.196189
MEdarkgrey	PGSC0003DMG400010794	PGSC0003DMG400028607	0.194781
MEdarkgrey	PGSC0003DMG400010794	PGSC0003DMG400028972	0.194504
MEdarkgrey	PGSC0003DMG400010794	PGSC0003DMG400022019	0.194156
MEdarkgrey	PGSC0003DMG400010794	PGSC0003DMG400024268	0.193066
MEdarkgrey	PGSC0003DMG400010794	PGSC0003DMG400022897	0.192991
MEdarkgrey	PGSC0003DMG400010794	PGSC0003DMG400019913	0.191605
MEdarkgrey	PGSC0003DMG400010794	PGSC0003DMG401020784	0.190405
MEdarkgrey	PGSC0003DMG400010794	PGSC0003DMG400018043	0.190293
MEdarkgrey	PGSC0003DMG400010794	PGSC0003DMG400018246	0.189509
MEdarkgrey	PGSC0003DMG400010794	PGSC0003DMG400026303	0.183924
MEdarkgrey	PGSC0003DMG400010794	PGSC0003DMG400010821	0.182826
MEdarkgrey	PGSC0003DMG400010794	PGSC0003DMG400018314	0.182281
MEdarkgrey	PGSC0003DMG400010794	PGSC0003DMG400011777	0.177861
MEdarkgrey	PGSC0003DMG400010794	PGSC0003DMG400031791	0.177467
MEdarkgrey	PGSC0003DMG400010794	PGSC0003DMG400025120	0.175995
MEdarkgrey	PGSC0003DMG400010794	PGSC0003DMG400020050	0.173311
MEdarkgrey	PGSC0003DMG400010794	PGSC0003DMG400027890	0.172311
MEdarkgrey	PGSC0003DMG400010794	PGSC0003DMG402018151	0.172149
MEdarkgrey	PGSC0003DMG400010794	PGSC0003DMG400018224	0.170673
MEdarkgrey	PGSC0003DMG400010794	PGSC0003DMG400011336	0.169857
MEdarkgrey	PGSC0003DMG400010794	PGSC0003DMG400026363	0.169371
MEdarkgrey	PGSC0003DMG400010794	PGSC0003DMG400029948	0.169083
MEdarkgrey	PGSC0003DMG400010794	PGSC0003DMG400030617	0.167909
MEdarkgrey	PGSC0003DMG400010794	PGSC0003DMG400011016	0.165653
MEdarkgrey	PGSC0003DMG400010794	PGSC0003DMG400016168	0.164385
MEdarkgrey	PGSC0003DMG400010794	PGSC0003DMG400012813	0.163879
MEdarkgrey	PGSC0003DMG400010794	PGSC0003DMG400019191	0.161001
MEdarkgrey	PGSC0003DMG400010794	PGSC0003DMG400022402	0.160974
MEdarkgrey	PGSC0003DMG400010794	PGSC0003DMG401022784	0.158642
MEdarkgrey	PGSC0003DMG400010794	PGSC0003DMG400016460	0.156442
MEdarkgrey	PGSC0003DMG400010794	PGSC0003DMG400024594	0.154152
MEdarkgrey	PGSC0003DMG400010794	PGSC0003DMG402018475	0.151959
MEdarkgrey	PGSC0003DMG400010794	PGSC0003DMG402031322	0.149604
MEdarkgrey	PGSC0003DMG400010794	PGSC0003DMG400029592	0.149089
MEdarkgrey	PGSC0003DMG400010794	PGSC0003DMG402008483	0.147933
MEdarkgrey	PGSC0003DMG400010794	PGSC0003DMG401027395	0.146055
MEdarkgrey	PGSC0003DMG400010794	PGSC0003DMG400018791	0.144951
MEdarkgrey	PGSC0003DMG400010794	PGSC0003DMG400032120	0.142229
MEdarkgrey	PGSC0003DMG400010794	PGSC0003DMG400020440	0.137497
MEdarkgrey	PGSC0003DMG400010794	PGSC0003DMG400024993	0.135974
MEdarkgrey	PGSC0003DMG400010794	PGSC0003DMG400019246	0.135744
MEdarkgrey	PGSC0003DMG400010794	PGSC0003DMG400024754	0.133743
MEdarkgrey	PGSC0003DMG400010794	PGSC0003DMG402020784	0.133406
MEdarkgrey	PGSC0003DMG400010794	PGSC0003DMG400013235	0.132195
MEdarkgrey	PGSC0003DMG400010794	PGSC0003DMG400017870	0.129112
MEdarkgrey	PGSC0003DMG400010794	PGSC0003DMG400023051	0.127451
MEdarkgrey	PGSC0003DMG400010794	PGSC0003DMG400024895	0.123293
MEdarkgrey	PGSC0003DMG400010794	PGSC0003DMG400028215	0.122966
MEdarkgrey	PGSC0003DMG400010794	PGSC0003DMG400030438	0.120494
MEdarkgrey	PGSC0003DMG400010794	PGSC0003DMG400029552	0.120167
MEdarkgrey	PGSC0003DMG400010794	PGSC0003DMG402027394	0.119183
MEdarkgrey	PGSC0003DMG400010794	PGSC0003DMG402028957	0.118012
MEdarkgrey	PGSC0003DMG400010794	PGSC0003DMG400027289	0.115734
MEdarkgrey	PGSC0003DMG400010794	PGSC0003DMG400015933	0.112947
MEdarkgrey	PGSC0003DMG400010794	PGSC0003DMG401028957	0.111431
MEdarkgrey	PGSC0003DMG400010794	PGSC0003DMG401027394	0.110908
MEdarkgrey	PGSC0003DMG400010794	PGSC0003DMG400010934	0.11071
MEdarkgrey	PGSC0003DMG400010794	PGSC0003DMG401028453	0.108782
MEdarkgrey	PGSC0003DMG400010794	PGSC0003DMG400010819	0.107524
MEdarkgrey	PGSC0003DMG400010794	PGSC0003DMG400023947	0.105327
MEdarkgrey	PGSC0003DMG400010794	PGSC0003DMG400028956	0.104704
MEdarkgrey	PGSC0003DMG400010794	PGSC0003DMG400023949	0.102863
MEdarkgrey	PGSC0003DMG400014137	PGSC0003DMG400033031	0.283935
MEdarkgrey	PGSC0003DMG400014137	PGSC0003DMG402017902	0.264383
MEdarkgrey	PGSC0003DMG400014137	PGSC0003DMG400022348	0.259307
MEdarkgrey	PGSC0003DMG400014137	PGSC0003DMG400015897	0.255725
MEdarkgrey	PGSC0003DMG400014137	PGSC0003DMG400027534	0.252973
MEdarkgrey	PGSC0003DMG400014137	PGSC0003DMG400025171	0.249851
MEdarkgrey	PGSC0003DMG400014137	PGSC0003DMG400022013	0.249161
MEdarkgrey	PGSC0003DMG400014137	PGSC0003DMG400030810	0.246715
MEdarkgrey	PGSC0003DMG400014137	PGSC0003DMG400024537	0.244433
MEdarkgrey	PGSC0003DMG400014137	PGSC0003DMG400024213	0.239872
MEdarkgrey	PGSC0003DMG400014137	PGSC0003DMG400020209	0.239812
MEdarkgrey	PGSC0003DMG400014137	PGSC0003DMG400015888	0.237905
MEdarkgrey	PGSC0003DMG400014137	PGSC0003DMG400020599	0.235823
MEdarkgrey	PGSC0003DMG400014137	PGSC0003DMG400020606	0.235823
MEdarkgrey	PGSC0003DMG400014137	PGSC0003DMG400020607	0.235823
MEdarkgrey	PGSC0003DMG400014137	PGSC0003DMG401020232	0.235307
MEdarkgrey	PGSC0003DMG400014137	PGSC0003DMG400030220	0.232993
MEdarkgrey	PGSC0003DMG400014137	PGSC0003DMG400020828	0.230543
MEdarkgrey	PGSC0003DMG400014137	PGSC0003DMG400027118	0.228745
MEdarkgrey	PGSC0003DMG400014137	PGSC0003DMG400031262	0.228608
MEdarkgrey	PGSC0003DMG400014137	PGSC0003DMG400014156	0.226678
MEdarkgrey	PGSC0003DMG400014137	PGSC0003DMG400025137	0.223137
MEdarkgrey	PGSC0003DMG400014137	PGSC0003DMG400024575	0.222461
MEdarkgrey	PGSC0003DMG400014137	PGSC0003DMG400027233	0.222306
MEdarkgrey	PGSC0003DMG400014137	PGSC0003DMG400025480	0.221402
MEdarkgrey	PGSC0003DMG400014137	PGSC0003DMG400018043	0.221264
MEdarkgrey	PGSC0003DMG400014137	PGSC0003DMG400031559	0.221125
MEdarkgrey	PGSC0003DMG400014137	PGSC0003DMG400018279	0.220886
MEdarkgrey	PGSC0003DMG400014137	PGSC0003DMG400022762	0.220174
MEdarkgrey	PGSC0003DMG400014137	PGSC0003DMG400018800	0.219443
MEdarkgrey	PGSC0003DMG400014137	PGSC0003DMG401012456	0.217576
MEdarkgrey	PGSC0003DMG400014137	PGSC0003DMG401030861	0.217439
MEdarkgrey	PGSC0003DMG400014137	PGSC0003DMG400028120	0.216292
MEdarkgrey	PGSC0003DMG400014137	PGSC0003DMG402027395	0.214983
MEdarkgrey	PGSC0003DMG400014137	PGSC0003DMG400036772	0.214738
MEdarkgrey	PGSC0003DMG400014137	PGSC0003DMG400016813	0.214158
MEdarkgrey	PGSC0003DMG400014137	PGSC0003DMG400038230	0.213824
MEdarkgrey	PGSC0003DMG400014137	PGSC0003DMG400022031	0.213029
MEdarkgrey	PGSC0003DMG400014137	PGSC0003DMG400029489	0.211331
MEdarkgrey	PGSC0003DMG400014137	PGSC0003DMG400028806	0.210543
MEdarkgrey	PGSC0003DMG400014137	PGSC0003DMG400024513	0.209254
MEdarkgrey	PGSC0003DMG400014137	PGSC0003DMG401014138	0.209025
MEdarkgrey	PGSC0003DMG400014137	PGSC0003DMG400017301	0.208022
MEdarkgrey	PGSC0003DMG400014137	PGSC0003DMG400022383	0.207804
MEdarkgrey	PGSC0003DMG400014137	PGSC0003DMG400016516	0.204068
MEdarkgrey	PGSC0003DMG400014137	PGSC0003DMG400026114	0.203788
MEdarkgrey	PGSC0003DMG400014137	PGSC0003DMG400027669	0.202877
MEdarkgrey	PGSC0003DMG400014137	PGSC0003DMG400018314	0.201725
MEdarkgrey	PGSC0003DMG400014137	PGSC0003DMG400020343	0.201061
MEdarkgrey	PGSC0003DMG400014137	PGSC0003DMG400020294	0.199609
MEdarkgrey	PGSC0003DMG400014137	PGSC0003DMG400022764	0.198168
MEdarkgrey	PGSC0003DMG400014137	PGSC0003DMG400030029	0.197396
MEdarkgrey	PGSC0003DMG400014137	PGSC0003DMG400038332	0.196872
MEdarkgrey	PGSC0003DMG400014137	PGSC0003DMG401002542	0.196526
MEdarkgrey	PGSC0003DMG400014137	PGSC0003DMG400028972	0.195305
MEdarkgrey	PGSC0003DMG400014137	PGSC0003DMG400017753	0.194942
MEdarkgrey	PGSC0003DMG400014137	PGSC0003DMG400021614	0.194149
MEdarkgrey	PGSC0003DMG400014137	PGSC0003DMG400017840	0.193579
MEdarkgrey	PGSC0003DMG400014137	PGSC0003DMG400025091	0.192589
MEdarkgrey	PGSC0003DMG400014137	PGSC0003DMG400019104	0.192251
MEdarkgrey	PGSC0003DMG400014137	PGSC0003DMG400016699	0.191516
MEdarkgrey	PGSC0003DMG400014137	PGSC0003DMG400028958	0.189796
MEdarkgrey	PGSC0003DMG400014137	PGSC0003DMG400030617	0.188252
MEdarkgrey	PGSC0003DMG400014137	PGSC0003DMG400026565	0.187804
MEdarkgrey	PGSC0003DMG400014137	PGSC0003DMG400041016	0.187531
MEdarkgrey	PGSC0003DMG400014137	PGSC0003DMG400020028	0.187222
MEdarkgrey	PGSC0003DMG400014137	PGSC0003DMG400019632	0.187016
MEdarkgrey	PGSC0003DMG400014137	PGSC0003DMG400015745	0.185044
MEdarkgrey	PGSC0003DMG400014137	PGSC0003DMG400018246	0.184444
MEdarkgrey	PGSC0003DMG400014137	PGSC0003DMG400015530	0.184331
MEdarkgrey	PGSC0003DMG400014137	PGSC0003DMG400028581	0.184079
MEdarkgrey	PGSC0003DMG400014137	PGSC0003DMG400029948	0.181499
MEdarkgrey	PGSC0003DMG400014137	PGSC0003DMG400031826	0.180281
MEdarkgrey	PGSC0003DMG400014137	PGSC0003DMG400032216	0.179757
MEdarkgrey	PGSC0003DMG400014137	PGSC0003DMG400022252	0.178078
MEdarkgrey	PGSC0003DMG400014137	PGSC0003DMG400016844	0.178025
MEdarkgrey	PGSC0003DMG400014137	PGSC0003DMG400024120	0.177915
MEdarkgrey	PGSC0003DMG400014137	PGSC0003DMG400031845	0.176703
MEdarkgrey	PGSC0003DMG400014137	PGSC0003DMG402028848	0.175666
MEdarkgrey	PGSC0003DMG400014137	PGSC0003DMG401027395	0.175477
MEdarkgrey	PGSC0003DMG400014137	PGSC0003DMG400027224	0.172391
MEdarkgrey	PGSC0003DMG400014137	PGSC0003DMG400026363	0.172131
MEdarkgrey	PGSC0003DMG400014137	PGSC0003DMG400032820	0.171982
MEdarkgrey	PGSC0003DMG400014137	PGSC0003DMG400029885	0.171527
MEdarkgrey	PGSC0003DMG400014137	PGSC0003DMG400030701	0.170556
MEdarkgrey	PGSC0003DMG400014137	PGSC0003DMG400030829	0.169882
MEdarkgrey	PGSC0003DMG400014137	PGSC0003DMG402031741	0.169824
MEdarkgrey	PGSC0003DMG400014137	PGSC0003DMG400016709	0.169709
MEdarkgrey	PGSC0003DMG400014137	PGSC0003DMG401024975	0.169335
MEdarkgrey	PGSC0003DMG400014137	PGSC0003DMG403024620	0.169311
MEdarkgrey	PGSC0003DMG400014137	PGSC0003DMG400014823	0.168736
MEdarkgrey	PGSC0003DMG400014137	PGSC0003DMG400016168	0.168567
MEdarkgrey	PGSC0003DMG400014137	PGSC0003DMG400020589	0.168212
MEdarkgrey	PGSC0003DMG400014137	PGSC0003DMG400015468	0.167256
MEdarkgrey	PGSC0003DMG400014137	PGSC0003DMG402029307	0.166885
MEdarkgrey	PGSC0003DMG400014137	PGSC0003DMG400032129	0.165745
MEdarkgrey	PGSC0003DMG400014137	PGSC0003DMG400030826	0.162205
MEdarkgrey	PGSC0003DMG400014137	PGSC0003DMG400016247	0.1621
MEdarkgrey	PGSC0003DMG400014137	PGSC0003DMG402031322	0.161146
MEdarkgrey	PGSC0003DMG400014137	PGSC0003DMG400019191	0.160741
MEdarkgrey	PGSC0003DMG400014137	PGSC0003DMG401020784	0.160149
MEdarkgrey	PGSC0003DMG400014137	PGSC0003DMG400031791	0.160111
MEdarkgrey	PGSC0003DMG400014137	PGSC0003DMG400020314	0.159532
MEdarkgrey	PGSC0003DMG400014137	PGSC0003DMG400016460	0.158728
MEdarkgrey	PGSC0003DMG400014137	PGSC0003DMG400028249	0.155763
MEdarkgrey	PGSC0003DMG400014137	PGSC0003DMG400020630	0.15556
MEdarkgrey	PGSC0003DMG400014137	PGSC0003DMG400017863	0.154445
MEdarkgrey	PGSC0003DMG400014137	PGSC0003DMG400029803	0.154077
MEdarkgrey	PGSC0003DMG400014137	PGSC0003DMG400021686	0.153826
MEdarkgrey	PGSC0003DMG400014137	PGSC0003DMG400023051	0.153758
MEdarkgrey	PGSC0003DMG400014137	PGSC0003DMG400026093	0.153182
MEdarkgrey	PGSC0003DMG400014137	PGSC0003DMG402008483	0.152682
MEdarkgrey	PGSC0003DMG400014137	PGSC0003DMG400024268	0.152603
MEdarkgrey	PGSC0003DMG400014137	PGSC0003DMG400021685	0.152038
MEdarkgrey	PGSC0003DMG400014137	PGSC0003DMG400023880	0.152016
MEdarkgrey	PGSC0003DMG400014137	PGSC0003DMG400026790	0.151463
MEdarkgrey	PGSC0003DMG400014137	PGSC0003DMG400030633	0.150036
MEdarkgrey	PGSC0003DMG400014137	PGSC0003DMG402028957	0.148611
MEdarkgrey	PGSC0003DMG400014137	PGSC0003DMG400028381	0.148077
MEdarkgrey	PGSC0003DMG400014137	PGSC0003DMG400026736	0.147912
MEdarkgrey	PGSC0003DMG400014137	PGSC0003DMG400019913	0.146706
MEdarkgrey	PGSC0003DMG400014137	PGSC0003DMG400024594	0.14591
MEdarkgrey	PGSC0003DMG400014137	PGSC0003DMG401028957	0.145008
MEdarkgrey	PGSC0003DMG400014137	PGSC0003DMG400022402	0.144503
MEdarkgrey	PGSC0003DMG400014137	PGSC0003DMG402018151	0.143955
MEdarkgrey	PGSC0003DMG400014137	PGSC0003DMG402027394	0.143824
MEdarkgrey	PGSC0003DMG400014137	PGSC0003DMG400029552	0.142497
MEdarkgrey	PGSC0003DMG400014137	PGSC0003DMG400026303	0.142241
MEdarkgrey	PGSC0003DMG400014137	PGSC0003DMG400022897	0.142071
MEdarkgrey	PGSC0003DMG400014137	PGSC0003DMG400020440	0.141635
MEdarkgrey	PGSC0003DMG400014137	PGSC0003DMG400015933	0.141192
MEdarkgrey	PGSC0003DMG400014137	PGSC0003DMG400018791	0.139762
MEdarkgrey	PGSC0003DMG400014137	PGSC0003DMG400024895	0.139525
MEdarkgrey	PGSC0003DMG400014137	PGSC0003DMG402020784	0.13822
MEdarkgrey	PGSC0003DMG400014137	PGSC0003DMG400031335	0.138149
MEdarkgrey	PGSC0003DMG400014137	PGSC0003DMG400020272	0.137474
MEdarkgrey	PGSC0003DMG400014137	PGSC0003DMG402018475	0.136709
MEdarkgrey	PGSC0003DMG400014137	PGSC0003DMG401027394	0.136689
MEdarkgrey	PGSC0003DMG400014137	PGSC0003DMG400029592	0.136322
MEdarkgrey	PGSC0003DMG400014137	PGSC0003DMG400020050	0.136027
MEdarkgrey	PGSC0003DMG400014137	PGSC0003DMG400028384	0.135805
MEdarkgrey	PGSC0003DMG400014137	PGSC0003DMG400027289	0.135492
MEdarkgrey	PGSC0003DMG400014137	PGSC0003DMG400024754	0.13515
MEdarkgrey	PGSC0003DMG400014137	PGSC0003DMG400028956	0.134289
MEdarkgrey	PGSC0003DMG400014137	PGSC0003DMG400028539	0.133775
MEdarkgrey	PGSC0003DMG400014137	PGSC0003DMG400025120	0.133741
MEdarkgrey	PGSC0003DMG400014137	PGSC0003DMG400017870	0.133474
MEdarkgrey	PGSC0003DMG400014137	PGSC0003DMG401022784	0.133038
MEdarkgrey	PGSC0003DMG400014137	PGSC0003DMG401007575	0.132331
MEdarkgrey	PGSC0003DMG400014137	PGSC0003DMG400020131	0.130616
MEdarkgrey	PGSC0003DMG400014137	PGSC0003DMG400022019	0.130188
MEdarkgrey	PGSC0003DMG400014137	PGSC0003DMG400028215	0.129516
MEdarkgrey	PGSC0003DMG400014137	PGSC0003DMG400027890	0.129471
MEdarkgrey	PGSC0003DMG400014137	PGSC0003DMG400018224	0.128462
MEdarkgrey	PGSC0003DMG400014137	PGSC0003DMG400031019	0.128057
MEdarkgrey	PGSC0003DMG400014137	PGSC0003DMG400025175	0.127455
MEdarkgrey	PGSC0003DMG400014137	PGSC0003DMG400014835	0.127402
MEdarkgrey	PGSC0003DMG400014137	PGSC0003DMG400023949	0.126366
MEdarkgrey	PGSC0003DMG400014137	PGSC0003DMG400032120	0.123922
MEdarkgrey	PGSC0003DMG400014137	PGSC0003DMG401028453	0.123557
MEdarkgrey	PGSC0003DMG400014137	PGSC0003DMG400023947	0.122963
MEdarkgrey	PGSC0003DMG400014137	PGSC0003DMG400018853	0.122003
MEdarkgrey	PGSC0003DMG400014137	PGSC0003DMG400030438	0.121565
MEdarkgrey	PGSC0003DMG400014137	PGSC0003DMG400024993	0.118921
MEdarkgrey	PGSC0003DMG400014137	PGSC0003DMG400027652	0.112835
MEdarkgrey	PGSC0003DMG400014137	PGSC0003DMG400028607	0.110544
MEdarkgrey	PGSC0003DMG400014137	PGSC0003DMG400018236	0.106725
MEdarkgrey	PGSC0003DMG400014137	PGSC0003DMG400019246	0.103785
MEdarkgrey	PGSC0003DMG400025171	PGSC0003DMG400033031	0.324644
MEdarkgrey	PGSC0003DMG400025171	PGSC0003DMG402017902	0.297082
MEdarkgrey	PGSC0003DMG400025171	PGSC0003DMG401020784	0.295355
MEdarkgrey	PGSC0003DMG400025171	PGSC0003DMG400028972	0.285529
MEdarkgrey	PGSC0003DMG400025171	PGSC0003DMG400027233	0.284863
MEdarkgrey	PGSC0003DMG400025171	PGSC0003DMG400036772	0.283559
MEdarkgrey	PGSC0003DMG400025171	PGSC0003DMG401030861	0.283212
MEdarkgrey	PGSC0003DMG400025171	PGSC0003DMG400031559	0.277128
MEdarkgrey	PGSC0003DMG400025171	PGSC0003DMG400027224	0.275038
MEdarkgrey	PGSC0003DMG400025171	PGSC0003DMG400038230	0.266164
MEdarkgrey	PGSC0003DMG400025171	PGSC0003DMG400027669	0.265561
MEdarkgrey	PGSC0003DMG400025171	PGSC0003DMG400028806	0.265399
MEdarkgrey	PGSC0003DMG400025171	PGSC0003DMG400038332	0.265008
MEdarkgrey	PGSC0003DMG400025171	PGSC0003DMG400031791	0.263675
MEdarkgrey	PGSC0003DMG400025171	PGSC0003DMG400026363	0.261868
MEdarkgrey	PGSC0003DMG400025171	PGSC0003DMG400027118	0.26181
MEdarkgrey	PGSC0003DMG400025171	PGSC0003DMG400026114	0.26032
MEdarkgrey	PGSC0003DMG400025171	PGSC0003DMG401002542	0.25976
MEdarkgrey	PGSC0003DMG400025171	PGSC0003DMG400025480	0.258291
MEdarkgrey	PGSC0003DMG400025171	PGSC0003DMG401022784	0.258081
MEdarkgrey	PGSC0003DMG400025171	PGSC0003DMG402027395	0.255344
MEdarkgrey	PGSC0003DMG400025171	PGSC0003DMG402020784	0.253028
MEdarkgrey	PGSC0003DMG400025171	PGSC0003DMG400031826	0.251637
MEdarkgrey	PGSC0003DMG400025171	PGSC0003DMG400027534	0.251436
MEdarkgrey	PGSC0003DMG400025171	PGSC0003DMG402031741	0.250077
MEdarkgrey	PGSC0003DMG400025171	PGSC0003DMG400026303	0.248201
MEdarkgrey	PGSC0003DMG400025171	PGSC0003DMG400030617	0.247159
MEdarkgrey	PGSC0003DMG400025171	PGSC0003DMG401020232	0.246072
MEdarkgrey	PGSC0003DMG400025171	PGSC0003DMG400030701	0.244634
MEdarkgrey	PGSC0003DMG400025171	PGSC0003DMG402008483	0.243119
MEdarkgrey	PGSC0003DMG400025171	PGSC0003DMG400030029	0.242703
MEdarkgrey	PGSC0003DMG400025171	PGSC0003DMG400028958	0.239847
MEdarkgrey	PGSC0003DMG400025171	PGSC0003DMG400031262	0.237239
MEdarkgrey	PGSC0003DMG400025171	PGSC0003DMG400029948	0.234265
MEdarkgrey	PGSC0003DMG400025171	PGSC0003DMG400032120	0.233414
MEdarkgrey	PGSC0003DMG400025171	PGSC0003DMG401014138	0.233274
MEdarkgrey	PGSC0003DMG400025171	PGSC0003DMG400041016	0.232113
MEdarkgrey	PGSC0003DMG400025171	PGSC0003DMG400028249	0.231362
MEdarkgrey	PGSC0003DMG400025171	PGSC0003DMG402018475	0.230606
MEdarkgrey	PGSC0003DMG400025171	PGSC0003DMG400032820	0.230355
MEdarkgrey	PGSC0003DMG400025171	PGSC0003DMG401012456	0.224965
MEdarkgrey	PGSC0003DMG400025171	PGSC0003DMG402029307	0.223309
MEdarkgrey	PGSC0003DMG400025171	PGSC0003DMG402018151	0.222714
MEdarkgrey	PGSC0003DMG400025171	PGSC0003DMG400029552	0.222701
MEdarkgrey	PGSC0003DMG400025171	PGSC0003DMG400029592	0.222456
MEdarkgrey	PGSC0003DMG400025171	PGSC0003DMG400030826	0.22203
MEdarkgrey	PGSC0003DMG400025171	PGSC0003DMG402031322	0.220716
MEdarkgrey	PGSC0003DMG400025171	PGSC0003DMG400030810	0.219699
MEdarkgrey	PGSC0003DMG400025171	PGSC0003DMG401028957	0.213287
MEdarkgrey	PGSC0003DMG400025171	PGSC0003DMG402028957	0.205948
MEdarkgrey	PGSC0003DMG400025171	PGSC0003DMG400030829	0.205814
MEdarkgrey	PGSC0003DMG400025171	PGSC0003DMG400030220	0.204417
MEdarkgrey	PGSC0003DMG400025171	PGSC0003DMG402027394	0.202873
MEdarkgrey	PGSC0003DMG400025171	PGSC0003DMG402028848	0.200833
MEdarkgrey	PGSC0003DMG400025171	PGSC0003DMG400028539	0.200745
MEdarkgrey	PGSC0003DMG400025171	PGSC0003DMG400030438	0.19784
MEdarkgrey	PGSC0003DMG400025171	PGSC0003DMG400027289	0.197784
MEdarkgrey	PGSC0003DMG400025171	PGSC0003DMG400028120	0.196578
MEdarkgrey	PGSC0003DMG400025171	PGSC0003DMG401027395	0.194312
MEdarkgrey	PGSC0003DMG400025171	PGSC0003DMG400028215	0.193024
MEdarkgrey	PGSC0003DMG400025171	PGSC0003DMG400031335	0.189294
MEdarkgrey	PGSC0003DMG400025171	PGSC0003DMG401027394	0.189083
MEdarkgrey	PGSC0003DMG400025171	PGSC0003DMG400028956	0.187651
MEdarkgrey	PGSC0003DMG400025171	PGSC0003DMG400029489	0.187025
MEdarkgrey	PGSC0003DMG400025171	PGSC0003DMG400031845	0.178413
MEdarkgrey	PGSC0003DMG400025171	PGSC0003DMG401028453	0.177757
MEdarkgrey	PGSC0003DMG400025171	PGSC0003DMG400026790	0.176869
MEdarkgrey	PGSC0003DMG400025171	PGSC0003DMG400028581	0.174843
MEdarkgrey	PGSC0003DMG400025171	PGSC0003DMG403024620	0.174357
MEdarkgrey	PGSC0003DMG400025171	PGSC0003DMG400028381	0.17111
MEdarkgrey	PGSC0003DMG400025171	PGSC0003DMG400029885	0.170939
MEdarkgrey	PGSC0003DMG400025171	PGSC0003DMG400032129	0.169892
MEdarkgrey	PGSC0003DMG400025171	PGSC0003DMG400027652	0.169466
MEdarkgrey	PGSC0003DMG400025171	PGSC0003DMG400026093	0.168429
MEdarkgrey	PGSC0003DMG400025171	PGSC0003DMG400026736	0.162569
MEdarkgrey	PGSC0003DMG400025171	PGSC0003DMG400028384	0.159798
MEdarkgrey	PGSC0003DMG400025171	PGSC0003DMG400032216	0.153629
MEdarkgrey	PGSC0003DMG400025171	PGSC0003DMG401024975	0.153508
MEdarkgrey	PGSC0003DMG400025171	PGSC0003DMG400027890	0.152518
MEdarkgrey	PGSC0003DMG400025171	PGSC0003DMG400026565	0.150888
MEdarkgrey	PGSC0003DMG400025171	PGSC0003DMG400030633	0.146955
MEdarkgrey	PGSC0003DMG400025171	PGSC0003DMG400028607	0.145461
MEdarkgrey	PGSC0003DMG400025171	PGSC0003DMG400031019	0.13163
MEdarkgrey	PGSC0003DMG400025171	PGSC0003DMG400025175	0.129767
MEdarkgrey	PGSC0003DMG400025171	PGSC0003DMG400029803	0.124387
MEdarkgrey	PGSC0003DMG400025171	PGSC0003DMG401007575	0.117583
MEdarkgrey	PGSC0003DMG400024213	PGSC0003DMG400033031	0.300941
MEdarkgrey	PGSC0003DMG400024213	PGSC0003DMG400024537	0.290813
MEdarkgrey	PGSC0003DMG400024213	PGSC0003DMG402017902	0.280542
MEdarkgrey	PGSC0003DMG400024213	PGSC0003DMG400031826	0.269654
MEdarkgrey	PGSC0003DMG400024213	PGSC0003DMG400030810	0.263029
MEdarkgrey	PGSC0003DMG400024213	PGSC0003DMG400036772	0.260748
MEdarkgrey	PGSC0003DMG400024213	PGSC0003DMG400030220	0.259127
MEdarkgrey	PGSC0003DMG400024213	PGSC0003DMG400027534	0.256705
MEdarkgrey	PGSC0003DMG400024213	PGSC0003DMG401030861	0.252966
MEdarkgrey	PGSC0003DMG400024213	PGSC0003DMG400027233	0.252822
MEdarkgrey	PGSC0003DMG400024213	PGSC0003DMG400030829	0.252395
MEdarkgrey	PGSC0003DMG400024213	PGSC0003DMG400032820	0.251585
MEdarkgrey	PGSC0003DMG400024213	PGSC0003DMG400038230	0.247123
MEdarkgrey	PGSC0003DMG400024213	PGSC0003DMG401020232	0.24442
MEdarkgrey	PGSC0003DMG400024213	PGSC0003DMG400031262	0.243942
MEdarkgrey	PGSC0003DMG400024213	PGSC0003DMG400025137	0.242206
MEdarkgrey	PGSC0003DMG400024213	PGSC0003DMG400026790	0.241276
MEdarkgrey	PGSC0003DMG400024213	PGSC0003DMG402029307	0.240766
MEdarkgrey	PGSC0003DMG400024213	PGSC0003DMG400025171	0.240369
MEdarkgrey	PGSC0003DMG400024213	PGSC0003DMG400038332	0.239737
MEdarkgrey	PGSC0003DMG400024213	PGSC0003DMG400030701	0.238857
MEdarkgrey	PGSC0003DMG400024213	PGSC0003DMG400026114	0.238483
MEdarkgrey	PGSC0003DMG400024213	PGSC0003DMG401014138	0.236658
MEdarkgrey	PGSC0003DMG400024213	PGSC0003DMG400029885	0.236614
MEdarkgrey	PGSC0003DMG400024213	PGSC0003DMG400031845	0.235816
MEdarkgrey	PGSC0003DMG400024213	PGSC0003DMG401012456	0.234516
MEdarkgrey	PGSC0003DMG400024213	PGSC0003DMG400027669	0.232284
MEdarkgrey	PGSC0003DMG400024213	PGSC0003DMG402031741	0.23217
MEdarkgrey	PGSC0003DMG400024213	PGSC0003DMG400030826	0.231116
MEdarkgrey	PGSC0003DMG400024213	PGSC0003DMG400028806	0.230126
MEdarkgrey	PGSC0003DMG400024213	PGSC0003DMG400024513	0.228305
MEdarkgrey	PGSC0003DMG400024213	PGSC0003DMG400030029	0.228253
MEdarkgrey	PGSC0003DMG400024213	PGSC0003DMG400041016	0.224119
MEdarkgrey	PGSC0003DMG400024213	PGSC0003DMG400028581	0.22376
MEdarkgrey	PGSC0003DMG400024213	PGSC0003DMG400024268	0.219704
MEdarkgrey	PGSC0003DMG400024213	PGSC0003DMG400025091	0.21939
MEdarkgrey	PGSC0003DMG400024213	PGSC0003DMG401002542	0.214074
MEdarkgrey	PGSC0003DMG400024213	PGSC0003DMG400027224	0.214065
MEdarkgrey	PGSC0003DMG400024213	PGSC0003DMG400028120	0.213112
MEdarkgrey	PGSC0003DMG400024213	PGSC0003DMG400028539	0.21216
MEdarkgrey	PGSC0003DMG400024213	PGSC0003DMG400029592	0.211684
MEdarkgrey	PGSC0003DMG400024213	PGSC0003DMG400032216	0.210241
MEdarkgrey	PGSC0003DMG400024213	PGSC0003DMG400025120	0.209737
MEdarkgrey	PGSC0003DMG400024213	PGSC0003DMG400028972	0.208024
MEdarkgrey	PGSC0003DMG400024213	PGSC0003DMG400032129	0.207697
MEdarkgrey	PGSC0003DMG400024213	PGSC0003DMG400027890	0.207513
MEdarkgrey	PGSC0003DMG400024213	PGSC0003DMG400031559	0.20666
MEdarkgrey	PGSC0003DMG400024213	PGSC0003DMG400027118	0.206558
MEdarkgrey	PGSC0003DMG400024213	PGSC0003DMG400028958	0.206523
MEdarkgrey	PGSC0003DMG400024213	PGSC0003DMG400031335	0.205743
MEdarkgrey	PGSC0003DMG400024213	PGSC0003DMG402028848	0.204005
MEdarkgrey	PGSC0003DMG400024213	PGSC0003DMG400026093	0.203545
MEdarkgrey	PGSC0003DMG400024213	PGSC0003DMG400026303	0.203185
MEdarkgrey	PGSC0003DMG400024213	PGSC0003DMG400025480	0.20282
MEdarkgrey	PGSC0003DMG400024213	PGSC0003DMG400024993	0.200487
MEdarkgrey	PGSC0003DMG400024213	PGSC0003DMG401007575	0.200247
MEdarkgrey	PGSC0003DMG400024213	PGSC0003DMG400029803	0.198617
MEdarkgrey	PGSC0003DMG400024213	PGSC0003DMG400028215	0.198372
MEdarkgrey	PGSC0003DMG400024213	PGSC0003DMG400029948	0.193506
MEdarkgrey	PGSC0003DMG400024213	PGSC0003DMG400030633	0.193476
MEdarkgrey	PGSC0003DMG400024213	PGSC0003DMG400028249	0.192702
MEdarkgrey	PGSC0003DMG400024213	PGSC0003DMG400029489	0.191833
MEdarkgrey	PGSC0003DMG400024213	PGSC0003DMG401020784	0.191677
MEdarkgrey	PGSC0003DMG400024213	PGSC0003DMG400026565	0.191544
MEdarkgrey	PGSC0003DMG400024213	PGSC0003DMG400032120	0.188665
MEdarkgrey	PGSC0003DMG400024213	PGSC0003DMG400030438	0.187743
MEdarkgrey	PGSC0003DMG400024213	PGSC0003DMG400024754	0.187071
MEdarkgrey	PGSC0003DMG400024213	PGSC0003DMG402027395	0.186617
MEdarkgrey	PGSC0003DMG400024213	PGSC0003DMG402018151	0.185971
MEdarkgrey	PGSC0003DMG400024213	PGSC0003DMG400031019	0.18577
MEdarkgrey	PGSC0003DMG400024213	PGSC0003DMG402031322	0.184958
MEdarkgrey	PGSC0003DMG400024213	PGSC0003DMG401022784	0.183816
MEdarkgrey	PGSC0003DMG400024213	PGSC0003DMG400028607	0.183262
MEdarkgrey	PGSC0003DMG400024213	PGSC0003DMG400024575	0.182053
MEdarkgrey	PGSC0003DMG400024213	PGSC0003DMG402008483	0.181877
MEdarkgrey	PGSC0003DMG400024213	PGSC0003DMG400031791	0.181611
MEdarkgrey	PGSC0003DMG400024213	PGSC0003DMG403024620	0.179739
MEdarkgrey	PGSC0003DMG400024213	PGSC0003DMG402018475	0.179573
MEdarkgrey	PGSC0003DMG400024213	PGSC0003DMG400026736	0.17945
MEdarkgrey	PGSC0003DMG400024213	PGSC0003DMG401024975	0.17825
MEdarkgrey	PGSC0003DMG400024213	PGSC0003DMG400025175	0.177342
MEdarkgrey	PGSC0003DMG400024213	PGSC0003DMG400027652	0.17659
MEdarkgrey	PGSC0003DMG400024213	PGSC0003DMG400028381	0.175705
MEdarkgrey	PGSC0003DMG400024213	PGSC0003DMG400030617	0.171414
MEdarkgrey	PGSC0003DMG400024213	PGSC0003DMG400024895	0.171049
MEdarkgrey	PGSC0003DMG400024213	PGSC0003DMG400028384	0.168941
MEdarkgrey	PGSC0003DMG400024213	PGSC0003DMG400024594	0.168634
MEdarkgrey	PGSC0003DMG400024213	PGSC0003DMG400026363	0.156579
MEdarkgrey	PGSC0003DMG400024213	PGSC0003DMG402020784	0.154623
MEdarkgrey	PGSC0003DMG400024213	PGSC0003DMG400029552	0.145297
MEdarkgrey	PGSC0003DMG400024213	PGSC0003DMG401028453	0.134021
MEdarkgrey	PGSC0003DMG400024213	PGSC0003DMG401028957	0.121879
MEdarkgrey	PGSC0003DMG400024213	PGSC0003DMG402028957	0.118858
MEdarkgrey	PGSC0003DMG400024213	PGSC0003DMG402027394	0.113867
MEdarkgrey	PGSC0003DMG400024213	PGSC0003DMG401027395	0.111578
MEdarkgrey	PGSC0003DMG400024213	PGSC0003DMG400027289	0.107845
MEdarkgrey	PGSC0003DMG400024213	PGSC0003DMG401027394	0.104495
MEdarkgrey	PGSC0003DMG400024213	PGSC0003DMG400028956	0.104209
MEdarkgrey	PGSC0003DMG400005955	PGSC0003DMG400033031	0.304262
MEdarkgrey	PGSC0003DMG400005955	PGSC0003DMG400025171	0.303159
MEdarkgrey	PGSC0003DMG400005955	PGSC0003DMG400017301	0.297383
MEdarkgrey	PGSC0003DMG400005955	PGSC0003DMG401020784	0.29688
MEdarkgrey	PGSC0003DMG400005955	PGSC0003DMG400008180	0.296353
MEdarkgrey	PGSC0003DMG400005955	PGSC0003DMG400028972	0.295314
MEdarkgrey	PGSC0003DMG400005955	PGSC0003DMG400012624	0.295029
MEdarkgrey	PGSC0003DMG400005955	PGSC0003DMG400024537	0.290197
MEdarkgrey	PGSC0003DMG400005955	PGSC0003DMG400022013	0.289409
MEdarkgrey	PGSC0003DMG400005955	PGSC0003DMG400020343	0.285928
MEdarkgrey	PGSC0003DMG400005955	PGSC0003DMG400028806	0.284903
MEdarkgrey	PGSC0003DMG400005955	PGSC0003DMG400024594	0.280699
MEdarkgrey	PGSC0003DMG400005955	PGSC0003DMG400016247	0.280285
MEdarkgrey	PGSC0003DMG400005955	PGSC0003DMG400027233	0.277141
MEdarkgrey	PGSC0003DMG400005955	PGSC0003DMG402017902	0.276076
MEdarkgrey	PGSC0003DMG400005955	PGSC0003DMG400024268	0.275068
MEdarkgrey	PGSC0003DMG400005955	PGSC0003DMG400007729	0.274757
MEdarkgrey	PGSC0003DMG400005955	PGSC0003DMG400008510	0.273433
MEdarkgrey	PGSC0003DMG400005955	PGSC0003DMG400006283	0.272017
MEdarkgrey	PGSC0003DMG400005955	PGSC0003DMG400038332	0.271194
MEdarkgrey	PGSC0003DMG400005955	PGSC0003DMG400036772	0.27116
MEdarkgrey	PGSC0003DMG400005955	PGSC0003DMG402008483	0.270896
MEdarkgrey	PGSC0003DMG400005955	PGSC0003DMG400027224	0.270408
MEdarkgrey	PGSC0003DMG400005955	PGSC0003DMG400031791	0.270192
MEdarkgrey	PGSC0003DMG400005955	PGSC0003DMG400011336	0.269321
MEdarkgrey	PGSC0003DMG400005955	PGSC0003DMG400026114	0.268621
MEdarkgrey	PGSC0003DMG400005955	PGSC0003DMG400027118	0.268153
MEdarkgrey	PGSC0003DMG400005955	PGSC0003DMG400020828	0.26815
MEdarkgrey	PGSC0003DMG400005955	PGSC0003DMG400022762	0.267792
MEdarkgrey	PGSC0003DMG400005955	PGSC0003DMG400026363	0.267519
MEdarkgrey	PGSC0003DMG400005955	PGSC0003DMG400017840	0.266987
MEdarkgrey	PGSC0003DMG400005955	PGSC0003DMG402020784	0.266676
MEdarkgrey	PGSC0003DMG400005955	PGSC0003DMG401030861	0.266161
MEdarkgrey	PGSC0003DMG400005955	PGSC0003DMG400017753	0.26577
MEdarkgrey	PGSC0003DMG400005955	PGSC0003DMG400006857	0.265678
MEdarkgrey	PGSC0003DMG400005955	PGSC0003DMG400011033	0.265548
MEdarkgrey	PGSC0003DMG400005955	PGSC0003DMG401022784	0.264249
MEdarkgrey	PGSC0003DMG400005955	PGSC0003DMG400024754	0.263851
MEdarkgrey	PGSC0003DMG400005955	PGSC0003DMG400027534	0.26329
MEdarkgrey	PGSC0003DMG400005955	PGSC0003DMG400007171	0.263029
MEdarkgrey	PGSC0003DMG400005955	PGSC0003DMG400015897	0.261509
MEdarkgrey	PGSC0003DMG400005955	PGSC0003DMG400031559	0.260541
MEdarkgrey	PGSC0003DMG400005955	PGSC0003DMG400028249	0.260236
MEdarkgrey	PGSC0003DMG400005955	PGSC0003DMG400006303	0.258345
MEdarkgrey	PGSC0003DMG400005955	PGSC0003DMG402018475	0.257874
MEdarkgrey	PGSC0003DMG400005955	PGSC0003DMG400010471	0.257291
MEdarkgrey	PGSC0003DMG400005955	PGSC0003DMG400022031	0.257068
MEdarkgrey	PGSC0003DMG400005955	PGSC0003DMG400015468	0.255609
MEdarkgrey	PGSC0003DMG400005955	PGSC0003DMG400015745	0.254792
MEdarkgrey	PGSC0003DMG400005955	PGSC0003DMG400038230	0.254645
MEdarkgrey	PGSC0003DMG400005955	PGSC0003DMG400020599	0.254446
MEdarkgrey	PGSC0003DMG400005955	PGSC0003DMG400020606	0.254446
MEdarkgrey	PGSC0003DMG400005955	PGSC0003DMG400020607	0.254446
MEdarkgrey	PGSC0003DMG400005955	PGSC0003DMG402027395	0.254299
MEdarkgrey	PGSC0003DMG400005955	PGSC0003DMG400019913	0.25403
MEdarkgrey	PGSC0003DMG400005955	PGSC0003DMG400006169	0.253515
MEdarkgrey	PGSC0003DMG400005955	PGSC0003DMG400013235	0.253462
MEdarkgrey	PGSC0003DMG400005955	PGSC0003DMG400026303	0.25329
MEdarkgrey	PGSC0003DMG400005955	PGSC0003DMG400012577	0.253007
MEdarkgrey	PGSC0003DMG400005955	PGSC0003DMG400007794	0.253
MEdarkgrey	PGSC0003DMG400005955	PGSC0003DMG400030029	0.252876
MEdarkgrey	PGSC0003DMG400005955	PGSC0003DMG400029552	0.252686
MEdarkgrey	PGSC0003DMG400005955	PGSC0003DMG400025480	0.252021
MEdarkgrey	PGSC0003DMG400005955	PGSC0003DMG400032120	0.251089
MEdarkgrey	PGSC0003DMG400005955	PGSC0003DMG401002542	0.250549
MEdarkgrey	PGSC0003DMG400005955	PGSC0003DMG400006694	0.250302
MEdarkgrey	PGSC0003DMG400005955	PGSC0003DMG400018043	0.249229
MEdarkgrey	PGSC0003DMG400005955	PGSC0003DMG400030617	0.248457
MEdarkgrey	PGSC0003DMG400005955	PGSC0003DMG400029592	0.248233
MEdarkgrey	PGSC0003DMG400005955	PGSC0003DMG400031826	0.247614
MEdarkgrey	PGSC0003DMG400005955	PGSC0003DMG400009965	0.247584
MEdarkgrey	PGSC0003DMG400005955	PGSC0003DMG400010815	0.24697
MEdarkgrey	PGSC0003DMG400005955	PGSC0003DMG400014137	0.246833
MEdarkgrey	PGSC0003DMG400005955	PGSC0003DMG400006569	0.245219
MEdarkgrey	PGSC0003DMG400005955	PGSC0003DMG400022348	0.244994
MEdarkgrey	PGSC0003DMG400005955	PGSC0003DMG400007854	0.244885
MEdarkgrey	PGSC0003DMG400005955	PGSC0003DMG400010097	0.244233
MEdarkgrey	PGSC0003DMG400005955	PGSC0003DMG400016813	0.244223
MEdarkgrey	PGSC0003DMG400005955	PGSC0003DMG402031322	0.243795
MEdarkgrey	PGSC0003DMG400005955	PGSC0003DMG400027669	0.24225
MEdarkgrey	PGSC0003DMG400005955	PGSC0003DMG400005990	0.241479
MEdarkgrey	PGSC0003DMG400005955	PGSC0003DMG400029948	0.240914
MEdarkgrey	PGSC0003DMG400005955	PGSC0003DMG400019191	0.240812
MEdarkgrey	PGSC0003DMG400005955	PGSC0003DMG400017870	0.240481
MEdarkgrey	PGSC0003DMG400005955	PGSC0003DMG400007874	0.23987
MEdarkgrey	PGSC0003DMG400005955	PGSC0003DMG400008296	0.239459
MEdarkgrey	PGSC0003DMG400005955	PGSC0003DMG400019632	0.238429
MEdarkgrey	PGSC0003DMG400005955	PGSC0003DMG400018314	0.238424
MEdarkgrey	PGSC0003DMG400005955	PGSC0003DMG400024213	0.238418
MEdarkgrey	PGSC0003DMG400005955	PGSC0003DMG400030826	0.237873
MEdarkgrey	PGSC0003DMG400005955	PGSC0003DMG400016516	0.237721
MEdarkgrey	PGSC0003DMG400005955	PGSC0003DMG400006285	0.237688
MEdarkgrey	PGSC0003DMG400005955	PGSC0003DMG400018246	0.237688
MEdarkgrey	PGSC0003DMG400005955	PGSC0003DMG400025091	0.237659
MEdarkgrey	PGSC0003DMG400005955	PGSC0003DMG401014138	0.237352
MEdarkgrey	PGSC0003DMG400005955	PGSC0003DMG400015888	0.236202
MEdarkgrey	PGSC0003DMG400005955	PGSC0003DMG400018853	0.236187
MEdarkgrey	PGSC0003DMG400005955	PGSC0003DMG400010240	0.235425
MEdarkgrey	PGSC0003DMG400005955	PGSC0003DMG400008936	0.234811
MEdarkgrey	PGSC0003DMG400005955	PGSC0003DMG400007244	0.234498
MEdarkgrey	PGSC0003DMG400005955	PGSC0003DMG400007152	0.233508
MEdarkgrey	PGSC0003DMG400005955	PGSC0003DMG400012813	0.233042
MEdarkgrey	PGSC0003DMG400005955	PGSC0003DMG400010025	0.232833
MEdarkgrey	PGSC0003DMG400005955	PGSC0003DMG401028957	0.232785
MEdarkgrey	PGSC0003DMG400005955	PGSC0003DMG400030438	0.232387
MEdarkgrey	PGSC0003DMG400005955	PGSC0003DMG400020131	0.232112
MEdarkgrey	PGSC0003DMG400005955	PGSC0003DMG401020232	0.231936
MEdarkgrey	PGSC0003DMG400005955	PGSC0003DMG400010934	0.231344
MEdarkgrey	PGSC0003DMG400005955	PGSC0003DMG400020294	0.231213
MEdarkgrey	PGSC0003DMG400005955	PGSC0003DMG400007665	0.230979
MEdarkgrey	PGSC0003DMG400005955	PGSC0003DMG400006326	0.230242
MEdarkgrey	PGSC0003DMG400005955	PGSC0003DMG400010759	0.229801
MEdarkgrey	PGSC0003DMG400005955	PGSC0003DMG402029307	0.228403
MEdarkgrey	PGSC0003DMG400005955	PGSC0003DMG402031741	0.228366
MEdarkgrey	PGSC0003DMG400005955	PGSC0003DMG400031262	0.228047
MEdarkgrey	PGSC0003DMG400005955	PGSC0003DMG400020209	0.227489
MEdarkgrey	PGSC0003DMG400005955	PGSC0003DMG402018151	0.226423
MEdarkgrey	PGSC0003DMG400005955	PGSC0003DMG400022764	0.226163
MEdarkgrey	PGSC0003DMG400005955	PGSC0003DMG402028957	0.22546
MEdarkgrey	PGSC0003DMG400005955	PGSC0003DMG400030810	0.225401
MEdarkgrey	PGSC0003DMG400005955	PGSC0003DMG400030701	0.225253
MEdarkgrey	PGSC0003DMG400005955	PGSC0003DMG400010794	0.224719
MEdarkgrey	PGSC0003DMG400005955	PGSC0003DMG400024993	0.224445
MEdarkgrey	PGSC0003DMG400005955	PGSC0003DMG400018791	0.224023
MEdarkgrey	PGSC0003DMG400005955	PGSC0003DMG400015530	0.222351
MEdarkgrey	PGSC0003DMG400005955	PGSC0003DMG400005961	0.221059
MEdarkgrey	PGSC0003DMG400005955	PGSC0003DMG400024513	0.22104
MEdarkgrey	PGSC0003DMG400005955	PGSC0003DMG400010947	0.219798
MEdarkgrey	PGSC0003DMG400005955	PGSC0003DMG400007960	0.219413
MEdarkgrey	PGSC0003DMG400005955	PGSC0003DMG400020440	0.219387
MEdarkgrey	PGSC0003DMG400005955	PGSC0003DMG400032820	0.21856
MEdarkgrey	PGSC0003DMG400005955	PGSC0003DMG400041016	0.218229
MEdarkgrey	PGSC0003DMG400005955	PGSC0003DMG402027394	0.218119
MEdarkgrey	PGSC0003DMG400005955	PGSC0003DMG401012456	0.217282
MEdarkgrey	PGSC0003DMG400005955	PGSC0003DMG401028453	0.216463
MEdarkgrey	PGSC0003DMG400005955	PGSC0003DMG400027289	0.216352
MEdarkgrey	PGSC0003DMG400005955	PGSC0003DMG400022402	0.214921
MEdarkgrey	PGSC0003DMG400005955	PGSC0003DMG400010414	0.214298
MEdarkgrey	PGSC0003DMG400005955	PGSC0003DMG400024895	0.214166
MEdarkgrey	PGSC0003DMG400005955	PGSC0003DMG400028215	0.21412
MEdarkgrey	PGSC0003DMG400005955	PGSC0003DMG400014156	0.21288
MEdarkgrey	PGSC0003DMG400005955	PGSC0003DMG400009146	0.21273
MEdarkgrey	PGSC0003DMG400005955	PGSC0003DMG400028958	0.212557
MEdarkgrey	PGSC0003DMG400005955	PGSC0003DMG400028956	0.209189
MEdarkgrey	PGSC0003DMG400005955	PGSC0003DMG400030220	0.209143
MEdarkgrey	PGSC0003DMG400005955	PGSC0003DMG400009069	0.208822
MEdarkgrey	PGSC0003DMG400005955	PGSC0003DMG400023949	0.208152
MEdarkgrey	PGSC0003DMG400005955	PGSC0003DMG400030829	0.207988
MEdarkgrey	PGSC0003DMG400005955	PGSC0003DMG401027394	0.205669
MEdarkgrey	PGSC0003DMG400005955	PGSC0003DMG400010819	0.202373
MEdarkgrey	PGSC0003DMG400005955	PGSC0003DMG400018800	0.202229
MEdarkgrey	PGSC0003DMG400005955	PGSC0003DMG400011016	0.200931
MEdarkgrey	PGSC0003DMG400005955	PGSC0003DMG400022897	0.200871
MEdarkgrey	PGSC0003DMG400005955	PGSC0003DMG400018279	0.198805
MEdarkgrey	PGSC0003DMG400005955	PGSC0003DMG400008357	0.198441
MEdarkgrey	PGSC0003DMG400005955	PGSC0003DMG400011103	0.198405
MEdarkgrey	PGSC0003DMG400005955	PGSC0003DMG400023947	0.198035
MEdarkgrey	PGSC0003DMG400005955	PGSC0003DMG400010228	0.19762
MEdarkgrey	PGSC0003DMG400005955	PGSC0003DMG402028848	0.197125
MEdarkgrey	PGSC0003DMG400005955	PGSC0003DMG400009877	0.19709
MEdarkgrey	PGSC0003DMG400005955	PGSC0003DMG400021614	0.19628
MEdarkgrey	PGSC0003DMG400005955	PGSC0003DMG400010314	0.195812
MEdarkgrey	PGSC0003DMG400005955	PGSC0003DMG400028539	0.194462
MEdarkgrey	PGSC0003DMG400005955	PGSC0003DMG401027395	0.19286
MEdarkgrey	PGSC0003DMG400005955	PGSC0003DMG400031845	0.192568
MEdarkgrey	PGSC0003DMG400005955	PGSC0003DMG400016709	0.190947
MEdarkgrey	PGSC0003DMG400005955	PGSC0003DMG400007061	0.190724
MEdarkgrey	PGSC0003DMG400005955	PGSC0003DMG400020028	0.189695
MEdarkgrey	PGSC0003DMG400005955	PGSC0003DMG400026790	0.188947
MEdarkgrey	PGSC0003DMG400005955	PGSC0003DMG400028120	0.187882
MEdarkgrey	PGSC0003DMG400005955	PGSC0003DMG400025120	0.18713
MEdarkgrey	PGSC0003DMG400005955	PGSC0003DMG400014823	0.187061
MEdarkgrey	PGSC0003DMG400005955	PGSC0003DMG400022383	0.186753
MEdarkgrey	PGSC0003DMG400005955	PGSC0003DMG400031335	0.185334
MEdarkgrey	PGSC0003DMG400005955	PGSC0003DMG400024575	0.185243
MEdarkgrey	PGSC0003DMG400005955	PGSC0003DMG400023051	0.183684
MEdarkgrey	PGSC0003DMG400005955	PGSC0003DMG400016168	0.183064
MEdarkgrey	PGSC0003DMG400005955	PGSC0003DMG400011777	0.181091
MEdarkgrey	PGSC0003DMG400005955	PGSC0003DMG400011721	0.180597
MEdarkgrey	PGSC0003DMG400005955	PGSC0003DMG400015933	0.17976
MEdarkgrey	PGSC0003DMG400005955	PGSC0003DMG400021685	0.179451
MEdarkgrey	PGSC0003DMG400005955	PGSC0003DMG400011730	0.179074
MEdarkgrey	PGSC0003DMG400005955	PGSC0003DMG400025137	0.178322
MEdarkgrey	PGSC0003DMG400005955	PGSC0003DMG400017863	0.178026
MEdarkgrey	PGSC0003DMG400005955	PGSC0003DMG400007179	0.177667
MEdarkgrey	PGSC0003DMG400005955	PGSC0003DMG400029489	0.173582
MEdarkgrey	PGSC0003DMG400005955	PGSC0003DMG400029885	0.173299
MEdarkgrey	PGSC0003DMG400005955	PGSC0003DMG400010821	0.172614
MEdarkgrey	PGSC0003DMG400005955	PGSC0003DMG400021686	0.169412
MEdarkgrey	PGSC0003DMG400005955	PGSC0003DMG400006799	0.169171
MEdarkgrey	PGSC0003DMG400005955	PGSC0003DMG400009180	0.168897
MEdarkgrey	PGSC0003DMG400005955	PGSC0003DMG400028384	0.167987
MEdarkgrey	PGSC0003DMG400005955	PGSC0003DMG401024975	0.16748
MEdarkgrey	PGSC0003DMG400005955	PGSC0003DMG400028581	0.16413
MEdarkgrey	PGSC0003DMG400005955	PGSC0003DMG400023880	0.1634
MEdarkgrey	PGSC0003DMG400005955	PGSC0003DMG400020050	0.163189
MEdarkgrey	PGSC0003DMG400005955	PGSC0003DMG400024120	0.16203
MEdarkgrey	PGSC0003DMG400005955	PGSC0003DMG400027890	0.161127
MEdarkgrey	PGSC0003DMG400005955	PGSC0003DMG400012321	0.159869
MEdarkgrey	PGSC0003DMG400005955	PGSC0003DMG400032129	0.159299
MEdarkgrey	PGSC0003DMG400005955	PGSC0003DMG403024620	0.15924
MEdarkgrey	PGSC0003DMG400005955	PGSC0003DMG400016844	0.158472
MEdarkgrey	PGSC0003DMG400005955	PGSC0003DMG400026093	0.157434
MEdarkgrey	PGSC0003DMG400005955	PGSC0003DMG400009213	0.156588
MEdarkgrey	PGSC0003DMG400005955	PGSC0003DMG400020314	0.155551
MEdarkgrey	PGSC0003DMG400005955	PGSC0003DMG400018224	0.155163
MEdarkgrey	PGSC0003DMG400005955	PGSC0003DMG400028607	0.152092
MEdarkgrey	PGSC0003DMG400005955	PGSC0003DMG400022252	0.15147
MEdarkgrey	PGSC0003DMG400005955	PGSC0003DMG400027652	0.150045
MEdarkgrey	PGSC0003DMG400005955	PGSC0003DMG400028381	0.147369
MEdarkgrey	PGSC0003DMG400005955	PGSC0003DMG400020589	0.147275
MEdarkgrey	PGSC0003DMG400005955	PGSC0003DMG400019104	0.147215
MEdarkgrey	PGSC0003DMG400005955	PGSC0003DMG400009559	0.146361
MEdarkgrey	PGSC0003DMG400005955	PGSC0003DMG400014835	0.143187
MEdarkgrey	PGSC0003DMG400005955	PGSC0003DMG400006837	0.142678
MEdarkgrey	PGSC0003DMG400005955	PGSC0003DMG400026736	0.142255
MEdarkgrey	PGSC0003DMG400005955	PGSC0003DMG400026565	0.142236
MEdarkgrey	PGSC0003DMG400005955	PGSC0003DMG400013804	0.14194
MEdarkgrey	PGSC0003DMG400005955	PGSC0003DMG400032216	0.141797
MEdarkgrey	PGSC0003DMG400005955	PGSC0003DMG400016699	0.141614
MEdarkgrey	PGSC0003DMG400005955	PGSC0003DMG400030633	0.140141
MEdarkgrey	PGSC0003DMG400005955	PGSC0003DMG400008182	0.139259
MEdarkgrey	PGSC0003DMG400005955	PGSC0003DMG400013331	0.136696
MEdarkgrey	PGSC0003DMG400005955	PGSC0003DMG400009604	0.135827
MEdarkgrey	PGSC0003DMG400005955	PGSC0003DMG400013108	0.131271
MEdarkgrey	PGSC0003DMG400005955	PGSC0003DMG400031019	0.128935
MEdarkgrey	PGSC0003DMG400005955	PGSC0003DMG400025175	0.128341
MEdarkgrey	PGSC0003DMG400005955	PGSC0003DMG400020630	0.127655
MEdarkgrey	PGSC0003DMG400005955	PGSC0003DMG400020272	0.123944
MEdarkgrey	PGSC0003DMG400005955	PGSC0003DMG401007575	0.121455
MEdarkgrey	PGSC0003DMG400005955	PGSC0003DMG400018236	0.118874
MEdarkgrey	PGSC0003DMG400005955	PGSC0003DMG400019246	0.118623
MEdarkgrey	PGSC0003DMG400005955	PGSC0003DMG400029803	0.116964
MEdarkgrey	PGSC0003DMG400005955	PGSC0003DMG400016460	0.114168
MEdarkgrey	PGSC0003DMG400005955	PGSC0003DMG400022019	0.112686
MEdarkgrey	PGSC0003DMG400005955	PGSC0003DMG400008089	0.111708
MEdarkgrey	PGSC0003DMG400005955	PGSC0003DMG400009456	0.108701
MEdarkgrey	PGSC0003DMG400004005	PGSC0003DMG400033031	0.321388
MEdarkgrey	PGSC0003DMG400004005	PGSC0003DMG400024537	0.313371
MEdarkgrey	PGSC0003DMG400004005	PGSC0003DMG400031826	0.297499
MEdarkgrey	PGSC0003DMG400004005	PGSC0003DMG400010097	0.290831
MEdarkgrey	PGSC0003DMG400004005	PGSC0003DMG400016813	0.290705
MEdarkgrey	PGSC0003DMG400004005	PGSC0003DMG402017902	0.289099
MEdarkgrey	PGSC0003DMG400004005	PGSC0003DMG400005415	0.287457
MEdarkgrey	PGSC0003DMG400004005	PGSC0003DMG400020294	0.286916
MEdarkgrey	PGSC0003DMG400004005	PGSC0003DMG400004384	0.28334
MEdarkgrey	PGSC0003DMG400004005	PGSC0003DMG400036772	0.282043
MEdarkgrey	PGSC0003DMG400004005	PGSC0003DMG400017753	0.280482
MEdarkgrey	PGSC0003DMG400004005	PGSC0003DMG400011033	0.278909
MEdarkgrey	PGSC0003DMG400004005	PGSC0003DMG400012577	0.278113
MEdarkgrey	PGSC0003DMG400004005	PGSC0003DMG400015888	0.276496
MEdarkgrey	PGSC0003DMG400004005	PGSC0003DMG401030861	0.274533
MEdarkgrey	PGSC0003DMG400004005	PGSC0003DMG400032820	0.274513
MEdarkgrey	PGSC0003DMG400004005	PGSC0003DMG400022031	0.273005
MEdarkgrey	PGSC0003DMG400004005	PGSC0003DMG400007874	0.272917
MEdarkgrey	PGSC0003DMG400004005	PGSC0003DMG400022013	0.271988
MEdarkgrey	PGSC0003DMG400004005	PGSC0003DMG400008296	0.268763
MEdarkgrey	PGSC0003DMG400004005	PGSC0003DMG400027233	0.268402
MEdarkgrey	PGSC0003DMG400004005	PGSC0003DMG400005914	0.268291
MEdarkgrey	PGSC0003DMG400004005	PGSC0003DMG400017840	0.268079
MEdarkgrey	PGSC0003DMG400004005	PGSC0003DMG400022762	0.266431
MEdarkgrey	PGSC0003DMG400004005	PGSC0003DMG400005990	0.264909
MEdarkgrey	PGSC0003DMG400004005	PGSC0003DMG400010759	0.26341
MEdarkgrey	PGSC0003DMG400004005	PGSC0003DMG400030701	0.262698
MEdarkgrey	PGSC0003DMG400004005	PGSC0003DMG400015468	0.259498
MEdarkgrey	PGSC0003DMG400004005	PGSC0003DMG400038230	0.257836
MEdarkgrey	PGSC0003DMG400004005	PGSC0003DMG402031741	0.257146
MEdarkgrey	PGSC0003DMG400004005	PGSC0003DMG400024268	0.256984
MEdarkgrey	PGSC0003DMG400004005	PGSC0003DMG400024513	0.255757
MEdarkgrey	PGSC0003DMG400004005	PGSC0003DMG400019913	0.255144
MEdarkgrey	PGSC0003DMG400004005	PGSC0003DMG400005955	0.253655
MEdarkgrey	PGSC0003DMG400004005	PGSC0003DMG400017301	0.251811
MEdarkgrey	PGSC0003DMG400004005	PGSC0003DMG400025171	0.251601
MEdarkgrey	PGSC0003DMG400004005	PGSC0003DMG400026114	0.250297
MEdarkgrey	PGSC0003DMG400004005	PGSC0003DMG400020828	0.248933
MEdarkgrey	PGSC0003DMG400004005	PGSC0003DMG400030829	0.248826
MEdarkgrey	PGSC0003DMG400004005	PGSC0003DMG400020343	0.248465
MEdarkgrey	PGSC0003DMG400004005	PGSC0003DMG401020232	0.247077
MEdarkgrey	PGSC0003DMG400004005	PGSC0003DMG400024213	0.246637
MEdarkgrey	PGSC0003DMG400004005	PGSC0003DMG400010947	0.242801
MEdarkgrey	PGSC0003DMG400004005	PGSC0003DMG400006169	0.242483
MEdarkgrey	PGSC0003DMG400004005	PGSC0003DMG400005038	0.242409
MEdarkgrey	PGSC0003DMG400004005	PGSC0003DMG400010794	0.242184
MEdarkgrey	PGSC0003DMG400004005	PGSC0003DMG400012624	0.241755
MEdarkgrey	PGSC0003DMG400004005	PGSC0003DMG400010471	0.24152
MEdarkgrey	PGSC0003DMG400004005	PGSC0003DMG400011103	0.240914
MEdarkgrey	PGSC0003DMG400004005	PGSC0003DMG400008510	0.240473
MEdarkgrey	PGSC0003DMG400004005	PGSC0003DMG400022897	0.240288
MEdarkgrey	PGSC0003DMG400004005	PGSC0003DMG400016247	0.238613
MEdarkgrey	PGSC0003DMG400004005	PGSC0003DMG400028539	0.236261
MEdarkgrey	PGSC0003DMG400004005	PGSC0003DMG400010414	0.236134
MEdarkgrey	PGSC0003DMG400004005	PGSC0003DMG400022348	0.236109
MEdarkgrey	PGSC0003DMG400004005	PGSC0003DMG400030029	0.234169
MEdarkgrey	PGSC0003DMG400004005	PGSC0003DMG400010228	0.233759
MEdarkgrey	PGSC0003DMG400004005	PGSC0003DMG400026303	0.233741
MEdarkgrey	PGSC0003DMG400004005	PGSC0003DMG401014138	0.23238
MEdarkgrey	PGSC0003DMG400004005	PGSC0003DMG400031262	0.232233
MEdarkgrey	PGSC0003DMG400004005	PGSC0003DMG400005839	0.231115
MEdarkgrey	PGSC0003DMG400004005	PGSC0003DMG400028972	0.230864
MEdarkgrey	PGSC0003DMG400004005	PGSC0003DMG400025091	0.230646
MEdarkgrey	PGSC0003DMG400004005	PGSC0003DMG400028806	0.230603
MEdarkgrey	PGSC0003DMG400004005	PGSC0003DMG400006283	0.229533
MEdarkgrey	PGSC0003DMG400004005	PGSC0003DMG400030810	0.228241
MEdarkgrey	PGSC0003DMG400004005	PGSC0003DMG400027669	0.227782
MEdarkgrey	PGSC0003DMG400004005	PGSC0003DMG400015897	0.227522
MEdarkgrey	PGSC0003DMG400004005	PGSC0003DMG400020599	0.226069
MEdarkgrey	PGSC0003DMG400004005	PGSC0003DMG400020606	0.226069
MEdarkgrey	PGSC0003DMG400004005	PGSC0003DMG400020607	0.226069
MEdarkgrey	PGSC0003DMG400004005	PGSC0003DMG400010025	0.224995
MEdarkgrey	PGSC0003DMG400004005	PGSC0003DMG400027534	0.224831
MEdarkgrey	PGSC0003DMG400004005	PGSC0003DMG400007960	0.224543
MEdarkgrey	PGSC0003DMG400004005	PGSC0003DMG400032120	0.224205
MEdarkgrey	PGSC0003DMG400004005	PGSC0003DMG400008180	0.224198
MEdarkgrey	PGSC0003DMG400004005	PGSC0003DMG400014137	0.224078
MEdarkgrey	PGSC0003DMG400004005	PGSC0003DMG400030826	0.223992
MEdarkgrey	PGSC0003DMG400004005	PGSC0003DMG400026790	0.223732
MEdarkgrey	PGSC0003DMG400004005	PGSC0003DMG400027224	0.223113
MEdarkgrey	PGSC0003DMG400004005	PGSC0003DMG401002542	0.222976
MEdarkgrey	PGSC0003DMG400004005	PGSC0003DMG400010240	0.222894
MEdarkgrey	PGSC0003DMG400004005	PGSC0003DMG400004396	0.222872
MEdarkgrey	PGSC0003DMG400004005	PGSC0003DMG400016709	0.221075
MEdarkgrey	PGSC0003DMG400004005	PGSC0003DMG400023880	0.220745
MEdarkgrey	PGSC0003DMG400004005	PGSC0003DMG401020784	0.219668
MEdarkgrey	PGSC0003DMG400004005	PGSC0003DMG400028581	0.219568
MEdarkgrey	PGSC0003DMG400004005	PGSC0003DMG401022784	0.219218
MEdarkgrey	PGSC0003DMG400004005	PGSC0003DMG400017863	0.218057
MEdarkgrey	PGSC0003DMG400004005	PGSC0003DMG400021686	0.217474
MEdarkgrey	PGSC0003DMG400004005	PGSC0003DMG400022764	0.21702
MEdarkgrey	PGSC0003DMG400004005	PGSC0003DMG400038332	0.216925
MEdarkgrey	PGSC0003DMG400004005	PGSC0003DMG400005961	0.216544
MEdarkgrey	PGSC0003DMG400004005	PGSC0003DMG400011721	0.216428
MEdarkgrey	PGSC0003DMG400004005	PGSC0003DMG400031335	0.216384
MEdarkgrey	PGSC0003DMG400004005	PGSC0003DMG400024993	0.215141
MEdarkgrey	PGSC0003DMG400004005	PGSC0003DMG400011336	0.21266
MEdarkgrey	PGSC0003DMG400004005	PGSC0003DMG400004644	0.212651
MEdarkgrey	PGSC0003DMG400004005	PGSC0003DMG400006694	0.211651
MEdarkgrey	PGSC0003DMG400004005	PGSC0003DMG400030220	0.211053
MEdarkgrey	PGSC0003DMG400004005	PGSC0003DMG400029592	0.210948
MEdarkgrey	PGSC0003DMG400004005	PGSC0003DMG400007729	0.210725
MEdarkgrey	PGSC0003DMG400004005	PGSC0003DMG400014823	0.21052
MEdarkgrey	PGSC0003DMG400004005	PGSC0003DMG400029885	0.210336
MEdarkgrey	PGSC0003DMG400004005	PGSC0003DMG400018800	0.210286
MEdarkgrey	PGSC0003DMG400004005	PGSC0003DMG400010815	0.209951
MEdarkgrey	PGSC0003DMG400004005	PGSC0003DMG400020028	0.207962
MEdarkgrey	PGSC0003DMG400004005	PGSC0003DMG400009146	0.205914
MEdarkgrey	PGSC0003DMG400004005	PGSC0003DMG400020209	0.205597
MEdarkgrey	PGSC0003DMG400004005	PGSC0003DMG400007179	0.205236
MEdarkgrey	PGSC0003DMG400004005	PGSC0003DMG400021685	0.204452
MEdarkgrey	PGSC0003DMG400004005	PGSC0003DMG402029307	0.204141
MEdarkgrey	PGSC0003DMG400004005	PGSC0003DMG400026093	0.204033
MEdarkgrey	PGSC0003DMG400004005	PGSC0003DMG400012813	0.203833
MEdarkgrey	PGSC0003DMG400004005	PGSC0003DMG400007171	0.203769
MEdarkgrey	PGSC0003DMG400004005	PGSC0003DMG400022383	0.203631
MEdarkgrey	PGSC0003DMG400004005	PGSC0003DMG400028958	0.202585
MEdarkgrey	PGSC0003DMG400004005	PGSC0003DMG400020314	0.201184
MEdarkgrey	PGSC0003DMG400004005	PGSC0003DMG400009069	0.200945
MEdarkgrey	PGSC0003DMG400004005	PGSC0003DMG400009877	0.200111
MEdarkgrey	PGSC0003DMG400004005	PGSC0003DMG400007152	0.199913
MEdarkgrey	PGSC0003DMG400004005	PGSC0003DMG402008483	0.199741
MEdarkgrey	PGSC0003DMG400004005	PGSC0003DMG400025137	0.199577
MEdarkgrey	PGSC0003DMG400004005	PGSC0003DMG400027890	0.199004
MEdarkgrey	PGSC0003DMG400004005	PGSC0003DMG400041016	0.198289
MEdarkgrey	PGSC0003DMG400004005	PGSC0003DMG400005388	0.19817
MEdarkgrey	PGSC0003DMG400004005	PGSC0003DMG400031559	0.197854
MEdarkgrey	PGSC0003DMG400004005	PGSC0003DMG400015530	0.197527
MEdarkgrey	PGSC0003DMG400004005	PGSC0003DMG400011730	0.197251
MEdarkgrey	PGSC0003DMG400004005	PGSC0003DMG402018475	0.19659
MEdarkgrey	PGSC0003DMG400004005	PGSC0003DMG400028215	0.19615
MEdarkgrey	PGSC0003DMG400004005	PGSC0003DMG400018791	0.195143
MEdarkgrey	PGSC0003DMG400004005	PGSC0003DMG400009965	0.194635
MEdarkgrey	PGSC0003DMG400004005	PGSC0003DMG400024594	0.194402
MEdarkgrey	PGSC0003DMG400004005	PGSC0003DMG402018151	0.193887
MEdarkgrey	PGSC0003DMG400004005	PGSC0003DMG403024620	0.193791
MEdarkgrey	PGSC0003DMG400004005	PGSC0003DMG400028381	0.193236
MEdarkgrey	PGSC0003DMG400004005	PGSC0003DMG402031322	0.193232
MEdarkgrey	PGSC0003DMG400004005	PGSC0003DMG401012456	0.192511
MEdarkgrey	PGSC0003DMG400004005	PGSC0003DMG400009180	0.191998
MEdarkgrey	PGSC0003DMG400004005	PGSC0003DMG402028848	0.191573
MEdarkgrey	PGSC0003DMG400004005	PGSC0003DMG400019104	0.191327
MEdarkgrey	PGSC0003DMG400004005	PGSC0003DMG400019191	0.191182
MEdarkgrey	PGSC0003DMG400004005	PGSC0003DMG400024754	0.191177
MEdarkgrey	PGSC0003DMG400004005	PGSC0003DMG400022252	0.190606
MEdarkgrey	PGSC0003DMG400004005	PGSC0003DMG400027118	0.190023
MEdarkgrey	PGSC0003DMG400004005	PGSC0003DMG400019632	0.189941
MEdarkgrey	PGSC0003DMG400004005	PGSC0003DMG400029948	0.189628
MEdarkgrey	PGSC0003DMG400004005	PGSC0003DMG400008357	0.189401
MEdarkgrey	PGSC0003DMG400004005	PGSC0003DMG400027652	0.189261
MEdarkgrey	PGSC0003DMG400004005	PGSC0003DMG400004041	0.189114
MEdarkgrey	PGSC0003DMG400004005	PGSC0003DMG400006799	0.188502
MEdarkgrey	PGSC0003DMG400004005	PGSC0003DMG400031791	0.186071
MEdarkgrey	PGSC0003DMG400004005	PGSC0003DMG400030617	0.184732
MEdarkgrey	PGSC0003DMG400004005	PGSC0003DMG400028607	0.184139
MEdarkgrey	PGSC0003DMG400004005	PGSC0003DMG400020050	0.183764
MEdarkgrey	PGSC0003DMG400004005	PGSC0003DMG400018224	0.183166
MEdarkgrey	PGSC0003DMG400004005	PGSC0003DMG400022402	0.182354
MEdarkgrey	PGSC0003DMG400004005	PGSC0003DMG400025480	0.18179
MEdarkgrey	PGSC0003DMG400004005	PGSC0003DMG400026736	0.180672
MEdarkgrey	PGSC0003DMG400004005	PGSC0003DMG400031845	0.179131
MEdarkgrey	PGSC0003DMG400004005	PGSC0003DMG402027395	0.17593
MEdarkgrey	PGSC0003DMG400004005	PGSC0003DMG400007794	0.175369
MEdarkgrey	PGSC0003DMG400004005	PGSC0003DMG400030633	0.174581
MEdarkgrey	PGSC0003DMG400004005	PGSC0003DMG400016844	0.1745
MEdarkgrey	PGSC0003DMG400004005	PGSC0003DMG400032129	0.173968
MEdarkgrey	PGSC0003DMG400004005	PGSC0003DMG400018043	0.173861
MEdarkgrey	PGSC0003DMG400004005	PGSC0003DMG400015745	0.172915
MEdarkgrey	PGSC0003DMG400004005	PGSC0003DMG400012321	0.172877
MEdarkgrey	PGSC0003DMG400004005	PGSC0003DMG402020784	0.172768
MEdarkgrey	PGSC0003DMG400004005	PGSC0003DMG400013108	0.172701
MEdarkgrey	PGSC0003DMG400004005	PGSC0003DMG400013331	0.172537
MEdarkgrey	PGSC0003DMG400004005	PGSC0003DMG400006857	0.170723
MEdarkgrey	PGSC0003DMG400004005	PGSC0003DMG400030438	0.170423
MEdarkgrey	PGSC0003DMG400004005	PGSC0003DMG400009559	0.170104
MEdarkgrey	PGSC0003DMG400004005	PGSC0003DMG400020589	0.169893
MEdarkgrey	PGSC0003DMG400004005	PGSC0003DMG400005629	0.169666
MEdarkgrey	PGSC0003DMG400004005	PGSC0003DMG400006303	0.169171
MEdarkgrey	PGSC0003DMG400004005	PGSC0003DMG400007854	0.169118
MEdarkgrey	PGSC0003DMG400004005	PGSC0003DMG400021614	0.169035
MEdarkgrey	PGSC0003DMG400004005	PGSC0003DMG400006837	0.168932
MEdarkgrey	PGSC0003DMG400004005	PGSC0003DMG400028249	0.168337
MEdarkgrey	PGSC0003DMG400004005	PGSC0003DMG400014156	0.16565
MEdarkgrey	PGSC0003DMG400004005	PGSC0003DMG400025120	0.164442
MEdarkgrey	PGSC0003DMG400004005	PGSC0003DMG400020272	0.164387
MEdarkgrey	PGSC0003DMG400004005	PGSC0003DMG400028120	0.164275
MEdarkgrey	PGSC0003DMG400004005	PGSC0003DMG400018314	0.164051
MEdarkgrey	PGSC0003DMG400004005	PGSC0003DMG400032216	0.163655
MEdarkgrey	PGSC0003DMG400004005	PGSC0003DMG400014835	0.163569
MEdarkgrey	PGSC0003DMG400004005	PGSC0003DMG400005666	0.160696
MEdarkgrey	PGSC0003DMG400004005	PGSC0003DMG400026363	0.157961
MEdarkgrey	PGSC0003DMG400004005	PGSC0003DMG400008182	0.153869
MEdarkgrey	PGSC0003DMG400004005	PGSC0003DMG400016699	0.153138
MEdarkgrey	PGSC0003DMG400004005	PGSC0003DMG400023947	0.152185
MEdarkgrey	PGSC0003DMG400004005	PGSC0003DMG401007575	0.152181
MEdarkgrey	PGSC0003DMG400004005	PGSC0003DMG400029552	0.152078
MEdarkgrey	PGSC0003DMG400004005	PGSC0003DMG400020630	0.151897
MEdarkgrey	PGSC0003DMG400004005	PGSC0003DMG400024895	0.151294
MEdarkgrey	PGSC0003DMG400004005	PGSC0003DMG400029489	0.150788
MEdarkgrey	PGSC0003DMG400004005	PGSC0003DMG400011777	0.150507
MEdarkgrey	PGSC0003DMG400004005	PGSC0003DMG400009213	0.150234
MEdarkgrey	PGSC0003DMG400004005	PGSC0003DMG400025175	0.149362
MEdarkgrey	PGSC0003DMG400004005	PGSC0003DMG400022019	0.149202
MEdarkgrey	PGSC0003DMG400004005	PGSC0003DMG400018279	0.148401
MEdarkgrey	PGSC0003DMG400004005	PGSC0003DMG400024575	0.148279
MEdarkgrey	PGSC0003DMG400004005	PGSC0003DMG400013235	0.147257
MEdarkgrey	PGSC0003DMG400004005	PGSC0003DMG400005017	0.146182
MEdarkgrey	PGSC0003DMG400004005	PGSC0003DMG400028384	0.145736
MEdarkgrey	PGSC0003DMG400004005	PGSC0003DMG400016516	0.145135
MEdarkgrey	PGSC0003DMG400004005	PGSC0003DMG400031019	0.144961
MEdarkgrey	PGSC0003DMG400004005	PGSC0003DMG400029803	0.141176
MEdarkgrey	PGSC0003DMG400004005	PGSC0003DMG400006569	0.141066
MEdarkgrey	PGSC0003DMG400004005	PGSC0003DMG400024120	0.140542
MEdarkgrey	PGSC0003DMG400004005	PGSC0003DMG400010821	0.139944
MEdarkgrey	PGSC0003DMG400004005	PGSC0003DMG400007665	0.138889
MEdarkgrey	PGSC0003DMG400004005	PGSC0003DMG400006285	0.137382
MEdarkgrey	PGSC0003DMG400004005	PGSC0003DMG400018246	0.137382
MEdarkgrey	PGSC0003DMG400004005	PGSC0003DMG400018236	0.136939
MEdarkgrey	PGSC0003DMG400004005	PGSC0003DMG400026565	0.136252
MEdarkgrey	PGSC0003DMG400004005	PGSC0003DMG400008089	0.135267
MEdarkgrey	PGSC0003DMG400004005	PGSC0003DMG400019246	0.13519
MEdarkgrey	PGSC0003DMG400004005	PGSC0003DMG400018853	0.135065
MEdarkgrey	PGSC0003DMG400004005	PGSC0003DMG400004659	0.129139
MEdarkgrey	PGSC0003DMG400004005	PGSC0003DMG400004064	0.128495
MEdarkgrey	PGSC0003DMG400004005	PGSC0003DMG400016168	0.127594
MEdarkgrey	PGSC0003DMG400004005	PGSC0003DMG400017870	0.127365
MEdarkgrey	PGSC0003DMG400004005	PGSC0003DMG401028453	0.127217
MEdarkgrey	PGSC0003DMG400004005	PGSC0003DMG400006326	0.126438
MEdarkgrey	PGSC0003DMG400004005	PGSC0003DMG400008936	0.126117
MEdarkgrey	PGSC0003DMG400004005	PGSC0003DMG401024975	0.124918
MEdarkgrey	PGSC0003DMG400004005	PGSC0003DMG400007061	0.123399
MEdarkgrey	PGSC0003DMG400004005	PGSC0003DMG400009456	0.12331
MEdarkgrey	PGSC0003DMG400004005	PGSC0003DMG400009604	0.12306
MEdarkgrey	PGSC0003DMG400004005	PGSC0003DMG400007244	0.121964
MEdarkgrey	PGSC0003DMG400004005	PGSC0003DMG401028957	0.121435
MEdarkgrey	PGSC0003DMG400004005	PGSC0003DMG400020131	0.119092
MEdarkgrey	PGSC0003DMG400004005	PGSC0003DMG400010934	0.118922
MEdarkgrey	PGSC0003DMG400004005	PGSC0003DMG400013804	0.114189
MEdarkgrey	PGSC0003DMG400004005	PGSC0003DMG400020440	0.113171
MEdarkgrey	PGSC0003DMG400004005	PGSC0003DMG402028957	0.112193
MEdarkgrey	PGSC0003DMG400004005	PGSC0003DMG400011016	0.110968
MEdarkgrey	PGSC0003DMG400004005	PGSC0003DMG400023949	0.107328
MEdarkgrey	PGSC0003DMG400004005	PGSC0003DMG402027394	0.106998
MEdarkgrey	PGSC0003DMG400004005	PGSC0003DMG400023051	0.106285
MEdarkgrey	PGSC0003DMG400004005	PGSC0003DMG400010819	0.104944
MEdarkgrey	PGSC0003DMG400004005	PGSC0003DMG400027289	0.103328
MEdarkgrey	PGSC0003DMG400000365	PGSC0003DMG400001543	0.310816
MEdarkgrey	PGSC0003DMG400000365	PGSC0003DMG400029489	0.303222
MEdarkgrey	PGSC0003DMG400000365	PGSC0003DMG400013804	0.303049
MEdarkgrey	PGSC0003DMG400000365	PGSC0003DMG400018279	0.299782
MEdarkgrey	PGSC0003DMG400000365	PGSC0003DMG400026565	0.298431
MEdarkgrey	PGSC0003DMG400000365	PGSC0003DMG400004064	0.294396
MEdarkgrey	PGSC0003DMG400000365	PGSC0003DMG400014156	0.293254
MEdarkgrey	PGSC0003DMG400000365	PGSC0003DMG400000433	0.292591
MEdarkgrey	PGSC0003DMG400000365	PGSC0003DMG400007794	0.291179
MEdarkgrey	PGSC0003DMG400000365	PGSC0003DMG400028120	0.289538
MEdarkgrey	PGSC0003DMG400000365	PGSC0003DMG401024975	0.287286
MEdarkgrey	PGSC0003DMG400000365	PGSC0003DMG401012456	0.286201
MEdarkgrey	PGSC0003DMG400000365	PGSC0003DMG400027118	0.282975
MEdarkgrey	PGSC0003DMG400000365	PGSC0003DMG400020209	0.282584
MEdarkgrey	PGSC0003DMG400000365	PGSC0003DMG400007854	0.278624
MEdarkgrey	PGSC0003DMG400000365	PGSC0003DMG400009604	0.276411
MEdarkgrey	PGSC0003DMG400000365	PGSC0003DMG400009965	0.274013
MEdarkgrey	PGSC0003DMG400000365	PGSC0003DMG400018043	0.266043
MEdarkgrey	PGSC0003DMG400000365	PGSC0003DMG400024120	0.265241
MEdarkgrey	PGSC0003DMG400000365	PGSC0003DMG400002414	0.261772
MEdarkgrey	PGSC0003DMG400000365	PGSC0003DMG400016168	0.260721
MEdarkgrey	PGSC0003DMG400000365	PGSC0003DMG400003189	0.259899
MEdarkgrey	PGSC0003DMG400000365	PGSC0003DMG400030810	0.258881
MEdarkgrey	PGSC0003DMG400000365	PGSC0003DMG400015745	0.258183
MEdarkgrey	PGSC0003DMG400000365	PGSC0003DMG400010794	0.256733
MEdarkgrey	PGSC0003DMG400000365	PGSC0003DMG400030220	0.255903
MEdarkgrey	PGSC0003DMG400000365	PGSC0003DMG400024575	0.255361
MEdarkgrey	PGSC0003DMG400000365	PGSC0003DMG400001854	0.253815
MEdarkgrey	PGSC0003DMG400000365	PGSC0003DMG400005415	0.250971
MEdarkgrey	PGSC0003DMG400000365	PGSC0003DMG400005666	0.250553
MEdarkgrey	PGSC0003DMG400000365	PGSC0003DMG400025480	0.249805
MEdarkgrey	PGSC0003DMG400000365	PGSC0003DMG400032216	0.246533
MEdarkgrey	PGSC0003DMG400000365	PGSC0003DMG400006857	0.245606
MEdarkgrey	PGSC0003DMG400000365	PGSC0003DMG400006285	0.244798
MEdarkgrey	PGSC0003DMG400000365	PGSC0003DMG400018246	0.244798
MEdarkgrey	PGSC0003DMG400000365	PGSC0003DMG402017902	0.242753
MEdarkgrey	PGSC0003DMG400000365	PGSC0003DMG400018800	0.241836
MEdarkgrey	PGSC0003DMG400000365	PGSC0003DMG400008182	0.241008
MEdarkgrey	PGSC0003DMG400000365	PGSC0003DMG400015530	0.241005
MEdarkgrey	PGSC0003DMG400000365	PGSC0003DMG400031845	0.238073
MEdarkgrey	PGSC0003DMG400000365	PGSC0003DMG400003507	0.237457
MEdarkgrey	PGSC0003DMG400000365	PGSC0003DMG400016516	0.237193
MEdarkgrey	PGSC0003DMG400000365	PGSC0003DMG400010471	0.236553
MEdarkgrey	PGSC0003DMG400000365	PGSC0003DMG400015897	0.236549
MEdarkgrey	PGSC0003DMG400000365	PGSC0003DMG400016844	0.236204
MEdarkgrey	PGSC0003DMG400000365	PGSC0003DMG402027395	0.23601
MEdarkgrey	PGSC0003DMG400000365	PGSC0003DMG400027534	0.234295
MEdarkgrey	PGSC0003DMG400000365	PGSC0003DMG400021614	0.233657
MEdarkgrey	PGSC0003DMG400000365	PGSC0003DMG400033031	0.23267
MEdarkgrey	PGSC0003DMG400000365	PGSC0003DMG400016699	0.230756
MEdarkgrey	PGSC0003DMG400000365	PGSC0003DMG400007960	0.226688
MEdarkgrey	PGSC0003DMG400000365	PGSC0003DMG400005955	0.226129
MEdarkgrey	PGSC0003DMG400000365	PGSC0003DMG400029948	0.224852
MEdarkgrey	PGSC0003DMG400000365	PGSC0003DMG400020599	0.224792
MEdarkgrey	PGSC0003DMG400000365	PGSC0003DMG400020606	0.224792
MEdarkgrey	PGSC0003DMG400000365	PGSC0003DMG400020607	0.224792
MEdarkgrey	PGSC0003DMG400000365	PGSC0003DMG400006799	0.224514
MEdarkgrey	PGSC0003DMG400000365	PGSC0003DMG400006303	0.223905
MEdarkgrey	PGSC0003DMG400000365	PGSC0003DMG400007244	0.223683
MEdarkgrey	PGSC0003DMG400000365	PGSC0003DMG400025171	0.222897
MEdarkgrey	PGSC0003DMG400000365	PGSC0003DMG400022013	0.221916
MEdarkgrey	PGSC0003DMG400000365	PGSC0003DMG400024213	0.221303
MEdarkgrey	PGSC0003DMG400000365	PGSC0003DMG400008510	0.220735
MEdarkgrey	PGSC0003DMG400000365	PGSC0003DMG400002699	0.220609
MEdarkgrey	PGSC0003DMG400000365	PGSC0003DMG400022383	0.218914
MEdarkgrey	PGSC0003DMG400000365	PGSC0003DMG400005629	0.218815
MEdarkgrey	PGSC0003DMG400000365	PGSC0003DMG400027669	0.217999
MEdarkgrey	PGSC0003DMG400000365	PGSC0003DMG400006694	0.217712
MEdarkgrey	PGSC0003DMG400000365	PGSC0003DMG400031262	0.217665
MEdarkgrey	PGSC0003DMG400000365	PGSC0003DMG400005388	0.217386
MEdarkgrey	PGSC0003DMG400000365	PGSC0003DMG400001459	0.216678
MEdarkgrey	PGSC0003DMG400000365	PGSC0003DMG400010821	0.216553
MEdarkgrey	PGSC0003DMG400000365	PGSC0003DMG400014137	0.215286
MEdarkgrey	PGSC0003DMG400000365	PGSC0003DMG400022348	0.21501
MEdarkgrey	PGSC0003DMG400000365	PGSC0003DMG402028957	0.214121
MEdarkgrey	PGSC0003DMG400000365	PGSC0003DMG400026363	0.211771
MEdarkgrey	PGSC0003DMG400000365	PGSC0003DMG400020630	0.211429
MEdarkgrey	PGSC0003DMG400000365	PGSC0003DMG400002865	0.209785
MEdarkgrey	PGSC0003DMG400000365	PGSC0003DMG400038332	0.209431
MEdarkgrey	PGSC0003DMG400000365	PGSC0003DMG400005961	0.208746
MEdarkgrey	PGSC0003DMG400000365	PGSC0003DMG400004659	0.208718
MEdarkgrey	PGSC0003DMG400000365	PGSC0003DMG401028957	0.208137
MEdarkgrey	PGSC0003DMG400000365	PGSC0003DMG400011730	0.207386
MEdarkgrey	PGSC0003DMG400000365	PGSC0003DMG400028972	0.20729
MEdarkgrey	PGSC0003DMG400000365	PGSC0003DMG400010934	0.205425
MEdarkgrey	PGSC0003DMG400000365	PGSC0003DMG400008180	0.204437
MEdarkgrey	PGSC0003DMG400000365	PGSC0003DMG400010819	0.204396
MEdarkgrey	PGSC0003DMG400000365	PGSC0003DMG400002622	0.202881
MEdarkgrey	PGSC0003DMG400000365	PGSC0003DMG400010025	0.20287
MEdarkgrey	PGSC0003DMG400000365	PGSC0003DMG400005839	0.20219
MEdarkgrey	PGSC0003DMG400000365	PGSC0003DMG400005038	0.201898
MEdarkgrey	PGSC0003DMG400000365	PGSC0003DMG400025137	0.201351
MEdarkgrey	PGSC0003DMG400000365	PGSC0003DMG400009213	0.198678
MEdarkgrey	PGSC0003DMG400000365	PGSC0003DMG400020828	0.1985
MEdarkgrey	PGSC0003DMG400000365	PGSC0003DMG400028956	0.198477
MEdarkgrey	PGSC0003DMG400000365	PGSC0003DMG400008936	0.197448
MEdarkgrey	PGSC0003DMG400000365	PGSC0003DMG401020232	0.19699
MEdarkgrey	PGSC0003DMG400000365	PGSC0003DMG401027395	0.19659
MEdarkgrey	PGSC0003DMG400000365	PGSC0003DMG400006569	0.196098
MEdarkgrey	PGSC0003DMG400000365	PGSC0003DMG402027394	0.19602
MEdarkgrey	PGSC0003DMG400000365	PGSC0003DMG400024537	0.195515
MEdarkgrey	PGSC0003DMG400000365	PGSC0003DMG400031559	0.195028
MEdarkgrey	PGSC0003DMG400000365	PGSC0003DMG400017870	0.194952
MEdarkgrey	PGSC0003DMG400000365	PGSC0003DMG400020589	0.194307
MEdarkgrey	PGSC0003DMG400000365	PGSC0003DMG400015933	0.19424
MEdarkgrey	PGSC0003DMG400000365	PGSC0003DMG400010314	0.193746
MEdarkgrey	PGSC0003DMG400000365	PGSC0003DMG400017301	0.193537
MEdarkgrey	PGSC0003DMG400000365	PGSC0003DMG400027289	0.191398
MEdarkgrey	PGSC0003DMG400000365	PGSC0003DMG401027394	0.191348
MEdarkgrey	PGSC0003DMG400000365	PGSC0003DMG400002172	0.191135
MEdarkgrey	PGSC0003DMG400000365	PGSC0003DMG400022762	0.190685
MEdarkgrey	PGSC0003DMG400000365	PGSC0003DMG400013235	0.190605
MEdarkgrey	PGSC0003DMG400000365	PGSC0003DMG400027224	0.189799
MEdarkgrey	PGSC0003DMG400000365	PGSC0003DMG400007729	0.189609
MEdarkgrey	PGSC0003DMG400000365	PGSC0003DMG400020343	0.189582
MEdarkgrey	PGSC0003DMG400000365	PGSC0003DMG400031791	0.188771
MEdarkgrey	PGSC0003DMG400000365	PGSC0003DMG400011777	0.1874
MEdarkgrey	PGSC0003DMG400000365	PGSC0003DMG400028806	0.186224
MEdarkgrey	PGSC0003DMG400000365	PGSC0003DMG400012624	0.185536
MEdarkgrey	PGSC0003DMG400000365	PGSC0003DMG400001072	0.185319
MEdarkgrey	PGSC0003DMG400000365	PGSC0003DMG400018314	0.185139
MEdarkgrey	PGSC0003DMG400000365	PGSC0003DMG400006326	0.18352
MEdarkgrey	PGSC0003DMG400000365	PGSC0003DMG400001460	0.183154
MEdarkgrey	PGSC0003DMG400000365	PGSC0003DMG400020131	0.182755
MEdarkgrey	PGSC0003DMG400000365	PGSC0003DMG400010228	0.181507
MEdarkgrey	PGSC0003DMG400000365	PGSC0003DMG400029803	0.180576
MEdarkgrey	PGSC0003DMG400000365	PGSC0003DMG400004005	0.180535
MEdarkgrey	PGSC0003DMG400000365	PGSC0003DMG400007152	0.178642
MEdarkgrey	PGSC0003DMG400000365	PGSC0003DMG400019191	0.178482
MEdarkgrey	PGSC0003DMG400000365	PGSC0003DMG400030029	0.177088
MEdarkgrey	PGSC0003DMG400000365	PGSC0003DMG402020784	0.17683
MEdarkgrey	PGSC0003DMG400000365	PGSC0003DMG401030861	0.176433
MEdarkgrey	PGSC0003DMG400000365	PGSC0003DMG400020440	0.176421
MEdarkgrey	PGSC0003DMG400000365	PGSC0003DMG400024895	0.176092
MEdarkgrey	PGSC0003DMG400000365	PGSC0003DMG400000386	0.175893
MEdarkgrey	PGSC0003DMG400000365	PGSC0003DMG400016709	0.175834
MEdarkgrey	PGSC0003DMG400000365	PGSC0003DMG400030826	0.175772
MEdarkgrey	PGSC0003DMG400000365	PGSC0003DMG400030617	0.175241
MEdarkgrey	PGSC0003DMG400000365	PGSC0003DMG400004384	0.174442
MEdarkgrey	PGSC0003DMG400000365	PGSC0003DMG400011016	0.172832
MEdarkgrey	PGSC0003DMG400000365	PGSC0003DMG400027233	0.172439
MEdarkgrey	PGSC0003DMG400000365	PGSC0003DMG401020784	0.170502
MEdarkgrey	PGSC0003DMG400000365	PGSC0003DMG400024594	0.170421
MEdarkgrey	PGSC0003DMG400000365	PGSC0003DMG400015888	0.170179
MEdarkgrey	PGSC0003DMG400000365	PGSC0003DMG400018853	0.16969
MEdarkgrey	PGSC0003DMG400000365	PGSC0003DMG400024513	0.16872
MEdarkgrey	PGSC0003DMG400000365	PGSC0003DMG400005990	0.168297
MEdarkgrey	PGSC0003DMG400000365	PGSC0003DMG400028958	0.167995
MEdarkgrey	PGSC0003DMG400000365	PGSC0003DMG400026114	0.167488
MEdarkgrey	PGSC0003DMG400000365	PGSC0003DMG400002960	0.165387
MEdarkgrey	PGSC0003DMG400000365	PGSC0003DMG400004396	0.165354
MEdarkgrey	PGSC0003DMG400000365	PGSC0003DMG402031322	0.164783
MEdarkgrey	PGSC0003DMG400000365	PGSC0003DMG401014138	0.163757
MEdarkgrey	PGSC0003DMG400000365	PGSC0003DMG402008483	0.163639
MEdarkgrey	PGSC0003DMG400000365	PGSC0003DMG400007061	0.16358
MEdarkgrey	PGSC0003DMG400000365	PGSC0003DMG400022764	0.162836
MEdarkgrey	PGSC0003DMG400000365	PGSC0003DMG400036772	0.161795
MEdarkgrey	PGSC0003DMG400000365	PGSC0003DMG400010947	0.161128
MEdarkgrey	PGSC0003DMG400000365	PGSC0003DMG400041016	0.160627
MEdarkgrey	PGSC0003DMG400000365	PGSC0003DMG400010097	0.16049
MEdarkgrey	PGSC0003DMG400000365	PGSC0003DMG400016460	0.159429
MEdarkgrey	PGSC0003DMG400000365	PGSC0003DMG400016813	0.15887
MEdarkgrey	PGSC0003DMG400000365	PGSC0003DMG400038230	0.158084
MEdarkgrey	PGSC0003DMG400000365	PGSC0003DMG400007874	0.157786
MEdarkgrey	PGSC0003DMG400000365	PGSC0003DMG400022031	0.157634
MEdarkgrey	PGSC0003DMG400000365	PGSC0003DMG400009069	0.157582
MEdarkgrey	PGSC0003DMG400000365	PGSC0003DMG400028249	0.157341
MEdarkgrey	PGSC0003DMG400000365	PGSC0003DMG400023051	0.157273
MEdarkgrey	PGSC0003DMG400000365	PGSC0003DMG400016247	0.157204
MEdarkgrey	PGSC0003DMG400000365	PGSC0003DMG400025091	0.156368
MEdarkgrey	PGSC0003DMG400000365	PGSC0003DMG400011033	0.154684
MEdarkgrey	PGSC0003DMG400000365	PGSC0003DMG400001430	0.153148
MEdarkgrey	PGSC0003DMG400000365	PGSC0003DMG400006169	0.15293
MEdarkgrey	PGSC0003DMG400000365	PGSC0003DMG400010240	0.152355
MEdarkgrey	PGSC0003DMG400000365	PGSC0003DMG400024754	0.152286
MEdarkgrey	PGSC0003DMG400000365	PGSC0003DMG400023949	0.152244
MEdarkgrey	PGSC0003DMG400000365	PGSC0003DMG400002388	0.151464
MEdarkgrey	PGSC0003DMG400000365	PGSC0003DMG402018475	0.151228
MEdarkgrey	PGSC0003DMG400000365	PGSC0003DMG400029552	0.151129
MEdarkgrey	PGSC0003DMG400000365	PGSC0003DMG401022784	0.15108
MEdarkgrey	PGSC0003DMG400000365	PGSC0003DMG400012813	0.150378
MEdarkgrey	PGSC0003DMG400000365	PGSC0003DMG401028453	0.149821
MEdarkgrey	PGSC0003DMG400000365	PGSC0003DMG400024268	0.148066
MEdarkgrey	PGSC0003DMG400000365	PGSC0003DMG400029885	0.147251
MEdarkgrey	PGSC0003DMG400000365	PGSC0003DMG400026303	0.145988
MEdarkgrey	PGSC0003DMG400000365	PGSC0003DMG400011336	0.145725
MEdarkgrey	PGSC0003DMG400000365	PGSC0003DMG400017753	0.145315
MEdarkgrey	PGSC0003DMG400000365	PGSC0003DMG400006283	0.145069
MEdarkgrey	PGSC0003DMG400000365	PGSC0003DMG400007665	0.144532
MEdarkgrey	PGSC0003DMG400000365	PGSC0003DMG400019632	0.144461
MEdarkgrey	PGSC0003DMG400000365	PGSC0003DMG402029307	0.144151
MEdarkgrey	PGSC0003DMG400000365	PGSC0003DMG400001937	0.143586
MEdarkgrey	PGSC0003DMG400000365	PGSC0003DMG400013331	0.143462
MEdarkgrey	PGSC0003DMG400000365	PGSC0003DMG400030438	0.142947
MEdarkgrey	PGSC0003DMG400000365	PGSC0003DMG400019104	0.142895
MEdarkgrey	PGSC0003DMG400000365	PGSC0003DMG400008296	0.142689
MEdarkgrey	PGSC0003DMG400000365	PGSC0003DMG400017840	0.142537
MEdarkgrey	PGSC0003DMG400000365	PGSC0003DMG400007171	0.141793
MEdarkgrey	PGSC0003DMG400000365	PGSC0003DMG400008357	0.141705
MEdarkgrey	PGSC0003DMG400000365	PGSC0003DMG400030701	0.140658
MEdarkgrey	PGSC0003DMG400000365	PGSC0003DMG400000690	0.139362
MEdarkgrey	PGSC0003DMG400000365	PGSC0003DMG400032129	0.138379
MEdarkgrey	PGSC0003DMG400000365	PGSC0003DMG400000492	0.138178
MEdarkgrey	PGSC0003DMG400000365	PGSC0003DMG401002542	0.136919
MEdarkgrey	PGSC0003DMG400000365	PGSC0003DMG400020028	0.136284
MEdarkgrey	PGSC0003DMG400000365	PGSC0003DMG400030829	0.135677
MEdarkgrey	PGSC0003DMG400000365	PGSC0003DMG400014823	0.135182
MEdarkgrey	PGSC0003DMG400000365	PGSC0003DMG400009146	0.134488
MEdarkgrey	PGSC0003DMG400000365	PGSC0003DMG400005914	0.134458
MEdarkgrey	PGSC0003DMG400000365	PGSC0003DMG400001074	0.134175
MEdarkgrey	PGSC0003DMG400000365	PGSC0003DMG400010815	0.133924
MEdarkgrey	PGSC0003DMG400000365	PGSC0003DMG400022252	0.133732
MEdarkgrey	PGSC0003DMG400000365	PGSC0003DMG400009180	0.132196
MEdarkgrey	PGSC0003DMG400000365	PGSC0003DMG400019913	0.132071
MEdarkgrey	PGSC0003DMG400000365	PGSC0003DMG400028581	0.131652
MEdarkgrey	PGSC0003DMG400000365	PGSC0003DMG400020294	0.130668
MEdarkgrey	PGSC0003DMG400000365	PGSC0003DMG402028848	0.129636
MEdarkgrey	PGSC0003DMG400000365	PGSC0003DMG400004644	0.128976
MEdarkgrey	PGSC0003DMG400000365	PGSC0003DMG400012577	0.127593
MEdarkgrey	PGSC0003DMG400000365	PGSC0003DMG402031741	0.127541
MEdarkgrey	PGSC0003DMG400000365	PGSC0003DMG401007575	0.125299
MEdarkgrey	PGSC0003DMG400000365	PGSC0003DMG400009877	0.124692
MEdarkgrey	PGSC0003DMG400000365	PGSC0003DMG400001709	0.12462
MEdarkgrey	PGSC0003DMG400000365	PGSC0003DMG400001604	0.124467
MEdarkgrey	PGSC0003DMG400000365	PGSC0003DMG400010759	0.124415
MEdarkgrey	PGSC0003DMG400000365	PGSC0003DMG400001084	0.124341
MEdarkgrey	PGSC0003DMG400000365	PGSC0003DMG400004041	0.124127
MEdarkgrey	PGSC0003DMG400000365	PGSC0003DMG400015468	0.123221
MEdarkgrey	PGSC0003DMG400000365	PGSC0003DMG400022402	0.121634
MEdarkgrey	PGSC0003DMG400000365	PGSC0003DMG400011103	0.12117
MEdarkgrey	PGSC0003DMG400000365	PGSC0003DMG400014835	0.11972
MEdarkgrey	PGSC0003DMG400000365	PGSC0003DMG400031826	0.119378
MEdarkgrey	PGSC0003DMG400000365	PGSC0003DMG400001448	0.117321
MEdarkgrey	PGSC0003DMG400000365	PGSC0003DMG400032120	0.115721
MEdarkgrey	PGSC0003DMG400000365	PGSC0003DMG400029592	0.114885
MEdarkgrey	PGSC0003DMG400000365	PGSC0003DMG400002914	0.113801
MEdarkgrey	PGSC0003DMG400000365	PGSC0003DMG400032820	0.110405
MEdarkgrey	PGSC0003DMG400000365	PGSC0003DMG400028215	0.108941
MEdarkgrey	PGSC0003DMG400000365	PGSC0003DMG400008089	0.107887
MEdarkgrey	PGSC0003DMG400000365	PGSC0003DMG400030633	0.107561
MEdarkgrey	PGSC0003DMG400000365	PGSC0003DMG400025120	0.107451
MEdarkgrey	PGSC0003DMG400000365	PGSC0003DMG400026790	0.105095
MEdarkgrey	PGSC0003DMG400000365	PGSC0003DMG400021685	0.104581
MEdarkgrey	PGSC0003DMG400000365	PGSC0003DMG400026736	0.104544
MEdarkgrey	PGSC0003DMG400000365	PGSC0003DMG400012321	0.103117
MEdarkgrey	PGSC0003DMG400000365	PGSC0003DMG403024620	0.102637
MEdarkgrey	PGSC0003DMG400000365	PGSC0003DMG400007179	0.101118
MEdarkgrey	PGSC0003DMG400000365	PGSC0003DMG400018791	0.100127
MEdarkgrey	PGSC0003DMG400000365	PGSC0003DMG400022019	0.100013
MEdarkgrey	PGSC0003DMG400036772	PGSC0003DMG401030861	0.331182
MEdarkgrey	PGSC0003DMG400036772	PGSC0003DMG400038230	0.325319
MEdarkgrey	PGSC0003DMG400036772	PGSC0003DMG402017902	0.309753
MEdarkgrey	PGSC0003DMG400036772	PGSC0003DMG401020232	0.306795
MEdarkgrey	PGSC0003DMG400036772	PGSC0003DMG402028848	0.303044
MEdarkgrey	PGSC0003DMG400036772	PGSC0003DMG402031741	0.27347
MEdarkgrey	PGSC0003DMG400036772	PGSC0003DMG400041016	0.272912
MEdarkgrey	PGSC0003DMG400036772	PGSC0003DMG403024620	0.265356
MEdarkgrey	PGSC0003DMG400036772	PGSC0003DMG402029307	0.264067
MEdarkgrey	PGSC0003DMG400036772	PGSC0003DMG401002542	0.246241
MEdarkgrey	PGSC0003DMG400036772	PGSC0003DMG401014138	0.238415
MEdarkgrey	PGSC0003DMG400036772	PGSC0003DMG402018475	0.22856
MEdarkgrey	PGSC0003DMG400036772	PGSC0003DMG401020784	0.225922
MEdarkgrey	PGSC0003DMG400036772	PGSC0003DMG402008483	0.222547
MEdarkgrey	PGSC0003DMG400036772	PGSC0003DMG402018151	0.216057
MEdarkgrey	PGSC0003DMG400036772	PGSC0003DMG401022784	0.207278
MEdarkgrey	PGSC0003DMG400036772	PGSC0003DMG401007575	0.203346
MEdarkgrey	PGSC0003DMG400036772	PGSC0003DMG400038332	0.190673
MEdarkgrey	PGSC0003DMG400036772	PGSC0003DMG401012456	0.182543
MEdarkgrey	PGSC0003DMG400036772	PGSC0003DMG402027395	0.165343
MEdarkgrey	PGSC0003DMG400036772	PGSC0003DMG402020784	0.16225
MEdarkgrey	PGSC0003DMG400036772	PGSC0003DMG402031322	0.160964
MEdarkgrey	PGSC0003DMG400036772	PGSC0003DMG401028453	0.122289
MEdarkgrey	PGSC0003DMG400036772	PGSC0003DMG401028957	0.10967
MEdarkgrey	PGSC0003DMG400036772	PGSC0003DMG402028957	0.104725
MEdarkgrey	PGSC0003DMG400036772	PGSC0003DMG401024975	0.101907
MEdarkgrey	PGSC0003DMG400022031	PGSC0003DMG400032820	0.353561
MEdarkgrey	PGSC0003DMG400022031	PGSC0003DMG400024537	0.341693
MEdarkgrey	PGSC0003DMG400022031	PGSC0003DMG400031826	0.330143
MEdarkgrey	PGSC0003DMG400022031	PGSC0003DMG400036772	0.327969
MEdarkgrey	PGSC0003DMG400022031	PGSC0003DMG401030861	0.32527
MEdarkgrey	PGSC0003DMG400022031	PGSC0003DMG400038230	0.318249
MEdarkgrey	PGSC0003DMG400022031	PGSC0003DMG402028848	0.314821
MEdarkgrey	PGSC0003DMG400022031	PGSC0003DMG401020232	0.311526
MEdarkgrey	PGSC0003DMG400022031	PGSC0003DMG402017902	0.307523
MEdarkgrey	PGSC0003DMG400022031	PGSC0003DMG400024513	0.306521
MEdarkgrey	PGSC0003DMG400022031	PGSC0003DMG400031262	0.305096
MEdarkgrey	PGSC0003DMG400022031	PGSC0003DMG400033031	0.302676
MEdarkgrey	PGSC0003DMG400022031	PGSC0003DMG400027233	0.302548
MEdarkgrey	PGSC0003DMG400022031	PGSC0003DMG400025091	0.301748
MEdarkgrey	PGSC0003DMG400022031	PGSC0003DMG400028958	0.295346
MEdarkgrey	PGSC0003DMG400022031	PGSC0003DMG400041016	0.29029
MEdarkgrey	PGSC0003DMG400022031	PGSC0003DMG400028806	0.286849
MEdarkgrey	PGSC0003DMG400022031	PGSC0003DMG400030029	0.286166
MEdarkgrey	PGSC0003DMG400022031	PGSC0003DMG400030829	0.285374
MEdarkgrey	PGSC0003DMG400022031	PGSC0003DMG400022764	0.283801
MEdarkgrey	PGSC0003DMG400022031	PGSC0003DMG400028539	0.282159
MEdarkgrey	PGSC0003DMG400022031	PGSC0003DMG402031741	0.280776
MEdarkgrey	PGSC0003DMG400022031	PGSC0003DMG400028381	0.280373
MEdarkgrey	PGSC0003DMG400022031	PGSC0003DMG403024620	0.27947
MEdarkgrey	PGSC0003DMG400022031	PGSC0003DMG400025171	0.27728
MEdarkgrey	PGSC0003DMG400022031	PGSC0003DMG400030701	0.275897
MEdarkgrey	PGSC0003DMG400022031	PGSC0003DMG400031335	0.275441
MEdarkgrey	PGSC0003DMG400022031	PGSC0003DMG400022762	0.274751
MEdarkgrey	PGSC0003DMG400022031	PGSC0003DMG400023880	0.270433
MEdarkgrey	PGSC0003DMG400022031	PGSC0003DMG400022897	0.267993
MEdarkgrey	PGSC0003DMG400022031	PGSC0003DMG400027652	0.267555
MEdarkgrey	PGSC0003DMG400022031	PGSC0003DMG402029307	0.266814
MEdarkgrey	PGSC0003DMG400022031	PGSC0003DMG400026790	0.26202
MEdarkgrey	PGSC0003DMG400022031	PGSC0003DMG401002542	0.258344
MEdarkgrey	PGSC0003DMG400022031	PGSC0003DMG400027669	0.257918
MEdarkgrey	PGSC0003DMG400022031	PGSC0003DMG400022252	0.255935
MEdarkgrey	PGSC0003DMG400022031	PGSC0003DMG400022348	0.253924
MEdarkgrey	PGSC0003DMG400022031	PGSC0003DMG400028249	0.250595
MEdarkgrey	PGSC0003DMG400022031	PGSC0003DMG400026114	0.250214
MEdarkgrey	PGSC0003DMG400022031	PGSC0003DMG400028581	0.249985
MEdarkgrey	PGSC0003DMG400022031	PGSC0003DMG400027534	0.249397
MEdarkgrey	PGSC0003DMG400022031	PGSC0003DMG400030826	0.248286
MEdarkgrey	PGSC0003DMG400022031	PGSC0003DMG400024213	0.24787
MEdarkgrey	PGSC0003DMG400022031	PGSC0003DMG400026093	0.244794
MEdarkgrey	PGSC0003DMG400022031	PGSC0003DMG400030810	0.244619
MEdarkgrey	PGSC0003DMG400022031	PGSC0003DMG400027224	0.244576
MEdarkgrey	PGSC0003DMG400022031	PGSC0003DMG400028607	0.242045
MEdarkgrey	PGSC0003DMG400022031	PGSC0003DMG400026736	0.24006
MEdarkgrey	PGSC0003DMG400022031	PGSC0003DMG400030220	0.23899
MEdarkgrey	PGSC0003DMG400022031	PGSC0003DMG400030633	0.23769
MEdarkgrey	PGSC0003DMG400022031	PGSC0003DMG400022383	0.2372
MEdarkgrey	PGSC0003DMG400022031	PGSC0003DMG400025137	0.237028
MEdarkgrey	PGSC0003DMG400022031	PGSC0003DMG400026303	0.2327
MEdarkgrey	PGSC0003DMG400022031	PGSC0003DMG400029885	0.232456
MEdarkgrey	PGSC0003DMG400022031	PGSC0003DMG401014138	0.232095
MEdarkgrey	PGSC0003DMG400022031	PGSC0003DMG400024268	0.231723
MEdarkgrey	PGSC0003DMG400022031	PGSC0003DMG400028972	0.231126
MEdarkgrey	PGSC0003DMG400022031	PGSC0003DMG401020784	0.220585
MEdarkgrey	PGSC0003DMG400022031	PGSC0003DMG400032129	0.215153
MEdarkgrey	PGSC0003DMG400022031	PGSC0003DMG400031559	0.21511
MEdarkgrey	PGSC0003DMG400022031	PGSC0003DMG402018151	0.214713
MEdarkgrey	PGSC0003DMG400022031	PGSC0003DMG400028384	0.20935
MEdarkgrey	PGSC0003DMG400022031	PGSC0003DMG402018475	0.204861
MEdarkgrey	PGSC0003DMG400022031	PGSC0003DMG400025175	0.202804
MEdarkgrey	PGSC0003DMG400022031	PGSC0003DMG401007575	0.198728
MEdarkgrey	PGSC0003DMG400022031	PGSC0003DMG400027890	0.198599
MEdarkgrey	PGSC0003DMG400022031	PGSC0003DMG402008483	0.195994
MEdarkgrey	PGSC0003DMG400022031	PGSC0003DMG401022784	0.189938
MEdarkgrey	PGSC0003DMG400022031	PGSC0003DMG400032120	0.189387
MEdarkgrey	PGSC0003DMG400022031	PGSC0003DMG400025480	0.188349
MEdarkgrey	PGSC0003DMG400022031	PGSC0003DMG401012456	0.186784
MEdarkgrey	PGSC0003DMG400022031	PGSC0003DMG400024993	0.186498
MEdarkgrey	PGSC0003DMG400022031	PGSC0003DMG400031019	0.184689
MEdarkgrey	PGSC0003DMG400022031	PGSC0003DMG400038332	0.184173
MEdarkgrey	PGSC0003DMG400022031	PGSC0003DMG400024594	0.178295
MEdarkgrey	PGSC0003DMG400022031	PGSC0003DMG400029592	0.174152
MEdarkgrey	PGSC0003DMG400022031	PGSC0003DMG400028120	0.172313
MEdarkgrey	PGSC0003DMG400022031	PGSC0003DMG400022402	0.17116
MEdarkgrey	PGSC0003DMG400022031	PGSC0003DMG400031791	0.171029
MEdarkgrey	PGSC0003DMG400022031	PGSC0003DMG400027118	0.166129
MEdarkgrey	PGSC0003DMG400022031	PGSC0003DMG402027395	0.164803
MEdarkgrey	PGSC0003DMG400022031	PGSC0003DMG400025120	0.16479
MEdarkgrey	PGSC0003DMG400022031	PGSC0003DMG400024754	0.156662
MEdarkgrey	PGSC0003DMG400022031	PGSC0003DMG400029803	0.156352
MEdarkgrey	PGSC0003DMG400022031	PGSC0003DMG400032216	0.153539
MEdarkgrey	PGSC0003DMG400022031	PGSC0003DMG400026363	0.152372
MEdarkgrey	PGSC0003DMG400022031	PGSC0003DMG400030617	0.149427
MEdarkgrey	PGSC0003DMG400022031	PGSC0003DMG402020784	0.148796
MEdarkgrey	PGSC0003DMG400022031	PGSC0003DMG400029489	0.144206
MEdarkgrey	PGSC0003DMG400022031	PGSC0003DMG400031845	0.142308
[truncated: 4,804 more rows]
