# Supplementary material for: Transcriptome Analysis Reveals Novel Genes Potentially Involved in Tuberization in Potato
Source: Plants (Basel). 2024 Mar 11;13(6):795. doi: 10.3390/plants13060795 (PMC10975680; doi:10.3390/plants13060795)
Supplement: Supplementary file 1 [file plants-13-00795-s001.zip › Supplementary Table S7.xlsx]

## Sheet: Sheet1
Module	Gene ID	Class	KME	Arabidopsis ID	Name	description	Functions	References 1	References 2	References 3
MEdarkgrey	PGSC0003DMG400005415	HGs	0.985423	AT3G25290	StARP	Auxin-responsive family protein	-	-	-	-
MEdarkgrey	PGSC0003DMG400022348	HGs	0.982608	AT1G11380	StPLAC8	PLAC8 family protein	-	-	-	-
MEdarkgrey	PGSC0003DMG400027534	HGs	0.980839	AT1G22050	StMUB6	membrane-anchored ubiquitin-fold protein 6 precursor	localize a specific subset of ubiquitin-conjugating (E2) enzymes to the plasma membrane	Dowil RT, Lu X, Saracco SA, Vierstra RD, Downes BP. Arabidopsis membrane-anchored ubiquitin-fold (MUB) proteins localize a specific subset of ubiquitin-conjugating (E2) enzymes to the plasma membrane. J Biol Chem. 2011 Apr 29;286(17):14913-21. doi: 10.1074/jbc.M110.158808. Epub 2011 Feb 23. PMID: 21345795; PMCID: PMC3083199.	-	-
MEdarkgrey	PGSC0003DMG400033031	HGs	0.978657	AT5G62620	StGALT6	Galactosyltransferase family protein	-	-	-	-
MEdarkgrey	PGSC0003DMG400015897	HGs	0.974302	AT2G38310	StPYL4	PYR1-like 4	abscisic acid sensors	Lackman P, González-Guzmán M, Tilleman S, Carqueijeiro I, Pérez AC, Moses T, Seo M, Kanno Y, Häkkinen ST, Van Montagu MC, Thevelein JM, Maaheimo H, Oksman-Caldentey KM, Rodriguez PL, Rischer H, Goossens A. Jasmonate signaling involves the abscisic acid receptor PYL4 to regulate metabolic reprogramming in Arabidopsis and tobacco. Proc Natl Acad Sci U S A. 2011 Apr 5;108(14):5891-6. doi: 10.1073/pn…	-	-
MEdarkgrey	PGSC0003DMG400010794	HGs	0.973909	AT2G21770	StCESA9	cellulose synthase A9	deposition of cellulose and carbon partitioning;secondary cell wall synthesis.	Jayawardhane KN, Singer SD, Ozga JA, Rizvi SM, Weselake RJ, Chen G. Seed-specific down-regulation of Arabidopsis CELLULOSE SYNTHASE 1 or 9 reduces seed cellulose content and differentially affects carbon partitioning. Plant Cell Rep. 2020 Jul;39(7):953-969. doi: 10.1007/s00299-020-02541-z. Epub 2020 Apr 20. PMID: 32314045.	Stork J, Harris D, Griffiths J, Williams B, Beisson F, Li-Beisson Y, Mendu V, Haughn G, Debolt S. CELLULOSE SYNTHASE9 serves a nonredundant role in secondary cell wall synthesis in Arabidopsis epidermal testa cells. Plant Physiol. 2010 Jun;153(2):580-9. doi: 10.1104/pp.110.154062. Epub 2010 Mar 24. PMID: 20335403; PMCID: PMC2879785.	-
MEdarkgrey	PGSC0003DMG400014137	HGs	0.973805	AT1G15750	StTPL	Transducin family protein / WD-40 repeat family protein	BR signal transduction;Interaction of CO with miP1a/b/TPL causes late flowering	Kim H, Shim D, Moon S, Lee J, Bae W, Choi H, Kim K, Ryu H. Transcriptional network regulation of the brassinosteroid signaling pathway by the BES1-TPL-HDA19 co-repressor complex. Planta. 2019 Oct;250(4):1371-1377. doi: 10.1007/s00425-019-03233-z. Epub 2019 Jul 6. PMID: 31280329.	Graeff M, Straub D, Eguen T, Dolde U, Rodrigues V, Brandt R, Wenkel S. MicroProtein-Mediated Recruitment of CONSTANS into a TOPLESS Trimeric Complex Represses Flowering in Arabidopsis. PLoS Genet. 2016 Mar 25;12(3):e1005959. doi: 10.1371/journal.pgen.1005959. PMID: 27015278; PMCID: PMC4807768.	-
MEdarkgrey	PGSC0003DMG400025171	HGs	0.973052	AT3G18830	StPLT5	polyol/monosaccharide transporter 5	transport of sugar	Reinders A, Panshyshyn JA, Ward JM. Analysis of transport activity of Arabidopsis sugar alcohol permease homolog AtPLT5. J Biol Chem. 2005 Jan 14;280(2):1594-602. doi: 10.1074/jbc.M410831200. Epub 2004 Nov 3. PMID: 15525644.	-	-
MEdarkgrey	PGSC0003DMG400024213	HGs	0.972545	AT5G45420	StMAMYB	Duplicated homeodomain-like superfamily protein	increase root hair length;tracheary elements differentiation	Slabaugh E, Held M, Brandizzi F. Control of root hair development in Arabidopsis thaliana by an endoplasmic reticulum anchored member of the R2R3-MYB transcription factor family. Plant J. 2011 Aug;67(3):395-405. doi: 10.1111/j.1365-313X.2011.04602.x. Epub 2011 May 20. PMID: 21477080.	Soyano T, Thitamadee S, Machida Y, Chua NH. ASYMMETRIC LEAVES2-LIKE19/LATERAL ORGAN BOUNDARIES DOMAIN30 and ASL20/LBD18 regulate tracheary element differentiation in Arabidopsis. Plant Cell. 2008 Dec;20(12):3359-73. doi: 10.1105/tpc.108.061796. Epub 2008 Dec 16. PMID: 19088331; PMCID: PMC2630433.	-
MEdarkgrey	PGSC0003DMG400005955	HGs	0.971799	AT3G18040	StMPK9	MAP kinase 9	positive regulators of salicylic acid signaling ;both abscisic acid (ABA) and Methyl jasmonate (MeJA) signalling;	Khokon MAR, Salam MA, Jammes F, Ye W, Hossain MA, Okuma E, Nakamura Y, Mori IC, Kwak JM, Murata Y. MPK9 and MPK12 function in SA-induced stomatal closure in Arabidopsis thaliana. Biosci Biotechnol Biochem. 2017 Jul;81(7):1394-1400. doi: 10.1080/09168451.2017.1308244. Epub 2017 Apr 7. PMID: 28387156.	Khokon MA, Salam MA, Jammes F, Ye W, Hossain MA, Uraji M, Nakamura Y, Mori IC, Kwak JM, Murata Y. Two guard cell mitogen-activated protein kinases, MPK9 and MPK12, function in methyl jasmonate-induced stomatal closure in Arabidopsis thaliana. Plant Biol (Stuttg). 2015 Sep;17(5):946-52. doi: 10.1111/plb.12321. Epub 2015 Mar 17. PMID: 25703019.	-
MEdarkgrey	PGSC0003DMG400004005	HTFs	0.959311	AT2G23340	StDEAR3	DREB and EAR motif protein 3	secondary cell wall synthesis	Taylor-Teeples M, Lin L, de Lucas M, Turco G, Toal TW, Gaudinier A, Young NF, Trabucco GM, Veling MT, Lamothe R, Handakumbura PP, Xiong G, Wang C, Corwin J, Tsoukalas A, Zhang L, Ware D, Pauly M, Kliebenstein DJ, Dehesh K, Tagkopoulos I, Breton G, Pruneda-Paz JL, Ahnert SE, Kay SA, Hazen SP, Brady SM. An Arabidopsis gene regulatory network for secondary cell wall synthesis. Nature. 2015 Jan 29;51…	-	-
MEdarkgrey	PGSC0003DMG400000365	HTFs	0.956815	AT4G32800	StERF043	Integrase-type DNA-binding superfamily protein	secondary cell wall synthesis	Sakamoto S, Somssich M, Nakata MT, Unda F, Atsuzawa K, Kaneko Y, Wang T, Bågman AM, Gaudinier A, Yoshida K, Brady SM, Mansfield SD, Persson S, Mitsuda N. Complete substitution of a secondary cell wall with a primary cell wall in Arabidopsis. Nat Plants. 2018 Oct;4(10):777-783. doi: 10.1038/s41477-018-0260-4. Epub 2018 Oct 1. PMID: 30287954.	-	-
MEdarkgrey	PGSC0003DMG400036772	HTFs	0.931973	AT4G24020	StNLP7	NIN like protein 7	nitrogen assimilation, carbon/nitrogen metabolism, redox, signalling, hormones(IAA,ABA) and proliferation	Liu KH, Niu Y, Konishi M, Wu Y, Du H, Sun Chung H, Li L, Boudsocq M, McCormack M, Maekawa S, Ishida T, Zhang C, Shokat K, Yanagisawa S, Sheen J. Discovery of nitrate-CPK-NLP signalling in central nutrient-growth networks. Nature. 2017 May 18;545(7654):311-316. doi: 10.1038/nature22077. Epub 2017 May 10. PMID: 28489820; PMCID: PMC5823009.	-	-
MEdarkgrey	PGSC0003DMG400022031	HTFs	0.930713	AT1G76350	StNLP	Plant regulator RWP-RK family protein	vascular development;nitrogen-associated metabolism	Smit ME, McGregor SR, Sun H, Gough C, Bågman AM, Soyars CL, Kroon JT, Gaudinier A, Williams CJ, Yang X, Nimchuk ZL, Weijers D, Turner SR, Brady SM, Etchells JP. A PXY-Mediated Transcriptional Network Integrates Signaling Mechanisms to Control Vascular Development in Arabidopsis. Plant Cell. 2020 Feb;32(2):319-335. doi: 10.1105/tpc.19.00562. Epub 2019 Dec 5. PMID: 31806676; PMCID: PMC7008486.	Gaudinier A, Rodriguez-Medina J, Zhang L, Olson A, Liseron-Monfils C, Bågman AM, Foret J, Abbitt S, Tang M, Li B, Runcie DE, Kliebenstein DJ, Shen B, Frank MJ, Ware D, Brady SM. Transcriptional regulation of nitrogen-associated metabolism and growth. Nature. 2018 Nov;563(7730):259-264. doi: 10.1038/s41586-018-0656-3. Epub 2018 Oct 24. PMID: 30356219.	-
MEdarkgrey	PGSC0003DMG400005914	HTFs	0.930674	AT3G20770	StEIN3	Ethylene insensitive 3 family protein	promote flowering;inhibits shoot growth;Ethylene and auxin response	Xu M, Li X, Xie W, Lin C, Wang Q, Tao Z. ETHYLENE INSENSITIVE3/EIN3-LIKE1 modulate FLOWERING LOCUS C expression via histone demethylase interaction. Plant Physiol. 2023 Jul 3;192(3):2290-2300. doi: 10.1093/plphys/kiad131. PMID: 36852894; PMCID: PMC10315263.	Wang L, Ko EE, Tran J, Qiao H. TREE1-EIN3-mediated transcriptional repression inhibits shoot growth in response to ethylene. Proc Natl Acad Sci U S A. 2020 Nov 17;117(46):29178-29189. doi: 10.1073/pnas.2018735117. Epub 2020 Nov 2. PMID: 33139535; PMCID: PMC7682432.	Kim JY, Park YJ, Lee JH, Kim ZH, Park CM. EIN3-Mediated Ethylene Signaling Attenuates Auxin Response during Hypocotyl Thermomorphogenesis. Plant Cell Physiol. 2021 Sep 24;62(4):708-720. doi: 10.1093/pcp/pcab028. PMID: 33594435.
MEdarkgrey	PGSC0003DMG400005388	HTFs	0.929469	AT1G18400	StBEE1	BR enhanced expression 1	blue-light-mediated photoperiodic flowering	Wang F, Gao Y, Liu Y, Zhang X, Gu X, Ma D, Zhao Z, Yuan Z, Xue H, Liu H. BES1-regulated BEE1 controls photoperiodic flowering downstream of blue light signaling pathway in Arabidopsis. New Phytol. 2019 Aug;223(3):1407-1419. doi: 10.1111/nph.15866. Epub 2019 Jun 20. PMID: 31009078.	-	-
MEdarkgrey	PGSC0003DMG400018279	HTFs	0.922933	AT1G09540	StMYB61	myb domain protein 61	conditioning resource allocation,	Romano JM, Dubos C, Prouse MB, Wilkins O, Hong H, Poole M, Kang KY, Li E, Douglas CJ, Western TL, Mansfield SD, Campbell MM. AtMYB61, an R2R3-MYB transcription factor, functions as a pleiotropic regulator via a small gene network. New Phytol. 2012 Sep;195(4):774-786. doi: 10.1111/j.1469-8137.2012.04201.x. Epub 2012 Jun 18. PMID: 22708996.	-	-
MEdarkgrey	PGSC0003DMG401020784	HTFs	0.921932	AT5G11260	StHY5	Basic-leucine zipper (bZIP) transcription factor family protein	delayed flowering;inhibits lateral root initiation in Arabidopsis through negative regulation of the microtubule-stabilizing protein TPXL5.	Chu L, Yang C, Zhuang F, Gao Y, Luo M. The HDA9-HY5 module epigenetically regulates flowering time in Arabidopsis thaliana. J Cell Physiol. 2022 Jul;237(7):2961-2968. doi: 10.1002/jcp.30761. Epub 2022 May 1. PMID: 35491506.	Qian Y, Wang X, Liu Y, Wang X, Mao T. HY5 inhibits lateral root initiation in Arabidopsis through negative regulation of the microtubule-stabilizing protein TPXL5. Plant Cell. 2023 Mar 15;35(3):1092-1109. doi: 10.1093/plcell/koac358. PMID: 36512471; PMCID: PMC10015163.	-
MEdarkgrey	PGSC0003DMG400007061	HTFs	0.915095	AT1G78600	StBBX22	light-regulated zinc finger protein 1	rate-limiting cofactors of HY5	Bursch K, Toledo-Ortiz G, Pireyre M, Lohr M, Braatz C, Johansson H. Identification of BBX proteins as rate-limiting cofactors of HY5. Nat Plants. 2020 Aug;6(8):921-928. doi: 10.1038/s41477-020-0725-0. Epub 2020 Jul 13. PMID: 32661279.	-	-
MEdarkgrey	PGSC0003DMG400008936	HTFs	0.889552	AT2G36080	StDAP4	AP2/B3-like transcriptional factor family protein	altering flower petal and shoot development.	Shao J, Liu X, Wang R, Zhang G, Yu F. The over-expression of an Arabidopsis B3 transcription factor, ABS2/NGAL1, leads to the loss of flower petals. PLoS One. 2012;7(11):e49861. doi: 10.1371/journal.pone.0049861. Epub 2012 Nov 21. PMID: 23185464; PMCID: PMC3503873.	-	-
MElightsteelblue	PGSC0003DMG400030543	HGs	0.983751	-	Sthp1	Gene of unknown function	-	-	-	-
MElightsteelblue	PGSC0003DMG400012440	HGs	0.975421	AT5G57850	StDAT1	D-aminoacid aminotransferase-like PLP-dependent enzymes superfamily protein	stimulated Ethylene Production;Folate synthesis	Suarez J, Hener C, Lehnhardt VA, Hummel S, Stahl M, Kolukisaoglu Ü. AtDAT1 Is a Key Enzyme of D-Amino Acid Stimulated Ethylene Production in Arabidopsis thaliana. Front Plant Sci. 2019 Dec 12;10:1609. doi: 10.3389/fpls.2019.01609. PMID: 31921255; PMCID: PMC6921899.	Basset GJ, Ravanel S, Quinlivan EP, White R, Giovannoni JJ, Rébeillé F, Nichols BP, Shinozaki K, Seki M, Gregory JF 3rd, Hanson AD. Folate synthesis in plants: the last step of the p-aminobenzoate branch is catalyzed by a plastidial aminodeoxychorismate lyase. Plant J. 2004 Nov;40(4):453-61. doi: 10.1111/j.1365-313X.2004.02231.x. PMID: 15500462.	-
MElightsteelblue	PGSC0003DMG401012679	HGs	0.97225	AT3G25780	StAOC3	allene oxide cyclase 3	biosynthesis of jasmonates	Hofmann E, Zerbe P, Schaller F. The crystal structure of Arabidopsis thaliana allene oxide cyclase: insights into the oxylipin cyclization reaction. Plant Cell. 2006 Nov;18(11):3201-17. doi: 10.1105/tpc.106.043984. Epub 2006 Nov 3. PMID: 17085685; PMCID: PMC1693953.	-	-
MElightsteelblue	PGSC0003DMG400004017	HGs	0.969513	AT5G42930	StfaeA	alpha/beta-Hydrolases superfamily protein	-	-	-	-
MElightsteelblue	PGSC0003DMG400033696	HGs	0.966288	AT1G73500	StMKK9	MAP kinase kinase 9	induces ethylene and camalexin biosynthesis and enhances sensitivity to salt stress	Xu J, Li Y, Wang Y, Liu H, Lei L, Yang H, Liu G, Ren D. Activation of MAPK kinase 9 induces ethylene and camalexin biosynthesis and enhances sensitivity to salt stress in Arabidopsis. J Biol Chem. 2008 Oct 3;283(40):26996-7006. doi: 10.1074/jbc.M801392200. Epub 2008 Aug 7. PMID: 18693252.	-	-
MElightsteelblue	PGSC0003DMG400008276	HGs	0.964135	-	Sthp2	Gene of unknown function		-	-	-
MElightsteelblue	PGSC0003DMG400007559	HGs+HTFs	0.959352	AT5G51790	StBHLH120	basic helix-loop-helix (bHLH) DNA-binding superfamily protein	plant cell and tissue development	Heim MA, Jakoby M, Werber M, Martin C, Weisshaar B, Bailey PC. The basic helix-loop-helix transcription factor family in plants: a genome-wide study of protein structure and functional diversity. Mol Biol Evol. 2003 May;20(5):735-47. doi: 10.1093/molbev/msg088. Epub 2003 Apr 2. PMID: 12679534.	-	-
MElightsteelblue	PGSC0003DMG400031758	HGs	0.954789	AT4G18550	StDSEL	alpha/beta-Hydrolases superfamily protein	negative regulation of storage oil	Kim EY, Seo YS, Kim WT. AtDSEL, an Arabidopsis cytosolic DAD1-like acylhydrolase, is involved in negative regulation of storage oil mobilization during seedling establishment. J Plant Physiol. 2011 Sep 15;168(14):1705-9. doi: 10.1016/j.jplph.2011.03.004. Epub 2011 Apr 8. PMID: 21477884.	-	-
MElightsteelblue	PGSC0003DMG400011749	HGs	0.94937	AT2G15490	StUGT73B4a	UDP-glycosyltransferase 73B4	regulation of salicylic acid activity;resistance to Pseudomonas syringae pv tomato	Lim EK, Doucet CJ, Li Y, Elias L, Worrall D, Spencer SP, Ross J, Bowles DJ. The activity of Arabidopsis glycosyltransferases toward salicylic acid, 4-hydroxybenzoic acid, and other benzoates. J Biol Chem. 2002 Jan 4;277(1):586-92. doi: 10.1074/jbc.M109287200. Epub 2001 Oct 18. PMID: 11641410.	Langlois-Meurinne M, Gachon CM, Saindrenan P. Pathogen-responsive expression of glycosyltransferase genes UGT73B3 and UGT73B5 is necessary for resistance to Pseudomonas syringae pv tomato in Arabidopsis. Plant Physiol. 2005 Dec;139(4):1890-901. doi: 10.1104/pp.105.067223. Epub 2005 Nov 23. PMID: 16306146; PMCID: PMC1310567.	-
MElightsteelblue	PGSC0003DMG400010557	HGs	0.947318	AT5G42650	StAOS	allene oxide synthase	synthesis of JA	Pollmann S, Springer A, Rustgi S, von Wettstein D, Kang C, Reinbothe C, Reinbothe S. Substrate channeling in oxylipin biosynthesis through a protein complex in the plastid envelope of Arabidopsis thaliana. J Exp Bot. 2019 Mar 11;70(5):1483-1495. doi: 10.1093/jxb/erz015. PMID: 30690555; PMCID: PMC6411374.	-	-
MElightsteelblue	PGSC0003DMG400026049	HTFs	0.946087	AT2G44840	StERF13	ethylene-responsive element binding factor 13	response to IAA;controls lateral root development via regulated very-long-chain fatty acid biosynthesis	Lv B, Wei K, Hu K, Tian T, Zhang F, Yu Z, Zhang D, Su Y, Sang Y, Zhang X, Ding Z. MPK14-mediated auxin signaling controls lateral root development via ERF13-regulated very-long-chain fatty acid biosynthesis. Mol Plant. 2021 Feb 1;14(2):285-297. doi: 10.1016/j.molp.2020.11.011. Epub 2020 Nov 19. PMID: 33221411.	-	-
MElightsteelblue	PGSC0003DMG400012653	HTFs	0.935764	AT3G02550	StLBD41	LOB domain-containing protein 41	interacts with TPL	Causier B, Ashworth M, Guo W, Davies B. The TOPLESS interactome: a framework for gene repression in Arabidopsis. Plant Physiol. 2012 Jan;158(1):423-38. doi: 10.1104/pp.111.186999. Epub 2011 Nov 7. PMID: 22065421; PMCID: PMC3252085.	-	-
MElightsteelblue	PGSC0003DMG400006394	HTFs	0.92769	AT5G65640	StBHLH93	beta HLH protein 93	promotion of flowering	Sharma N, Xin R, Kim DH, Sung S, Lange T, Huq E. NO FLOWERING IN SHORT DAY (NFL) is a bHLH transcription factor that promotes flowering specifically under short-day conditions in Arabidopsis. Development. 2016 Feb 15;143(4):682-90. doi: 10.1242/dev.128595. Epub 2016 Jan 12. PMID: 26758694; PMCID: PMC4760320.	-	-
MElightsteelblue	PGSC0003DMG400020071	HTFs	0.918089	AT1G06180	StMYB13	myb domain protein 13	response to ABA, it regulates inflorescence; Deposition of cellulose and carbon partitioning;secondary cell wall synthesis.	Kirik V, Kölle K, Wohlfarth T, Miséra S, Bäumlein H. Ectopic expression of a novel MYB gene modifies the architecture of the Arabidopsis inflorescence. Plant J. 1998 Mar;13(6):729-42. doi: 10.1046/j.1365-313x.1998.00072.x. PMID: 9681014.	aylor-Teeples M, Lin L, de Lucas M, Turco G, Toal TW, Gaudinier A, Young NF, Trabucco GM, Veling MT, Lamothe R, Handakumbura PP, Xiong G, Wang C, Corwin J, Tsoukalas A, Zhang L, Ware D, Pauly M, Kliebenstein DJ, Dehesh K, Tagkopoulos I, Breton G, Pruneda-Paz JL, Ahnert SE, Kay SA, Hazen SP, Brady SM. An Arabidopsis gene regulatory network for secondary cell wall synthesis. Nature. 2015 Jan 29;517…	-
MElightsteelblue	PGSC0003DMG400017776	HTFs	0.91298	AT4G36740	StHB40	homeobox protein 40	controls gibberellin homeostasis	Dong S, Tarkowska D, Sedaghatmehr M, Welsch M, Gupta S, Mueller-Roeber B, Balazadeh S. The HB40-JUB1 transcriptional regulatory network controls gibberellin homeostasis in Arabidopsis. Mol Plant. 2022 Feb 7;15(2):322-339. doi: 10.1016/j.molp.2021.10.007. Epub 2021 Oct 30. PMID: 34728415.	-	-
MElightsteelblue	PGSC0003DMG400005860	HTFs	0.911814	AT4G17880	StMYC4	Basic helix-loop-helix (bHLH) DNA-binding family protein	JA biosynthesis and catabolism;Secondary Cell Wall Thickening	Zhang C, Lei Y, Lu C, Wang L, Wu J. MYC2, MYC3, and MYC4 function additively in wounding-induced jasmonic acid biosynthesis and catabolism. J Integr Plant Biol. 2020 Aug;62(8):1159-1175. doi: 10.1111/jipb.12902. Epub 2020 Feb 20. PMID: 31876387.	Zhang Q, Xie Z, Zhang R, Xu P, Liu H, Yang H, Doblin MS, Bacic A, Li L. Blue Light Regulates Secondary Cell Wall Thickening via MYC2/MYC4 Activation of the NST1-Directed Transcriptional Network in Arabidopsis. Plant Cell. 2018 Oct;30(10):2512-2528. doi: 10.1105/tpc.18.00315. Epub 2018 Sep 21. PMID: 30242037; PMCID: PMC6241271.	-
MElightsteelblue	PGSC0003DMG400014757	HTFs	0.90701	AT1G07900	StLBD1	LOB domain-containing protein 1	-	-	-	-
MElightsteelblue	PGSC0003DMG400002728	HTFs	0.906859	AT3G10040	StHRA1	sequence-specific DNA binding transcription factor	hypoxia-responsive;	Giuntoli B, Lee SC, Licausi F, Kosmacz M, Oosumi T, van Dongen JT, Bailey-Serres J, Perata P. A trihelix DNA binding protein counterbalances hypoxia-responsive transcriptional activation in Arabidopsis. PLoS Biol. 2014 Sep 16;12(9):e1001950. doi: 10.1371/journal.pbio.1001950. PMID: 25226037; PMCID: PMC4165759.	-	-
MElightsteelblue	PGSC0003DMG400007994	HTFs	0.897436	AT3G50060	StMYB77	myb domain protein 77	auxin response;controlling lateral root growth and development	Shin R, Burch AY, Huppert KA, Tiwari SB, Murphy AS, Guilfoyle TJ, Schachtman DP. The Arabidopsis transcription factor MYB77 modulates auxin signal transduction. Plant Cell. 2007 Aug;19(8):2440-53. doi: 10.1105/tpc.107.050963. Epub 2007 Aug 3. PMID: 17675404; PMCID: PMC2002618.	-	-
MElightsteelblue	PGSC0003DMG400008022	HTFs	0.881137	AT5G42700	StRAV	AP2/B3-like transcriptional factor family protein	-	-	-	-
MEantiquewhite2	PGSC0003DMG402002721	HGs	0.993152	AT2G36530	StLOS2	Enolase	lateral stem development; seed germination	Kang M, Abdelmageed H, Lee S, Reichert A, Mysore KS, Allen RD. AtMBP-1, an alternative translation product of LOS2, affects abscisic acid responses and is modulated by the E3 ubiquitin ligase AtSAP5. Plant J. 2013 Nov;76(3):481-93. doi: 10.1111/tpj.12312. Epub 2013 Sep 19. PMID: 23952686.	-	-
MEantiquewhite2	PGSC0003DMG400009981	HGs	0.990078	AT5G03650	StSBE2.2	starch branching enzyme 2.2	synthesis of starch	Brust H, Lehmann T, D'Hulst C, Fettke J. Analysis of the functional interaction of Arabidopsis starch synthase and branching enzyme isoforms reveals that the cooperative action of SSI and BEs results in glucans with polymodal chain length distribution similar to amylopectin. PLoS One. 2014 Jul 11;9(7):e102364. doi: 10.1371/journal.pone.0102364. PMID: 25014622; PMCID: PMC4094495.	Dumez S, Wattebled F, Dauvillee D, Delvalle D, Planchot V, Ball SG, D'Hulst C. Mutants of Arabidopsis lacking starch branching enzyme II substitute plastidial starch synthesis by cytoplasmic maltose accumulation. Plant Cell. 2006 Oct;18(10):2694-709. doi: 10.1105/tpc.105.037671. Epub 2006 Oct 6. PMID: 17028209; PMCID: PMC1626616.	-
MEantiquewhite2	PGSC0003DMG400028641	HGs	0.987907	AT1G80300	StAATP1	nucleotide transporter 1	energy homeostasis in plant cells; chloroplast ATP/ADP transporter	Deniaud A, Panwar P, Frelet-Barrand A, Bernaudat F, Juillan-Binard C, Ebel C, Rolland N, Pebay-Peyroula E. Oligomeric status and nucleotide binding properties of the plastid ATP/ADP transporter 1: toward a molecular understanding of the transport mechanism. PLoS One. 2012;7(3):e32325. doi: 10.1371/journal.pone.0032325. Epub 2012 Mar 16. PMID: 22438876; PMCID: PMC3306366.	-	-
MEantiquewhite2	PGSC0003DMG400033858	HGs	0.985088	-	StSPL	Starch phosphorylase L	-	-	-	-
MEantiquewhite2	PGSC0003DMG400020455	HGs+HTFs	0.982382	AT5G45580	StGFR	Homeodomain-like superfamily protein	flavonoid accumulation	Petridis A, Döll S, Nichelmann L, Bilger W, Mock HP. Arabidopsis thaliana G2-LIKE FLAVONOID REGULATOR and BRASSINOSTEROID ENHANCED EXPRESSION1 are low-temperature regulators of flavonoid accumulation. New Phytol. 2016 Aug;211(3):912-25. doi: 10.1111/nph.13986. Epub 2016 Apr 29. PMID: 27125220.	-	-
MEantiquewhite2	PGSC0003DMG400003495	HGs	0.982261	AT3G29320	StPHS1	Glycosyl transferase, family 35	starch degradation	Zeeman SC, Thorneycroft D, Schupp N, Chapple A, Weck M, Dunstan H, Haldimann P, Bechtold N, Smith AM, Smith SM. Plastidial alpha-glucan phosphorylase is not required for starch degradation in Arabidopsis leaves but has a role in the tolerance of abiotic stress. Plant Physiol. 2004 Jun;135(2):849-58. doi: 10.1104/pp.103.032631. Epub 2004 Jun 1. PMID: 15173560; PMCID: PMC514120.	-	-
MEantiquewhite2	PGSC0003DMG400025784	HGs	0.980382	AT1G49730	StPK	Protein kinase superfamily protein	starch degradation	Liu J, Wang X, Guan Z, Wu M, Wang X, Fan R, Zhang F, Yan J, Liu Y, Zhang D, Yin P, Yan J. The LSF1-MDH complex functions as a scaffold to recruit β-amylase to promote starch degradation. Plant Cell. 2023 Oct 6:koad259. doi: 10.1093/plcell/koad259. Epub ahead of print. PMID: 37804098.	-	-
MEantiquewhite2	PGSC0003DMG400031084	HGs	0.979179	AT5G48300	StAGPase	ADP glucose pyrophosphorylase	tuberization activator; carbon assimilation	Aliche EB, Theeuwen TPJM, Oortwijn M, Visser RGF, van der Linden CG. Carbon partitioning mechanisms in POTATO under drought stress. Plant Physiol Biochem. 2020 Jan;146:211-219. doi: 10.1016/j.plaphy.2019.11.019. Epub 2019 Nov 12. PMID: 31756607.	-	-
MEantiquewhite2	PGSC0003DMG400007833	HGs	0.978999	AT2G15490	StUGT73B4b	UDP-glycosyltransferase 73B4	regulation of salicylic acid activity;resistance to Pseudomonas syringae pv tomato	Lim EK, Doucet CJ, Li Y, Elias L, Worrall D, Spencer SP, Ross J, Bowles DJ. The activity of Arabidopsis glycosyltransferases toward salicylic acid, 4-hydroxybenzoic acid, and other benzoates. J Biol Chem. 2002 Jan 4;277(1):586-92. doi: 10.1074/jbc.M109287200. Epub 2001 Oct 18. PMID: 11641410.	-	-
MEantiquewhite2	PGSC0003DMG400018492	HGs	0.978586	AT4G33270	StCDC20.1	Transducin family protein / WD-40 repeat family protein	meristem maintenance, plant growth and male gametophyte formation	Kevei Z, Baloban M, Da Ines O, Tiricz H, Kroll A, Regulski K, Mergaert P, Kondorosi E. Conserved CDC20 cell cycle functions are carried out by two of the five isoforms in Arabidopsis thaliana. PLoS One. 2011;6(6):e20618. doi: 10.1371/journal.pone.0020618. Epub 2011 Jun 8. PMID: 21687678; PMCID: PMC3110789.	-	-
MEantiquewhite2	PGSC0003DMG400023707	HTFs	0.96829	AT5G06710	StHAT14	homeobox leucine zipper protein	nitrogen-associated metabolism and growth	Gaudinier A, Rodriguez-Medina J, Zhang L, Olson A, Liseron-Monfils C, Bågman AM, Foret J, Abbitt S, Tang M, Li B, Runcie DE, Kliebenstein DJ, Shen B, Frank MJ, Ware D, Brady SM. Transcriptional regulation of nitrogen-associated metabolism and growth. Nature. 2018 Nov;563(7730):259-264. doi: 10.1038/s41586-018-0656-3. Epub 2018 Oct 24. PMID: 30356219.	-	-
MEantiquewhite2	PGSC0003DMG400001772	HTFs	0.961694	AT2G37120	StS1FA	S1FA-like DNA-binding protein	Signaling through mitogen-activated protein kinases	Popescu SC, Popescu GV, Bachan S, Zhang Z, Gerstein M, Snyder M, Dinesh-Kumar SP. MAPK target networks in Arabidopsis thaliana revealed using functional protein microarrays. Genes Dev. 2009 Jan 1;23(1):80-92. doi: 10.1101/gad.1740009. Epub 2008 Dec 18. PMID: 19095804; PMCID: PMC2632172.	-	-
MEantiquewhite2	PGSC0003DMG400012629	HTFs	0.95892	AT5G63090	StLOB	Lateral organ boundaries (LOB) domain family protein	negatively regulates brassinosteroid accumulation to limit growth in organ boundaries	Bell EM, Lin WC, Husbands AY, Yu L, Jaganatha V, Jablonska B, Mangeon A, Neff MM, Girke T, Springer PS. Arabidopsis lateral organ boundaries negatively regulates brassinosteroid accumulation to limit growth in organ boundaries. Proc Natl Acad Sci U S A. 2012 Dec 18;109(51):21146-51. doi: 10.1073/pnas.1210789109. Epub 2012 Dec 4. PMID: 23213252; PMCID: PMC3529045.	Shuai B, Reynaga-Peña CG, Springer PS. The lateral organ boundaries gene defines a novel, plant-specific gene family. Plant Physiol. 2002 Jun;129(2):747-61. doi: 10.1104/pp.010926. PMID: 12068116; PMCID: PMC161698.	-
MEantiquewhite2	PGSC0003DMG400026191	HTFs	0.947275	AT3G49950	StSCL32	GRAS family transcription factor	-	-	-	-
MEantiquewhite2	PGSC0003DMG400003047	HTFs	0.908999	AT1G63100	StSCL28	GRAS family transcription factor	controls the mitotic cell cycle and division plane orientation	Goldy C, Pedroza-Garcia JA, Breakfield N, Cools T, Vena R, Benfey PN, De Veylder L, Palatnik J, Rodriguez RE. The Arabidopsis GRAS-type SCL28 transcription factor controls the mitotic cell cycle and division plane orientation. Proc Natl Acad Sci U S A. 2021 Feb 9;118(6):e2005256118. doi: 10.1073/pnas.2005256118. PMID: 33526654; PMCID: PMC8017936.	-	-
MEantiquewhite2	PGSC0003DMG400008110	HTFs	0.897826	AT3G45260	StIDD9	C2H2-like zinc finger protein	formative divisions and tissue specification	Long Y, Smet W, Cruz-Ramírez A, Castelijns B, de Jonge W, Mähönen AP, Bouchet BP, Perez GS, Akhmanova A, Scheres B, Blilou I. Arabidopsis BIRD Zinc Finger Proteins Jointly Stabilize Tissue Boundaries by Confining the Cell Fate Regulator SHORT-ROOT and Contributing to Fate Specification. Plant Cell. 2015 Apr;27(4):1185-99. doi: 10.1105/tpc.114.132407. Epub 2015 Mar 31. PMID: 25829440; PMCID: PMC45…	-	-
MEantiquewhite2	PGSC0003DMG400032829	HTFs	0.897418	AT1G03790	StSOM	Zinc finger C-x8-C-x5-C-x3-H type family protein	regulat seed dormancy by GA/ABA	Chang G, Wang C, Kong X, Chen Q, Yang Y, Hu X. AFP2 as the novel regulator breaks high-temperature-induced seeds secondary dormancy through ABI5 and SOM in Arabidopsis thaliana. Biochem Biophys Res Commun. 2018 Jun 18;501(1):232-238. doi: 10.1016/j.bbrc.2018.04.222. Epub 2018 May 9. PMID: 29723526.	-	-
MEantiquewhite2	PGSC0003DMG400009453	HTFs	0.891684	AT5G12330	StLRP1	Lateral root primordium (LRP) protein-like protein	cell division in root primordia formation	Ullah H, Chen JG, Temple B, Boyes DC, Alonso JM, Davis KR, Ecker JR, Jones AM. The beta-subunit of the Arabidopsis G protein negatively regulates auxin-induced cell division and affects multiple developmental processes. Plant Cell. 2003 Feb;15(2):393-409. doi: 10.1105/tpc.006148. PMID: 12566580; PMCID: PMC141209.	-	-
MEantiquewhite2	PGSC0003DMG400000350	HTFs	0.883971	AT2G19810	StOZF1	CCCH-type zinc finger family protein	positively regulates JA signaling and SA-JA cross-talk	Singh N, Nandi AK. AtOZF1 positively regulates JA signaling and SA-JA cross-talk in Arabidopsis thaliana. J Biosci. 2022;47:8. PMID: 35092410.	-	-
MEantiquewhite2	PGSC0003DMG400027959	HTFs	0.87907	AT5G51780	StBHLH36	basic helix-loop-helix (bHLH) DNA-binding superfamily protein	cell proliferation and development of specific cell lineages.	Heim MA, Jakoby M, Werber M, Martin C, Weisshaar B, Bailey PC. The basic helix-loop-helix transcription factor family in plants: a genome-wide study of protein structure and functional diversity. Mol Biol Evol. 2003 May;20(5):735-47. doi: 10.1093/molbev/msg088. Epub 2003 Apr 2. PMID: 12679534.	-	-
